# Supplementary material for: Exome sequencing of familial high-grade serous ovarian carcinoma reveals heterogeneity for rare candidate susceptibility genes
Source: Nat Commun. 2020 Apr 2;11:1640. doi: 10.1038/s41467-020-15461-z (PMC7118163; doi:10.1038/s41467-020-15461-z)
Supplement: Supplementary file 4 — Supplementary Data 1 [file 41467_2020_15461_MOESM4_ESM.xlsx]

## Sheet: Glossary
Heading	Definition
P_value_Fisher_0.005_NFE	Calculated Fisher's test p-value for that gene
Benjamini-Hochberg	Benjamini-Hochberg correction result
OR_0.005_NFE	Calculated Fisher's test odds ratio for that gene
95%CI_0.005_NFE	Calculated Fisher's test odds ratio 95% confidence intervals for that gene
Sample_Gene_LOF_Freq_Ratio_GnomAD_NFE_0.005	Gene-level risk ratio for total frequency of LoF variants in sample vs GnomAD non-cancer NFE population
SYMBOL	HGNC gene symbol name
GeneDesc	Ensembl gene description
Gene	Ensembl gene ID
Feature	Ensembl transcript ID
HGVSc	HGVS coding sequence name
HGVSp	HGVS protein sequence name
GnomAD_v2.1_non_cancer_AF_popmax	Maximum AF for that variant within any of the major represented ethnic groups (i.e. excluding Finns, Ashkenazi Jewish and "Other") in the GnomAD non-cancer population
Total_Allele_Count	Total number of that specific LoF variant in sample
Total_Gene_Count	Total number of LoF variants for that specific gene in sample

## Sheet: Data 1
P_value_Fisher_0.005_NFE	Benjamini-Hochberg	OR_0.005_NFE	95%CI_0.005_NFE	Sample_Gene_LOF_Freq_Ratio_GnomAD_NFE_0.005	SYMBOL	GeneDesc	Gene	Feature	HGVSc	HGVSp	GnomAD_v2.1_non_cancer_AF_popmax	Total_Allele_Count	Total_Gene_Count
1e-11	significant	14.4161	7.97~24.41	7.52583	CEL	carboxyl ester lipase [Source:HGNC Symbol@@@Acc:1848]	ENSG00000170835	ENST00000372080	ENST00000372080.4:c.1785dupC	ENSP00000361151.4:p.Val596ArgfsTer6	1.8467e-05	2	16
1e-11	significant	14.4161	7.97~24.41	7.52583	CEL	carboxyl ester lipase [Source:HGNC Symbol@@@Acc:1848]	ENSG00000170835	ENST00000372080	ENST00000372080.4:c.2039_2040insC	ENSP00000361151.4:p.Pro681AlafsTer9	0	9	16
1e-11	significant	14.4161	7.97~24.41	7.52583	CEL	carboxyl ester lipase [Source:HGNC Symbol@@@Acc:1848]	ENSG00000170835	ENST00000372080	ENST00000372080.4:c.2049dupC	ENSP00000361151.4:p.Val684ArgfsTer6	0	1	16
1e-11	significant	14.4161	7.97~24.41	7.52583	CEL	carboxyl ester lipase [Source:HGNC Symbol@@@Acc:1848]	ENSG00000170835	ENST00000372080	ENST00000372080.4:c.2075_2076insG	ENSP00000361151.4:p.Val695ArgfsTer6	0	1	16
1e-11	significant	14.4161	7.97~24.41	7.52583	CEL	carboxyl ester lipase [Source:HGNC Symbol@@@Acc:1848]	ENSG00000170835	ENST00000372080	ENST00000372080.4:c.2082dupC	ENSP00000361151.4:p.Val695ArgfsTer6	0.000141871	2	16
1e-11	significant	14.4161	7.97~24.41	7.52583	CEL	carboxyl ester lipase [Source:HGNC Symbol@@@Acc:1848]	ENSG00000170835	ENST00000372080	ENST00000372080.4:c.2181delT	ENSP00000361151.4:p.Val728CysfsTer33	0.00240639	1	16
3.9e-11	significant	51.7752	19.44~125.95	46.2399	SERHL	serine hydrolase-like [Source:HGNC Symbol@@@Acc:14408]	ENSG00000172250	ENST00000455578	ENST00000455578.1:n.1271-2A>C	.	0	8	8
9.6e-11	significant	0.0659	0.01~0.24	0.0266087	MUC4	mucin 4, cell surface associated [Source:HGNC Symbol@@@Acc:7514]	ENSG00000145113	ENST00000463781	ENST00000463781.3:c.12999delG	ENSP00000417498.3:p.Thr4334ProfsTer93	0.000902018	1	2
9.6e-11	significant	0.0659	0.01~0.24	0.0266087	MUC4	mucin 4, cell surface associated [Source:HGNC Symbol@@@Acc:7514]	ENSG00000145113	ENST00000463781	ENST00000463781.3:c.15283G>T	ENSP00000417498.3:p.Glu5095Ter	0.000882523	1	2
6.36e-10	significant	24.4166	10.44~51.03	19.3722	GPRC6A	G protein-coupled receptor, family C, group 6, member A [Source:HGNC Symbol@@@Acc:18510]	ENSG00000173612	ENST00000310357	ENST00000310357.3:c.1336-2A>G	.	0	1	9
6.36e-10	significant	24.4166	10.44~51.03	19.3722	GPRC6A	G protein-coupled receptor, family C, group 6, member A [Source:HGNC Symbol@@@Acc:18510]	ENSG00000173612	ENST00000310357	ENST00000310357.3:c.2324_2325insACC	ENSP00000309493.3:p.Tyr775delinsTer	0	8	9
1.744e-09	significant	21.6636	9.27~45.15	3.13777	PCOLCE-AS1	PCOLCE antisense RNA 1 [Source:HGNC Symbol@@@Acc:40430]	ENSG00000224729	ENST00000442166	ENST00000442166.2:n.1028+2T>G	.	0.00273758	9	9
1.88e-09	significant	42.9571	15.23~107.3	36.9474	SELPLG	selectin P ligand [Source:HGNC Symbol@@@Acc:10722]	ENSG00000110876	ENST00000228463	ENST00000228463.6:c.661delG	ENSP00000228463.6:p.Ala221HisfsTer113	0	4	7
1.88e-09	significant	42.9571	15.23~107.3	36.9474	SELPLG	selectin P ligand [Source:HGNC Symbol@@@Acc:10722]	ENSG00000110876	ENST00000228463	ENST00000228463.6:c.667delG	ENSP00000228463.6:p.Ala223GlnfsTer111	0	3	7
7.23747e-07	significant	22.4975	7.66~54.92	17.6104	OR14C36	olfactory receptor, family 14, subfamily C, member 36 [Source:HGNC Symbol@@@Acc:15026]	ENSG00000177174	ENST00000317861	ENST00000317861.1:c.315dupT	ENSP00000324534.1:p.Val106CysfsTer14	0.000479742	1	6
7.23747e-07	significant	22.4975	7.66~54.92	17.6104	OR14C36	olfactory receptor, family 14, subfamily C, member 36 [Source:HGNC Symbol@@@Acc:15026]	ENSG00000177174	ENST00000317861	ENST00000317861.1:c.864delC	ENSP00000324534.1:p.Tyr288Ter	0.0640866	5	6
3.19773e-06	significant	13.9798	4.56~42.81	13.7842	AC005220.3	.	ENSG00000236352	ENST00000450473	ENST00000450473.1:n.550+13_550+38delGTGTGTGTGTGCGCGTGTGTGTGTGT	.	0	1	8
3.19773e-06	significant	13.9798	4.56~42.81	13.7842	AC005220.3	.	ENSG00000236352	ENST00000450473	ENST00000450473.1:n.550+20_550+23delTGTG	.	0	1	8
3.19773e-06	significant	13.9798	4.56~42.81	13.7842	AC005220.3	.	ENSG00000236352	ENST00000450473	ENST00000450473.1:n.550+22_550+23delTG	.	0.00424774	6	8
3.9266e-06	significant	48.0297	6.15~2137.56	8.46863	FAM66E	family with sequence similarity 66, member E [Source:HGNC Symbol@@@Acc:18735]	ENSG00000225725	ENST00000533615	ENST00000533615.1:n.1652+2T>G	.	0.000810373	7	7
1.30681e-05	significant	12.9424	4.54~30.13	4.10271	SLC12A4	solute carrier family 12 (potassium/chloride transporter), member 4 [Source:HGNC Symbol@@@Acc:10913]	ENSG00000124067	ENST00000422611	ENST00000422611.2:c.1109dupT	ENSP00000395983.2:p.Gly372ArgfsTer20	0	2	6
1.30681e-05	significant	12.9424	4.54~30.13	4.10271	SLC12A4	solute carrier family 12 (potassium/chloride transporter), member 4 [Source:HGNC Symbol@@@Acc:10913]	ENSG00000124067	ENST00000422611	ENST00000422611.2:c.3G>A	ENSP00000395983.2:p.Met1?	0.000474383	4	6
1.58476e-05	significant	38.6792	6.32~405.47	34.459	AC068620.1	Uncharacterized protein [Source:UniProtKB/TrEMBL@@@Acc:M0R188]	ENSG00000268171	ENST00000598320	ENST00000598320.1:c.406_413delAAAAAAAA	ENSP00000471714.1:p.Lys136GlufsTer?	0	5	5
3.44773e-05	significant	69.2861	10.75~356.14	59.6445	TBKBP1	TBK1 binding protein 1 [Source:HGNC Symbol@@@Acc:30140]	ENSG00000198933	ENST00000361722	ENST00000361722.3:c.1719+1G>A	.	0	1	3
3.44773e-05	significant	69.2861	10.75~356.14	59.6445	TBKBP1	TBK1 binding protein 1 [Source:HGNC Symbol@@@Acc:30140]	ENSG00000198933	ENST00000361722	ENST00000361722.3:c.766_769delCGGC	ENSP00000354777.3:p.Arg256CysfsTer5	0	1	3
3.44773e-05	significant	69.2861	10.75~356.14	59.6445	TBKBP1	TBK1 binding protein 1 [Source:HGNC Symbol@@@Acc:30140]	ENSG00000198933	ENST00000361722	ENST00000361722.3:c.774_775insCGAG	ENSP00000354777.3:p.Gly259ArgfsTer33	0	1	3
5.16667e-05	significant	7.8454	3.07~16.81	6.36956	UGT1A5	UDP glucuronosyltransferase 1 family, polypeptide A5 [Source:HGNC Symbol@@@Acc:12537]	ENSG00000240224	ENST00000373414	ENST00000373414.3:c.123G>A	ENSP00000362513.3:p.Trp41Ter	9.736e-06	1	7
5.16667e-05	significant	7.8454	3.07~16.81	6.36956	UGT1A5	UDP glucuronosyltransferase 1 family, polypeptide A5 [Source:HGNC Symbol@@@Acc:12537]	ENSG00000240224	ENST00000373414	ENST00000373414.3:c.1308-1G>A	.	6.4784e-05	1	7
5.16667e-05	significant	7.8454	3.07~16.81	6.36956	UGT1A5	UDP glucuronosyltransferase 1 family, polypeptide A5 [Source:HGNC Symbol@@@Acc:12537]	ENSG00000240224	ENST00000373414	ENST00000373414.3:c.211G>T	ENSP00000362513.3:p.Glu71Ter	0.008155	2	7
5.16667e-05	significant	7.8454	3.07~16.81	6.36956	UGT1A5	UDP glucuronosyltransferase 1 family, polypeptide A5 [Source:HGNC Symbol@@@Acc:12537]	ENSG00000240224	ENST00000373414	ENST00000373414.3:c.695delC	ENSP00000362513.3:p.Ala232GlufsTer31	0.0109368	3	7
5.77466e-05	significant	55.446	8.97~261.09	6.41215	GOLGA6L4	golgin A6 family-like 4 [Source:HGNC Symbol@@@Acc:27256]	ENSG00000184206	ENST00000510439	ENST00000510439.2:c.1300G>T	ENSP00000421586.2:p.Glu434Ter	2.4374e-05	3	3
5.88446e-05	significant	9.708	3.44~22.25	5.74717	ENOSF1	enolase superfamily member 1 [Source:HGNC Symbol@@@Acc:30365]	ENSG00000132199	ENST00000340116	ENST00000340116.7:c.1011C>A	ENSP00000345974.7:p.Cys337Ter	6.5928e-05	1	6
5.88446e-05	significant	9.708	3.44~22.25	5.74717	ENOSF1	enolase superfamily member 1 [Source:HGNC Symbol@@@Acc:30365]	ENSG00000132199	ENST00000340116	ENST00000340116.7:c.140_147+10delACGCCATGGTACGCGCGG	.	0.000178094	2	6
5.88446e-05	significant	9.708	3.44~22.25	5.74717	ENOSF1	enolase superfamily member 1 [Source:HGNC Symbol@@@Acc:30365]	ENSG00000132199	ENST00000340116	ENST00000340116.7:c.2T>C	ENSP00000345974.7:p.Met1?	0.00015183	3	6
0.000107951	significant	Inf	17.9~Inf	Inf	BAGE2	B melanoma antigen family, member 2 [Source:HGNC Symbol@@@Acc:15723]	ENSG00000187172	ENST00000470054	ENST00000470054.1:n.1713+1G>T	.	0	2	2
0.000129844	significant	38.7125	6.73~155.82	21.0441	NEURL1	neuralized E3 ubiquitin protein ligase 1 [Source:HGNC Symbol@@@Acc:7761]	ENSG00000107954	ENST00000369780	ENST00000369780.4:c.587_600delCGGCCGACCCGCTC	ENSP00000358795.4:p.Thr196MetfsTer17	6.4842e-05	1	3
0.000129844	significant	38.7125	6.73~155.82	21.0441	NEURL1	neuralized E3 ubiquitin protein ligase 1 [Source:HGNC Symbol@@@Acc:7761]	ENSG00000107954	ENST00000369780	ENST00000369780.4:c.601_602insA	ENSP00000358795.4:p.Trp201Ter	6.4851e-05	1	3
0.000129844	significant	38.7125	6.73~155.82	21.0441	NEURL1	neuralized E3 ubiquitin protein ligase 1 [Source:HGNC Symbol@@@Acc:7761]	ENSG00000107954	ENST00000369780	ENST00000369780.4:c.603G>A	ENSP00000358795.4:p.Trp201Ter	6.4842e-05	1	3
0.000130564	significant	38.6391	6.72~155.55	13.7236	MAP6D1	MAP6 domain containing 1 [Source:HGNC Symbol@@@Acc:25753]	ENSG00000180834	ENST00000318631	ENST00000318631.3:c.266_294delGCGGACCGGGGGCGGGCGGCCGCAGGGGC	ENSP00000314560.3:p.Arg89GlnfsTer86	0.000106644	2	3
0.000130564	significant	38.6391	6.72~155.55	13.7236	MAP6D1	MAP6 domain containing 1 [Source:HGNC Symbol@@@Acc:25753]	ENSG00000180834	ENST00000318631	ENST00000318631.3:c.493delG	ENSP00000314560.3:p.Asp165ThrfsTer13	0	1	3
0.000169275	significant	34.7337	6.13~135.27	14.0121	OR13C5	olfactory receptor, family 13, subfamily C, member 5 [Source:HGNC Symbol@@@Acc:15100]	ENSG00000255800	ENST00000374779	ENST00000374779.2:c.778delA	ENSP00000363911.2:p.Met260Ter	0.00961638	3	3
0.000176058	significant	7.8511	2.8~17.83	6.80539	SORD	sorbitol dehydrogenase [Source:HGNC Symbol@@@Acc:11184]	ENSG00000140263	ENST00000267814	ENST00000267814.9:c.757delG	ENSP00000267814.9:p.Ala253GlnfsTer27	0.000258279	6	6
0.000196628	significant	10.2045	3.19~25.32	7.12313	CCDC88B	coiled-coil domain containing 88B [Source:HGNC Symbol@@@Acc:26757]	ENSG00000168071	ENST00000356786	ENST00000356786.5:c.1028delT	ENSP00000349238.5:p.Leu343ArgfsTer100	0	1	5
0.000196628	significant	10.2045	3.19~25.32	7.12313	CCDC88B	coiled-coil domain containing 88B [Source:HGNC Symbol@@@Acc:26757]	ENSG00000168071	ENST00000356786	ENST00000356786.5:c.1684dupC	ENSP00000349238.5:p.Leu562ProfsTer34	9.835e-06	1	5
0.000196628	significant	10.2045	3.19~25.32	7.12313	CCDC88B	coiled-coil domain containing 88B [Source:HGNC Symbol@@@Acc:26757]	ENSG00000168071	ENST00000356786	ENST00000356786.5:c.3834-1G>C	.	9.775e-06	1	5
0.000196628	significant	10.2045	3.19~25.32	7.12313	CCDC88B	coiled-coil domain containing 88B [Source:HGNC Symbol@@@Acc:26757]	ENSG00000168071	ENST00000356786	ENST00000356786.5:c.4210C>T	ENSP00000349238.5:p.Arg1404Ter	0	1	5
0.000196628	significant	10.2045	3.19~25.32	7.12313	CCDC88B	coiled-coil domain containing 88B [Source:HGNC Symbol@@@Acc:26757]	ENSG00000168071	ENST00000356786	ENST00000356786.5:c.898C>T	ENSP00000349238.5:p.Gln300Ter	0	1	5
0.000217899	significant	31.3884	5.61~119.59	6.46783	PRAMEF10	PRAME family member 10 [Source:HGNC Symbol@@@Acc:27997]	ENSG00000187545	ENST00000235347	ENST00000235347.4:c.1075delT	ENSP00000235347.4:p.Cys359ValfsTer15	0.000369413	2	3
0.000217899	significant	31.3884	5.61~119.59	6.46783	PRAMEF10	PRAME family member 10 [Source:HGNC Symbol@@@Acc:27997]	ENSG00000187545	ENST00000235347	ENST00000235347.4:c.414delT	ENSP00000235347.4:p.Pro139GlnfsTer9	0	1	3
0.000263257	significant	29.0236	5.25~107.49	17.2058	NMUR2	neuromedin U receptor 2 [Source:HGNC Symbol@@@Acc:16454]	ENSG00000132911	ENST00000255262	ENST00000255262.3:c.435C>A	ENSP00000255262.3:p.Tyr145Ter	0	1	3
0.000263257	significant	29.0236	5.25~107.49	17.2058	NMUR2	neuromedin U receptor 2 [Source:HGNC Symbol@@@Acc:16454]	ENSG00000132911	ENST00000255262	ENST00000255262.3:c.469C>T	ENSP00000255262.3:p.Gln157Ter	0.0150208	1	3
0.000263257	significant	29.0236	5.25~107.49	17.2058	NMUR2	neuromedin U receptor 2 [Source:HGNC Symbol@@@Acc:16454]	ENSG00000132911	ENST00000255262	ENST00000255262.3:c.963delT	ENSP00000255262.3:p.Val322SerfsTer20	0.00088635	1	3
0.00034635	significant	28.945	4.82~126.72	22.7278	PP13004	.	ENSG00000205745	ENST00000381493	ENST00000381493.2:c.286G>T	ENSP00000370904.2:p.Glu96Ter	0.00741667	3	3
0.000347207	significant	0.0901	0~0.5	0.0859937	NTN3	netrin 3 [Source:HGNC Symbol@@@Acc:8030]	ENSG00000162068	ENST00000293973	ENST00000293973.1:c.1318+1G>A	.	0	1	1
0.000381638	significant	12.9156	3.33~36.16	6.29652	CPT1B	carnitine palmitoyltransferase 1B (muscle) [Source:HGNC Symbol@@@Acc:2329]	ENSG00000205560	ENST00000360719	ENST00000360719.2:c.1454G>A	ENSP00000353945.2:p.Trp485Ter	0	1	4
0.000381638	significant	12.9156	3.33~36.16	6.29652	CPT1B	carnitine palmitoyltransferase 1B (muscle) [Source:HGNC Symbol@@@Acc:2329]	ENSG00000205560	ENST00000360719	ENST00000360719.2:c.1459-1G>C	.	0	1	4
0.000381638	significant	12.9156	3.33~36.16	6.29652	CPT1B	carnitine palmitoyltransferase 1B (muscle) [Source:HGNC Symbol@@@Acc:2329]	ENSG00000205560	ENST00000360719	ENST00000360719.2:c.2071delC	ENSP00000353945.2:p.Gln691AsnfsTer25	0	1	4
0.000381638	significant	12.9156	3.33~36.16	6.29652	CPT1B	carnitine palmitoyltransferase 1B (muscle) [Source:HGNC Symbol@@@Acc:2329]	ENSG00000205560	ENST00000360719	ENST00000360719.2:c.562-2A>G	.	0	1	4
0.000388675	significant	24.8808	4.58~89.26	18.267	SPRY4	sprouty homolog 4 (Drosophila) [Source:HGNC Symbol@@@Acc:15533]	ENSG00000187678	ENST00000344120	ENST00000344120.4:c.23-2A>C	.	0.000446595	2	3
0.000388675	significant	24.8808	4.58~89.26	18.267	SPRY4	sprouty homolog 4 (Drosophila) [Source:HGNC Symbol@@@Acc:15533]	ENSG00000187678	ENST00000344120	ENST00000344120.4:c.579_580delTG	ENSP00000344967.4:p.Ala194IlefsTer42	0	1	3
0.000392958	significant	24.7873	4.56~88.91	15.8871	CEP19	centrosomal protein 19kDa [Source:HGNC Symbol@@@Acc:28209]	ENSG00000174007	ENST00000409690	ENST00000409690.3:c.181C>T	ENSP00000387209.3:p.Arg61Ter	2.9917e-05	1	3
0.000392958	significant	24.7873	4.56~88.91	15.8871	CEP19	centrosomal protein 19kDa [Source:HGNC Symbol@@@Acc:28209]	ENSG00000174007	ENST00000409690	ENST00000409690.3:c.2T>C	ENSP00000387209.3:p.Met1?	0.010444	2	3
0.000420756	significant	12.5607	3.25~35.06	8.09993	ZBTB45	zinc finger and BTB domain containing 45 [Source:HGNC Symbol@@@Acc:23715]	ENSG00000119574	ENST00000594051	ENST00000594051.1:c.416_417delCT	ENSP00000469089.1:p.Pro139ArgfsTer33	8.4228e-05	1	4
0.000420756	significant	12.5607	3.25~35.06	8.09993	ZBTB45	zinc finger and BTB domain containing 45 [Source:HGNC Symbol@@@Acc:23715]	ENSG00000119574	ENST00000594051	ENST00000594051.1:c.616C>T	ENSP00000469089.1:p.Arg206Ter	9.795e-06	1	4
0.000420756	significant	12.5607	3.25~35.06	8.09993	ZBTB45	zinc finger and BTB domain containing 45 [Source:HGNC Symbol@@@Acc:23715]	ENSG00000119574	ENST00000594051	ENST00000594051.1:c.734dupT	ENSP00000469089.1:p.Thr246HisfsTer5	0	1	4
0.000420756	significant	12.5607	3.25~35.06	8.09993	ZBTB45	zinc finger and BTB domain containing 45 [Source:HGNC Symbol@@@Acc:23715]	ENSG00000119574	ENST00000594051	ENST00000594051.1:c.833C>G	ENSP00000469089.1:p.Ser278Ter	0.000156339	1	4
0.000433929	significant	115.856	8.4~1674.67	99.9083	FEM1C	fem-1 homolog c (C. elegans) [Source:HGNC Symbol@@@Acc:16933]	ENSG00000145780	ENST00000274457	ENST00000274457.3:c.129_133delGCCAC	ENSP00000274457.3:p.Pro44LeufsTer10	0	1	2
0.000433929	significant	115.856	8.4~1674.67	99.9083	FEM1C	fem-1 homolog c (C. elegans) [Source:HGNC Symbol@@@Acc:16933]	ENSG00000145780	ENST00000274457	ENST00000274457.3:c.217_218insAAA	ENSP00000274457.3:p.Ser73delinsTer	0	1	2
0.000497816	significant	0.0936	0~0.52	0.0485531	ATXN3	ataxin 3 [Source:HGNC Symbol@@@Acc:7106]	ENSG00000066427	ENST00000393287	ENST00000393287.5:c.911_912insAGCAGCAGCAGCAGCAGCAGCAGCAGCA	ENSP00000376965.5:p.Gln305AlafsTer22	0	1	1
0.000504419	significant	11.9255	3.09~33.16	5.81217	LOXL2	lysyl oxidase-like 2 [Source:HGNC Symbol@@@Acc:6666]	ENSG00000134013	ENST00000389131	ENST00000389131.3:c.1880+1G>A	.	0.000264221	4	4
0.000556439	significant	3.7163	1.76~6.95	1.82115	FTCD	formimidoyltransferase cyclodeaminase [Source:HGNC Symbol@@@Acc:3974]	ENSG00000160282	ENST00000291670	ENST00000291670.5:c.990dupG	ENSP00000291670.5:p.Pro331AlafsTer2	0.00486863	10	10
0.000564001	significant	22.556	4.04~85.75	21.9029	SSX3	synovial sarcoma, X breakpoint 3 [Source:HGNC Symbol@@@Acc:11337]	ENSG00000165584	ENST00000298396	ENST00000298396.2:c.*4+1G>A	.	0.000131527	3	3
0.000587857	significant	4.5054	1.91~9.08	4.09686	MFSD6L	major facilitator superfamily domain containing 6-like [Source:HGNC Symbol@@@Acc:26656]	ENSG00000185156	ENST00000329805	ENST00000329805.4:c.1264_1270delGCTACAT	ENSP00000330051.4:p.Ala422CysfsTer15	0	8	8
0.000639094	significant	20.4986	3.84~71.03	12.9234	COMT	catechol-O-methyltransferase [Source:HGNC Symbol@@@Acc:2228]	ENSG00000093010	ENST00000361682	ENST00000361682.6:c.208_215delGGGAACGC	ENSP00000354511.6:p.Gly70ThrfsTer8	0	1	3
0.000639094	significant	20.4986	3.84~71.03	12.9234	COMT	catechol-O-methyltransferase [Source:HGNC Symbol@@@Acc:2228]	ENSG00000093010	ENST00000361682	ENST00000361682.6:c.217C>T	ENSP00000354511.6:p.Gln73Ter	3.2759e-05	1	3
0.000639094	significant	20.4986	3.84~71.03	12.9234	COMT	catechol-O-methyltransferase [Source:HGNC Symbol@@@Acc:2228]	ENSG00000093010	ENST00000361682	ENST00000361682.6:c.93G>A	ENSP00000354511.6:p.Trp31Ter	0	1	3
0.000698721	significant	3.143	1.61~5.57	3.08556	ZCCHC4	zinc finger, CCHC domain containing 4 [Source:HGNC Symbol@@@Acc:22917]	ENSG00000168228	ENST00000302874	ENST00000302874.4:c.1286delA	ENSP00000303468.4:p.Asn429IlefsTer54	0.000825259	6	12
0.000698721	significant	3.143	1.61~5.57	3.08556	ZCCHC4	zinc finger, CCHC domain containing 4 [Source:HGNC Symbol@@@Acc:22917]	ENSG00000168228	ENST00000302874	ENST00000302874.4:c.1522delC	ENSP00000303468.4:p.His508IlefsTer14	0.00269394	4	12
0.000698721	significant	3.143	1.61~5.57	3.08556	ZCCHC4	zinc finger, CCHC domain containing 4 [Source:HGNC Symbol@@@Acc:22917]	ENSG00000168228	ENST00000302874	ENST00000302874.4:c.218_219delGT	ENSP00000303468.4:p.Cys73Ter	0.000218791	1	12
0.000698721	significant	3.143	1.61~5.57	3.08556	ZCCHC4	zinc finger, CCHC domain containing 4 [Source:HGNC Symbol@@@Acc:22917]	ENSG00000168228	ENST00000302874	ENST00000302874.4:c.558_559insAT	ENSP00000303468.4:p.Leu187IlefsTer21	9.792e-05	1	12
0.000716749	significant	126.401	6.6~7015.44	96.2549	AC025278.1	Uncharacterized protein [Source:UniProtKB/TrEMBL@@@Acc:F8WD29]	ENSG00000204752	ENST00000377296	ENST00000377296.3:c.64delC	ENSP00000366511.3:p.Thr23LeufsTer78	0	2	2
0.000719247	significant	77.3605	6.46~685.38	77.2327	ORMDL3	ORM1-like 3 (S. cerevisiae) [Source:HGNC Symbol@@@Acc:16038]	ENSG00000172057	ENST00000394169	ENST00000394169.1:c.-22-1G>C	.	3.1488e-05	1	2
0.000719247	significant	77.3605	6.46~685.38	77.2327	ORMDL3	ORM1-like 3 (S. cerevisiae) [Source:HGNC Symbol@@@Acc:16038]	ENSG00000172057	ENST00000394169	ENST00000394169.1:c.187_188delTT	ENSP00000377724.1:p.Phe63ProfsTer10	0	1	2
0.00072372	significant	11.1446	2.81~32.36	8.53357	CTD-2228K2.5	Uncharacterized protein [Source:UniProtKB/TrEMBL@@@Acc:D6RHG8]	ENSG00000188242	ENST00000342584	ENST00000342584.3:c.257+1delG	.	0.018434	4	4
0.000740765	significant	19.359	3.65~66.45	10.7703	RPA3	replication protein A3, 14kDa [Source:HGNC Symbol@@@Acc:10291]	ENSG00000106399	ENST00000223129	ENST00000223129.4:c.118delA	ENSP00000223129.4:p.Met40CysfsTer16	0	1	3
0.000740765	significant	19.359	3.65~66.45	10.7703	RPA3	replication protein A3, 14kDa [Source:HGNC Symbol@@@Acc:10291]	ENSG00000106399	ENST00000223129	ENST00000223129.4:c.283+2T>C	.	1.9513e-05	1	3
0.000740765	significant	19.359	3.65~66.45	10.7703	RPA3	replication protein A3, 14kDa [Source:HGNC Symbol@@@Acc:10291]	ENSG00000106399	ENST00000223129	ENST00000223129.4:c.99+2T>C	.	5.7006e-05	1	3
0.000760221	significant	7.4591	2.35~18.22	6.84065	MMAA	methylmalonic aciduria (cobalamin deficiency) cblA type [Source:HGNC Symbol@@@Acc:18871]	ENSG00000151611	ENST00000281317	ENST00000281317.5:c.433C>T	ENSP00000281317.5:p.Arg145Ter	0.000244097	3	5
0.000760221	significant	7.4591	2.35~18.22	6.84065	MMAA	methylmalonic aciduria (cobalamin deficiency) cblA type [Source:HGNC Symbol@@@Acc:18871]	ENSG00000151611	ENST00000281317	ENST00000281317.5:c.439+4_439+7delAGTC	.	0	1	5
0.000760221	significant	7.4591	2.35~18.22	6.84065	MMAA	methylmalonic aciduria (cobalamin deficiency) cblA type [Source:HGNC Symbol@@@Acc:18871]	ENSG00000151611	ENST00000281317	ENST00000281317.5:c.586C>T	ENSP00000281317.5:p.Arg196Ter	1.948e-05	1	5
0.000851869	significant	18.3442	3.47~62.34	6.38922	IMPDH2	IMP (inosine 5'-monophosphate) dehydrogenase 2 [Source:HGNC Symbol@@@Acc:6053]	ENSG00000178035	ENST00000326739	ENST00000326739.4:c.1061_1064dupCACG	ENSP00000321584.4:p.Arg356ThrfsTer10	0	1	3
0.000851869	significant	18.3442	3.47~62.34	6.38922	IMPDH2	IMP (inosine 5'-monophosphate) dehydrogenase 2 [Source:HGNC Symbol@@@Acc:6053]	ENSG00000178035	ENST00000326739	ENST00000326739.4:c.12C>A	ENSP00000321584.4:p.Tyr4Ter	0	1	3
0.000851869	significant	18.3442	3.47~62.34	6.38922	IMPDH2	IMP (inosine 5'-monophosphate) dehydrogenase 2 [Source:HGNC Symbol@@@Acc:6053]	ENSG00000178035	ENST00000326739	ENST00000326739.4:c.278_290dupACAACTGTACACC	ENSP00000321584.4:p.Glu98GlnfsTer5	0	1	3
0.000855293	significant	18.3182	3.47~62.25	8.39636	GPALPP1	GPALPP motifs containing 1 [Source:HGNC Symbol@@@Acc:20298]	ENSG00000133114	ENST00000361121	ENST00000361121.2:c.229_230delAG	ENSP00000355211.2:p.Arg77GlufsTer5	6.7495e-05	2	3
0.000855293	significant	18.3182	3.47~62.25	8.39636	GPALPP1	GPALPP motifs containing 1 [Source:HGNC Symbol@@@Acc:20298]	ENSG00000133114	ENST00000361121	ENST00000361121.2:c.540+1G>A	.	0.000126148	1	3
0.00109127	significant	57.4222	5.2~400.59	40.8103	ANKRD36C	ankyrin repeat domain 36C [Source:HGNC Symbol@@@Acc:32946]	ENSG00000174501	ENST00000528268	ENST00000528268.1:c.1466dupT	ENSP00000431824.1:p.Leu489PhefsTer3	0	1	2
0.00109127	significant	57.4222	5.2~400.59	40.8103	ANKRD36C	ankyrin repeat domain 36C [Source:HGNC Symbol@@@Acc:32946]	ENSG00000174501	ENST00000528268	ENST00000528268.1:c.1492-1G>T	.	0	1	2
0.00111869	significant	9.4922	2.48~25.96	7.67735	WRAP53	WD repeat containing, antisense to TP53 [Source:HGNC Symbol@@@Acc:25522]	ENSG00000141499	ENST00000316024	ENST00000316024.5:c.1225C>T	ENSP00000324203.5:p.Arg409Ter	9.736e-06	1	4
0.00111869	significant	9.4922	2.48~25.96	7.67735	WRAP53	WD repeat containing, antisense to TP53 [Source:HGNC Symbol@@@Acc:25522]	ENSG00000141499	ENST00000316024	ENST00000316024.5:c.18_19delTC	ENSP00000324203.5:p.Gln7ThrfsTer27	5.0812e-05	1	4
0.00111869	significant	9.4922	2.48~25.96	7.67735	WRAP53	WD repeat containing, antisense to TP53 [Source:HGNC Symbol@@@Acc:25522]	ENSG00000141499	ENST00000316024	ENST00000316024.5:c.682delG	ENSP00000324203.5:p.Asp228IlefsTer7	0	1	4
0.00111869	significant	9.4922	2.48~25.96	7.67735	WRAP53	WD repeat containing, antisense to TP53 [Source:HGNC Symbol@@@Acc:25522]	ENSG00000141499	ENST00000316024	ENST00000316024.5:c.910dupT	ENSP00000324203.5:p.Ser304PhefsTer53	0	1	4
0.00119439	significant	3.3479	1.59~6.26	2.71984	C4orf21	chromosome 4 open reading frame 21 [Source:HGNC Symbol@@@Acc:25654]	ENSG00000138658	ENST00000505019	ENST00000505019.1:c.2602+1G>T	.	0.000188596	1	10
0.00119439	significant	3.3479	1.59~6.26	2.71984	C4orf21	chromosome 4 open reading frame 21 [Source:HGNC Symbol@@@Acc:25654]	ENSG00000138658	ENST00000505019	ENST00000505019.1:c.3562_3565delCAGA	ENSP00000424737.1:p.Gln1188ValfsTer9	0.000994881	8	10
0.00119439	significant	3.3479	1.59~6.26	2.71984	C4orf21	chromosome 4 open reading frame 21 [Source:HGNC Symbol@@@Acc:25654]	ENSG00000138658	ENST00000505019	ENST00000505019.1:c.6172+1G>A	.	0.000684853	1	10
0.0012453	significant	6.7759	2.11~16.92	5.27342	DDC8	Protein DDC8 homolog [Source:UniProtKB/Swiss-Prot@@@Acc:Q96MC4]	ENSG00000178404	ENST00000322630	ENST00000322630.2:c.383dupG	ENSP00000312767.2:p.Leu129ProfsTer21	0	1	5
0.0012453	significant	6.7759	2.11~16.92	5.27342	DDC8	Protein DDC8 homolog [Source:UniProtKB/Swiss-Prot@@@Acc:Q96MC4]	ENSG00000178404	ENST00000322630	ENST00000322630.2:c.928C>T	ENSP00000312767.2:p.Gln310Ter	0.0541051	4	5
0.00125019	significant	15.8346	3.03~52.79	4.56497	STARD6	StAR-related lipid transfer (START) domain containing 6 [Source:HGNC Symbol@@@Acc:18066]	ENSG00000174448	ENST00000581310	ENST00000581310.1:c.325C>T	ENSP00000462349.1:p.Arg109Ter	0.000295314	1	3
0.00125019	significant	15.8346	3.03~52.79	4.56497	STARD6	StAR-related lipid transfer (START) domain containing 6 [Source:HGNC Symbol@@@Acc:18066]	ENSG00000174448	ENST00000581310	ENST00000581310.1:c.545C>G	ENSP00000462349.1:p.Ser182Ter	0	1	3
0.00125019	significant	15.8346	3.03~52.79	4.56497	STARD6	StAR-related lipid transfer (START) domain containing 6 [Source:HGNC Symbol@@@Acc:18066]	ENSG00000174448	ENST00000581310	ENST00000581310.1:c.58_59delGA	ENSP00000462349.1:p.Asp20TyrfsTer8	9.743e-06	1	3
0.0013207	significant	52.1668	4.72~362.68	12.3003	C15orf56	chromosome 15 open reading frame 56 [Source:HGNC Symbol@@@Acc:33868]	ENSG00000176753	ENST00000319503	ENST00000319503.3:c.443_447delCCCAG	ENSP00000315794.3:p.Ala148ValfsTer19	6.4851e-05	1	2
0.0013207	significant	52.1668	4.72~362.68	12.3003	C15orf56	chromosome 15 open reading frame 56 [Source:HGNC Symbol@@@Acc:33868]	ENSG00000176753	ENST00000319503	ENST00000319503.3:c.450dupG	ENSP00000315794.3:p.Pro151AlafsTer18	6.4851e-05	1	2
0.00133096	significant	6.5358	2.07~15.89	1.47565	MMP21	matrix metallopeptidase 21 [Source:HGNC Symbol@@@Acc:14357]	ENSG00000154485	ENST00000368808	ENST00000368808.3:c.1304_1314dupGCTATCCCAAA	ENSP00000357798.3:p.Leu439AlafsTer5	0	1	5
0.00133096	significant	6.5358	2.07~15.89	1.47565	MMP21	matrix metallopeptidase 21 [Source:HGNC Symbol@@@Acc:14357]	ENSG00000154485	ENST00000368808	ENST00000368808.3:c.1568delG	ENSP00000357798.3:p.Gly523AlafsTer7	3.2802e-05	1	5
0.00133096	significant	6.5358	2.07~15.89	1.47565	MMP21	matrix metallopeptidase 21 [Source:HGNC Symbol@@@Acc:14357]	ENSG00000154485	ENST00000368808	ENST00000368808.3:c.240dupC	ENSP00000357798.3:p.Lys81GlnfsTer177	0.000378979	2	5
0.00133096	significant	6.5358	2.07~15.89	1.47565	MMP21	matrix metallopeptidase 21 [Source:HGNC Symbol@@@Acc:14357]	ENSG00000154485	ENST00000368808	ENST00000368808.3:c.947G>A	ENSP00000357798.3:p.Trp316Ter	9.733e-06	1	5
0.00141423	significant	54.7585	4.57~485.74	37.3378	C1orf204	chromosome 1 open reading frame 204 [Source:HGNC Symbol@@@Acc:27647]	ENSG00000188004	ENST00000368102	ENST00000368102.1:c.37C>T	ENSP00000357082.1:p.Arg13Ter	1.7564e-05	1	2
0.00141423	significant	54.7585	4.57~485.74	37.3378	C1orf204	chromosome 1 open reading frame 204 [Source:HGNC Symbol@@@Acc:27647]	ENSG00000188004	ENST00000368102	ENST00000368102.1:c.74delT	ENSP00000357082.1:p.Val25GlyfsTer130	0	1	2
0.00149499	significant	46.3538	4.41~284.19	31.7315	FZD8	frizzled family receptor 8 [Source:HGNC Symbol@@@Acc:4046]	ENSG00000177283	ENST00000374694	ENST00000374694.1:c.1938_1939insCC	ENSP00000363826.1:p.Gly647ProfsTer28	0.0736636	2	2
0.00153057	significant	6.3222	2~15.34	5.67447	LILRA2	leukocyte immunoglobulin-like receptor, subfamily A (with TM domain), member 2 [Source:HGNC Symbol@@@Acc:6603]	ENSG00000239998	ENST00000251377	ENST00000251377.3:c.1307-1G>C	.	0.0136509	5	5
0.00167084	significant	8.4537	2.22~22.95	6.85953	LLGL2	lethal giant larvae homolog 2 (Drosophila) [Source:HGNC Symbol@@@Acc:6629]	ENSG00000073350	ENST00000392550	ENST00000392550.3:c.2008delG	ENSP00000376333.3:p.Ala670LeufsTer54	0	1	4
0.00167084	significant	8.4537	2.22~22.95	6.85953	LLGL2	lethal giant larvae homolog 2 (Drosophila) [Source:HGNC Symbol@@@Acc:6629]	ENSG00000073350	ENST00000392550	ENST00000392550.3:c.2681delA	ENSP00000376333.3:p.Asp894AlafsTer19	6.4834e-05	1	4
0.00167084	significant	8.4537	2.22~22.95	6.85953	LLGL2	lethal giant larvae homolog 2 (Drosophila) [Source:HGNC Symbol@@@Acc:6629]	ENSG00000073350	ENST00000392550	ENST00000392550.3:c.2869C>T	ENSP00000376333.3:p.Arg957Ter	3.0238e-05	2	4
0.00193335	significant	13.4008	2.59~43.83	12.6923	FUT2	fucosyltransferase 2 (secretor status included) [Source:HGNC Symbol@@@Acc:4013]	ENSG00000176920	ENST00000425340	ENST00000425340.2:c.496C>T	ENSP00000387498.2:p.Gln166Ter	9.777e-06	1	3
0.00193335	significant	13.4008	2.59~43.83	12.6923	FUT2	fucosyltransferase 2 (secretor status included) [Source:HGNC Symbol@@@Acc:4013]	ENSG00000176920	ENST00000425340	ENST00000425340.2:c.882G>A	ENSP00000387498.2:p.Trp294Ter	0.0133015	2	3
0.00193455	significant	13.3978	2.59~43.82	5.63801	FBLIM1	filamin binding LIM protein 1 [Source:HGNC Symbol@@@Acc:24686]	ENSG00000162458	ENST00000441801	ENST00000441801.2:c.1022_1031delACAGGGCTGG	ENSP00000416387.2:p.Tyr341CysfsTer40	0.000121497	1	3
0.00193455	significant	13.3978	2.59~43.82	5.63801	FBLIM1	filamin binding LIM protein 1 [Source:HGNC Symbol@@@Acc:24686]	ENSG00000162458	ENST00000441801	ENST00000441801.2:c.1078C>T	ENSP00000416387.2:p.Arg360Ter	0.000460136	2	3
0.00195615	significant	13.3452	2.58~43.65	6.60872	CDH23	cadherin-related 23 [Source:HGNC Symbol@@@Acc:13733]	ENSG00000107736	ENST00000398788	ENST00000398788.3:c.1663C>T	ENSP00000381768.3:p.Arg555Ter	5.8562e-05	1	3
0.00195615	significant	13.3452	2.58~43.65	6.60872	CDH23	cadherin-related 23 [Source:HGNC Symbol@@@Acc:13733]	ENSG00000107736	ENST00000398788	ENST00000398788.3:c.3006delC	ENSP00000381768.3:p.Ser1003ProfsTer5	0.000994036	1	3
0.00195615	significant	13.3452	2.58~43.65	6.60872	CDH23	cadherin-related 23 [Source:HGNC Symbol@@@Acc:13733]	ENSG00000107736	ENST00000398788	ENST00000398788.3:c.3109A>T	ENSP00000381768.3:p.Lys1037Ter	0	1	3
0.00197926	significant	38.6872	3.81~218.08	17.267	B4GALNT1	beta-1,4-N-acetyl-galactosaminyl transferase 1 [Source:HGNC Symbol@@@Acc:4117]	ENSG00000135454	ENST00000341156	ENST00000341156.4:c.1053C>A	ENSP00000341562.4:p.Tyr351Ter	0	1	2
0.00197926	significant	38.6872	3.81~218.08	17.267	B4GALNT1	beta-1,4-N-acetyl-galactosaminyl transferase 1 [Source:HGNC Symbol@@@Acc:4117]	ENSG00000135454	ENST00000341156	ENST00000341156.4:c.383+1G>A	.	1.9472e-05	1	2
0.00197932	significant	38.6866	3.81~218.07	24.7362	DEF6	differentially expressed in FDCP 6 homolog (mouse) [Source:HGNC Symbol@@@Acc:2760]	ENSG00000023892	ENST00000316637	ENST00000316637.5:c.1231delC	ENSP00000319831.5:p.Gln411ArgfsTer6	0	1	2
0.00197932	significant	38.6866	3.81~218.07	24.7362	DEF6	differentially expressed in FDCP 6 homolog (mouse) [Source:HGNC Symbol@@@Acc:2760]	ENSG00000023892	ENST00000316637	ENST00000316637.5:c.1235_1239delCTGAG	ENSP00000319831.5:p.Ala412AspfsTer39	0	1	2
0.00203457	significant	7.986	2.1~21.63	7.45938	IFIT2	interferon-induced protein with tetratricopeptide repeats 2 [Source:HGNC Symbol@@@Acc:5409]	ENSG00000119922	ENST00000371826	ENST00000371826.3:c.1131T>G	ENSP00000360891.3:p.Tyr377Ter	0	1	4
0.00203457	significant	7.986	2.1~21.63	7.45938	IFIT2	interferon-induced protein with tetratricopeptide repeats 2 [Source:HGNC Symbol@@@Acc:5409]	ENSG00000119922	ENST00000371826	ENST00000371826.3:c.325C>T	ENSP00000360891.3:p.Arg109Ter	0.000255067	3	4
0.00225621	significant	7.7486	2.04~20.95	5.99467	FAM216A	family with sequence similarity 216, member A [Source:HGNC Symbol@@@Acc:30180]	ENSG00000204856	ENST00000377673	ENST00000377673.5:c.436+2C>T	.	0.000262307	2	4
0.00225621	significant	7.7486	2.04~20.95	5.99467	FAM216A	family with sequence similarity 216, member A [Source:HGNC Symbol@@@Acc:30180]	ENSG00000204856	ENST00000377673	ENST00000377673.5:c.517C>T	ENSP00000366901.5:p.Gln173Ter	0.000118491	1	4
0.00225621	significant	7.7486	2.04~20.95	5.99467	FAM216A	family with sequence similarity 216, member A [Source:HGNC Symbol@@@Acc:30180]	ENSG00000204856	ENST00000377673	ENST00000377673.5:c.730_731delAT	ENSP00000366901.5:p.Met244GlufsTer2	0.000229486	1	4
0.00226248	significant	7.7426	2.04~20.93	6.01999	MIPOL1	mirror-image polydactyly 1 [Source:HGNC Symbol@@@Acc:21460]	ENSG00000151338	ENST00000327441	ENST00000327441.7:c.1192C>T	ENSP00000333539.7:p.Arg398Ter	5.6561e-05	1	4
0.00226248	significant	7.7426	2.04~20.93	6.01999	MIPOL1	mirror-image polydactyly 1 [Source:HGNC Symbol@@@Acc:21460]	ENSG00000151338	ENST00000327441	ENST00000327441.7:c.1262+1delG	.	0	1	4
0.00226248	significant	7.7426	2.04~20.93	6.01999	MIPOL1	mirror-image polydactyly 1 [Source:HGNC Symbol@@@Acc:21460]	ENSG00000151338	ENST00000327441	ENST00000327441.7:c.182C>G	ENSP00000333539.7:p.Ser61Ter	9.837e-06	1	4
0.00226248	significant	7.7426	2.04~20.93	6.01999	MIPOL1	mirror-image polydactyly 1 [Source:HGNC Symbol@@@Acc:21460]	ENSG00000151338	ENST00000327441	ENST00000327441.7:c.387+1G>A	.	7.301e-05	1	4
0.00234912	significant	12.4455	2.42~40.42	5.20829	LTBP1	latent transforming growth factor beta binding protein 1 [Source:HGNC Symbol@@@Acc:6714]	ENSG00000049323	ENST00000404816	ENST00000404816.2:c.2373delG	ENSP00000386043.2:p.Pro792GlnfsTer49	0	1	3
0.00234912	significant	12.4455	2.42~40.42	5.20829	LTBP1	latent transforming growth factor beta binding protein 1 [Source:HGNC Symbol@@@Acc:6714]	ENSG00000049323	ENST00000404816	ENST00000404816.2:c.2509C>T	ENSP00000386043.2:p.Gln837Ter	0	1	3
0.00234912	significant	12.4455	2.42~40.42	5.20829	LTBP1	latent transforming growth factor beta binding protein 1 [Source:HGNC Symbol@@@Acc:6714]	ENSG00000049323	ENST00000404816	ENST00000404816.2:c.864-1G>T	.	0	1	3
0.00236655	significant	4.6597	1.68~10.42	2.95783	WDR73	WD repeat domain 73 [Source:HGNC Symbol@@@Acc:25928]	ENSG00000177082	ENST00000434634	ENST00000434634.2:c.1132delC	ENSP00000387982.2:p.Arg378AlafsTer25	0.00143943	4	6
0.00236655	significant	4.6597	1.68~10.42	2.95783	WDR73	WD repeat domain 73 [Source:HGNC Symbol@@@Acc:25928]	ENSG00000177082	ENST00000434634	ENST00000434634.2:c.766dupC	ENSP00000387982.2:p.Arg256ProfsTer18	6.491e-05	1	6
0.00236655	significant	4.6597	1.68~10.42	2.95783	WDR73	WD repeat domain 73 [Source:HGNC Symbol@@@Acc:25928]	ENSG00000177082	ENST00000434634	ENST00000434634.2:c.838C>T	ENSP00000387982.2:p.Arg280Ter	2.5821e-05	1	6
0.0023856	significant	7.6238	2.01~20.6	6.29381	TBXAS1	thromboxane A synthase 1 (platelet) [Source:HGNC Symbol@@@Acc:11609]	ENSG00000059377	ENST00000416849	ENST00000416849.2:c.1224dupT	ENSP00000389414.2:p.Asp409Ter	5.394e-05	1	4
0.0023856	significant	7.6238	2.01~20.6	6.29381	TBXAS1	thromboxane A synthase 1 (platelet) [Source:HGNC Symbol@@@Acc:11609]	ENSG00000059377	ENST00000416849	ENST00000416849.2:c.240-1G>T	.	9.739e-06	1	4
0.0023856	significant	7.6238	2.01~20.6	6.29381	TBXAS1	thromboxane A synthase 1 (platelet) [Source:HGNC Symbol@@@Acc:11609]	ENSG00000059377	ENST00000416849	ENST00000416849.2:c.883C>T	ENSP00000389414.2:p.Arg295Ter	4.231e-05	1	4
0.0023856	significant	7.6238	2.01~20.6	6.29381	TBXAS1	thromboxane A synthase 1 (platelet) [Source:HGNC Symbol@@@Acc:11609]	ENSG00000059377	ENST00000416849	ENST00000416849.2:c.9delA	ENSP00000389414.2:p.Ala4ProfsTer5	0	1	4
0.00239726	significant	4.6468	1.67~10.39	3.18288	CCDC14	coiled-coil domain containing 14 [Source:HGNC Symbol@@@Acc:25766]	ENSG00000175455	ENST00000433542	ENST00000433542.2:c.139C>T	ENSP00000395706.2:p.Arg47Ter	4.3952e-05	1	6
0.00239726	significant	4.6468	1.67~10.39	3.18288	CCDC14	coiled-coil domain containing 14 [Source:HGNC Symbol@@@Acc:25766]	ENSG00000175455	ENST00000433542	ENST00000433542.2:c.1486C>T	ENSP00000395706.2:p.Gln496Ter	0.000884079	4	6
0.00239726	significant	4.6468	1.67~10.39	3.18288	CCDC14	coiled-coil domain containing 14 [Source:HGNC Symbol@@@Acc:25766]	ENSG00000175455	ENST00000433542	ENST00000433542.2:c.313_314delGT	ENSP00000395706.2:p.Val105ThrfsTer4	0.000194574	1	6
0.00243717	significant	2.2998	1.32~3.74	1.72284	MUC19	mucin 19, oligomeric [Source:HGNC Symbol@@@Acc:14362]	ENSG00000205592	ENST00000454784	ENST00000454784.4:c.*6919+1G>T	.	0	1	17
0.00243717	significant	2.2998	1.32~3.74	1.72284	MUC19	mucin 19, oligomeric [Source:HGNC Symbol@@@Acc:14362]	ENSG00000205592	ENST00000454784	ENST00000454784.4:c.*7132+2T>C	.	0.00310918	2	17
0.00243717	significant	2.2998	1.32~3.74	1.72284	MUC19	mucin 19, oligomeric [Source:HGNC Symbol@@@Acc:14362]	ENSG00000205592	ENST00000454784	ENST00000454784.4:c.*7704+1G>A	.	0	1	17
0.00243717	significant	2.2998	1.32~3.74	1.72284	MUC19	mucin 19, oligomeric [Source:HGNC Symbol@@@Acc:14362]	ENSG00000205592	ENST00000454784	ENST00000454784.4:c.1377_1380delTCAG	ENSP00000476404.1:p.Ser459ArgfsTer8	0.00509571	1	17
0.00243717	significant	2.2998	1.32~3.74	1.72284	MUC19	mucin 19, oligomeric [Source:HGNC Symbol@@@Acc:14362]	ENSG00000205592	ENST00000454784	ENST00000454784.4:c.1975C>T	ENSP00000476404.1:p.Arg659Ter	0.00117281	2	17
0.00243717	significant	2.2998	1.32~3.74	1.72284	MUC19	mucin 19, oligomeric [Source:HGNC Symbol@@@Acc:14362]	ENSG00000205592	ENST00000454784	ENST00000454784.4:c.3132C>A	ENSP00000476404.1:p.Cys1044Ter	8.5738e-05	1	17
0.00243717	significant	2.2998	1.32~3.74	1.72284	MUC19	mucin 19, oligomeric [Source:HGNC Symbol@@@Acc:14362]	ENSG00000205592	ENST00000454784	ENST00000454784.4:c.4388C>G	ENSP00000476404.1:p.Ser1463Ter	0.000324254	1	17
0.00243717	significant	2.2998	1.32~3.74	1.72284	MUC19	mucin 19, oligomeric [Source:HGNC Symbol@@@Acc:14362]	ENSG00000205592	ENST00000454784	ENST00000454784.4:c.520+1G>C	.	0.00150567	2	17
0.00243717	significant	2.2998	1.32~3.74	1.72284	MUC19	mucin 19, oligomeric [Source:HGNC Symbol@@@Acc:14362]	ENSG00000205592	ENST00000454784	ENST00000454784.4:c.5981C>A	ENSP00000476404.1:p.Ser1994Ter	0.000324086	2	17
0.00243717	significant	2.2998	1.32~3.74	1.72284	MUC19	mucin 19, oligomeric [Source:HGNC Symbol@@@Acc:14362]	ENSG00000205592	ENST00000454784	ENST00000454784.4:c.619C>T	ENSP00000476404.1:p.Arg207Ter	0.0140929	2	17
0.00243717	significant	2.2998	1.32~3.74	1.72284	MUC19	mucin 19, oligomeric [Source:HGNC Symbol@@@Acc:14362]	ENSG00000205592	ENST00000454784	ENST00000454784.4:c.6991G>T	ENSP00000476404.1:p.Gly2331Ter	6.8194e-05	1	17
0.00243717	significant	2.2998	1.32~3.74	1.72284	MUC19	mucin 19, oligomeric [Source:HGNC Symbol@@@Acc:14362]	ENSG00000205592	ENST00000454784	ENST00000454784.4:c.7538C>A	ENSP00000476404.1:p.Ser2513Ter	0.000921659	1	17
0.00269561	significant	7.3582	1.94~19.84	2.55615	CBWD1	COBW domain containing 1 [Source:HGNC Symbol@@@Acc:17134]	ENSG00000172785	ENST00000356521	ENST00000356521.4:c.452G>A	ENSP00000348915.4:p.Trp151Ter	0	1	4
0.00269561	significant	7.3582	1.94~19.84	2.55615	CBWD1	COBW domain containing 1 [Source:HGNC Symbol@@@Acc:17134]	ENSG00000172785	ENST00000356521	ENST00000356521.4:c.478delA	ENSP00000348915.4:p.Ile160PhefsTer7	0	1	4
0.00269561	significant	7.3582	1.94~19.84	2.55615	CBWD1	COBW domain containing 1 [Source:HGNC Symbol@@@Acc:17134]	ENSG00000172785	ENST00000356521	ENST00000356521.4:c.952-2A>G	.	0.00410416	2	4
0.002817	significant	11.6133	2.26~37.43	7.50054	OAS1	2'-5'-oligoadenylate synthetase 1, 40/46kDa [Source:HGNC Symbol@@@Acc:8086]	ENSG00000089127	ENST00000445409	ENST00000445409.2:c.139C>T	ENSP00000388001.2:p.Arg47Ter	0.00166216	3	3
0.00299458	significant	0.1148	0~0.64	0.103746	ZNF229	zinc finger protein 229 [Source:HGNC Symbol@@@Acc:13022]	ENSG00000167383	ENST00000588931	ENST00000588931.1:c.2045dupA	ENSP00000466519.1:p.Pro683AlafsTer5	0.00680156	1	1
0.00314521	significant	28.997	3~145.41	10.3839	DAXX	death-domain associated protein [Source:HGNC Symbol@@@Acc:2681]	ENSG00000204209	ENST00000374542	ENST00000374542.5:c.1500_1501insTT	ENSP00000363668.5:p.Gln501PhefsTer28	0	1	2
0.00314521	significant	28.997	3~145.41	10.3839	DAXX	death-domain associated protein [Source:HGNC Symbol@@@Acc:2681]	ENSG00000204209	ENST00000374542	ENST00000374542.5:c.1502_1503insT	ENSP00000363668.5:p.Gln501HisfsTer5	0	1	2
0.00334408	significant	10.8823	2.13~34.87	6.29126	PAPSS2	3'-phosphoadenosine 5'-phosphosulfate synthase 2 [Source:HGNC Symbol@@@Acc:8604]	ENSG00000198682	ENST00000456849	ENST00000456849.1:c.146-1G>C	.	0	1	3
0.00334408	significant	10.8823	2.13~34.87	6.29126	PAPSS2	3'-phosphoadenosine 5'-phosphosulfate synthase 2 [Source:HGNC Symbol@@@Acc:8604]	ENSG00000198682	ENST00000456849	ENST00000456849.1:c.152_153delCT	ENSP00000406157.1:p.Ser51TrpfsTer35	0	1	3
0.00334408	significant	10.8823	2.13~34.87	6.29126	PAPSS2	3'-phosphoadenosine 5'-phosphosulfate synthase 2 [Source:HGNC Symbol@@@Acc:8604]	ENSG00000198682	ENST00000456849	ENST00000456849.1:c.381+2delTinsA	.	0	1	3
0.00338717	significant	10.8255	2.12~34.7	5.42057	TTC24	tetratricopeptide repeat domain 24 [Source:HGNC Symbol@@@Acc:32348]	ENSG00000187862	ENST00000368236	ENST00000368236.3:c.1111C>T	ENSP00000357219.3:p.Gln371Ter	0	1	3
0.00338717	significant	10.8255	2.12~34.7	5.42057	TTC24	tetratricopeptide repeat domain 24 [Source:HGNC Symbol@@@Acc:32348]	ENSG00000187862	ENST00000368236	ENST00000368236.3:c.1690delA	ENSP00000357219.3:p.Ser564AlafsTer?	9.845e-06	1	3
0.00338717	significant	10.8255	2.12~34.7	5.42057	TTC24	tetratricopeptide repeat domain 24 [Source:HGNC Symbol@@@Acc:32348]	ENSG00000187862	ENST00000368236	ENST00000368236.3:c.343C>T	ENSP00000357219.3:p.Arg115Ter	0.000104772	1	3
0.0035249	significant	4.2842	1.55~9.56	2.74649	PLEKHG4	pleckstrin homology domain containing, family G (with RhoGef domain) member 4 [Source:HGNC Symbol@@@Acc:24501]	ENSG00000196155	ENST00000360461	ENST00000360461.5:c.2626G>T	ENSP00000353646.5:p.Glu876Ter	0	1	6
0.0035249	significant	4.2842	1.55~9.56	2.74649	PLEKHG4	pleckstrin homology domain containing, family G (with RhoGef domain) member 4 [Source:HGNC Symbol@@@Acc:24501]	ENSG00000196155	ENST00000360461	ENST00000360461.5:c.2867delG	ENSP00000353646.5:p.Ser956ThrfsTer115	0	1	6
0.0035249	significant	4.2842	1.55~9.56	2.74649	PLEKHG4	pleckstrin homology domain containing, family G (with RhoGef domain) member 4 [Source:HGNC Symbol@@@Acc:24501]	ENSG00000196155	ENST00000360461	ENST00000360461.5:c.3455-1G>C	.	0.000778632	3	6
0.0035249	significant	4.2842	1.55~9.56	2.74649	PLEKHG4	pleckstrin homology domain containing, family G (with RhoGef domain) member 4 [Source:HGNC Symbol@@@Acc:24501]	ENSG00000196155	ENST00000360461	ENST00000360461.5:c.375delA	ENSP00000353646.5:p.Leu127TrpfsTer2	0	1	6
0.00361419	significant	10.5591	2.07~33.75	4.95563	DLGAP5	discs, large (Drosophila) homolog-associated protein 5 [Source:HGNC Symbol@@@Acc:16864]	ENSG00000126787	ENST00000247191	ENST00000247191.2:c.2122-1G>A	.	0.000401146	1	3
0.00361419	significant	10.5591	2.07~33.75	4.95563	DLGAP5	discs, large (Drosophila) homolog-associated protein 5 [Source:HGNC Symbol@@@Acc:16864]	ENSG00000126787	ENST00000247191	ENST00000247191.2:c.2505_2520delGATTACTTTTTCACCT	ENSP00000247191.2:p.Ile836TyrfsTer26	0.00036375	1	3
0.00361419	significant	10.5591	2.07~33.75	4.95563	DLGAP5	discs, large (Drosophila) homolog-associated protein 5 [Source:HGNC Symbol@@@Acc:16864]	ENSG00000126787	ENST00000247191	ENST00000247191.2:c.517C>T	ENSP00000247191.2:p.Arg173Ter	9.743e-06	1	3
0.00382201	significant	25.7801	2.71~124.37	21.9181	DACT1	dishevelled-binding antagonist of beta-catenin 1 [Source:HGNC Symbol@@@Acc:17748]	ENSG00000165617	ENST00000335867	ENST00000335867.4:c.1160delG	ENSP00000337439.4:p.Gly387AlafsTer4	0	1	2
0.00382201	significant	25.7801	2.71~124.37	21.9181	DACT1	dishevelled-binding antagonist of beta-catenin 1 [Source:HGNC Symbol@@@Acc:17748]	ENSG00000165617	ENST00000335867	ENST00000335867.4:c.1276G>T	ENSP00000337439.4:p.Glu426Ter	0	1	2
0.00382363	significant	25.7744	2.71~124.34	23.077	SDS	serine dehydratase [Source:HGNC Symbol@@@Acc:10691]	ENSG00000135094	ENST00000257549	ENST00000257549.4:c.648dupC	ENSP00000257549.4:p.Thr217HisfsTer28	0	1	2
0.00382363	significant	25.7744	2.71~124.34	23.077	SDS	serine dehydratase [Source:HGNC Symbol@@@Acc:10691]	ENSG00000135094	ENST00000257549	ENST00000257549.4:c.970_971delAA	ENSP00000257549.4:p.Asn324Ter	0	1	2
0.00390938	significant	10.2483	2.01~32.67	5.93414	SLC38A8	solute carrier family 38, member 8 [Source:HGNC Symbol@@@Acc:32434]	ENSG00000166558	ENST00000299709	ENST00000299709.3:c.697G>T	ENSP00000299709.3:p.Glu233Ter	2.0823e-05	2	3
0.00390938	significant	10.2483	2.01~32.67	5.93414	SLC38A8	solute carrier family 38, member 8 [Source:HGNC Symbol@@@Acc:32434]	ENSG00000166558	ENST00000299709	ENST00000299709.3:c.964C>T	ENSP00000299709.3:p.Gln322Ter	9.895e-06	1	3
0.00416627	significant	10.0147	1.96~31.92	4.36701	SCRT2	scratch family zinc finger 2 [Source:HGNC Symbol@@@Acc:15952]	ENSG00000215397	ENST00000246104	ENST00000246104.6:c.901_910delACCCCCGCCG	ENSP00000246104.5:p.Thr301AlafsTer41	0.00052578	3	3
0.00423249	significant	9.9426	1.95~31.62	7.65378	LGALS9B	lectin, galactoside-binding, soluble, 9B [Source:HGNC Symbol@@@Acc:24842]	ENSG00000170298	ENST00000324290	ENST00000324290.5:c.131+1G>C	.	0	2	3
0.00423249	significant	9.9426	1.95~31.62	7.65378	LGALS9B	lectin, galactoside-binding, soluble, 9B [Source:HGNC Symbol@@@Acc:24842]	ENSG00000170298	ENST00000324290	ENST00000324290.5:c.864dupG	ENSP00000315564.5:p.Ser289ValfsTer2	7.2369e-05	1	3
0.00423546	significant	27.121	2.58~166.03	10.8809	AC023632.1	HCG2009141@@@ PRO2397@@@ Uncharacterized protein [Source:UniProtKB/TrEMBL@@@Acc:Q9H351]	ENSG00000212997	ENST00000391679	ENST00000391679.1:c.177T>A	ENSP00000375561.1:p.Tyr59Ter	0	1	2
0.00423546	significant	27.121	2.58~166.03	10.8809	AC023632.1	HCG2009141@@@ PRO2397@@@ Uncharacterized protein [Source:UniProtKB/TrEMBL@@@Acc:Q9H351]	ENSG00000212997	ENST00000391679	ENST00000391679.1:c.72T>G	ENSP00000375561.1:p.Tyr24Ter	0	1	2
0.00444739	significant	2.1999	1.24~3.62	1.89887	MAP3K15	mitogen-activated protein kinase kinase kinase 15 [Source:HGNC Symbol@@@Acc:31689]	ENSG00000180815	ENST00000338883	ENST00000338883.4:c.1440-1G>T	.	0.000992047	4	16
0.00444739	significant	2.1999	1.24~3.62	1.89887	MAP3K15	mitogen-activated protein kinase kinase kinase 15 [Source:HGNC Symbol@@@Acc:31689]	ENSG00000180815	ENST00000338883	ENST00000338883.4:c.2836delA	ENSP00000345629.4:p.Ser946AlafsTer110	0.000108307	1	16
0.00444739	significant	2.1999	1.24~3.62	1.89887	MAP3K15	mitogen-activated protein kinase kinase kinase 15 [Source:HGNC Symbol@@@Acc:31689]	ENSG00000180815	ENST00000338883	ENST00000338883.4:c.3400+2T>C	.	0	1	16
0.00444739	significant	2.1999	1.24~3.62	1.89887	MAP3K15	mitogen-activated protein kinase kinase kinase 15 [Source:HGNC Symbol@@@Acc:31689]	ENSG00000180815	ENST00000338883	ENST00000338883.4:c.3406C>T	ENSP00000345629.4:p.Arg1136Ter	0.0043652	9	16
0.00444739	significant	2.1999	1.24~3.62	1.89887	MAP3K15	mitogen-activated protein kinase kinase kinase 15 [Source:HGNC Symbol@@@Acc:31689]	ENSG00000180815	ENST00000338883	ENST00000338883.4:c.726T>G	ENSP00000345629.4:p.Tyr242Ter	0	1	16
0.00453202	significant	6.3791	1.67~17.34	3.2375	OR4C5	olfactory receptor, family 4, subfamily C, member 5 [Source:HGNC Symbol@@@Acc:14702]	ENSG00000176540	ENST00000319813	ENST00000319813.3:c.329delA	ENSP00000321338.3:p.Lys110ArgfsTer10	0	4	4
0.00456091	significant	23.2105	2.47~108.58	12.2545	KLK4	kallikrein-related peptidase 4 [Source:HGNC Symbol@@@Acc:6365]	ENSG00000167749	ENST00000324041	ENST00000324041.1:c.224+2T>C	.	8.7566e-05	1	2
0.00456091	significant	23.2105	2.47~108.58	12.2545	KLK4	kallikrein-related peptidase 4 [Source:HGNC Symbol@@@Acc:6365]	ENSG00000167749	ENST00000324041	ENST00000324041.1:c.613-1G>A	.	9.772e-06	1	2
0.00456091	significant	23.2105	2.47~108.58	13.0738	GLRA1	glycine receptor, alpha 1 [Source:HGNC Symbol@@@Acc:4326]	ENSG00000145888	ENST00000455880	ENST00000455880.2:c.378delG	ENSP00000411593.2:p.Phe127SerfsTer20	9.732e-06	1	2
0.00456091	significant	23.2105	2.47~108.58	13.0738	GLRA1	glycine receptor, alpha 1 [Source:HGNC Symbol@@@Acc:4326]	ENSG00000145888	ENST00000455880	ENST00000455880.2:c.415delA	ENSP00000411593.2:p.Ile139SerfsTer8	0	1	2
0.00456195	significant	23.2076	2.47~108.56	17.8215	PPM1F	protein phosphatase, Mg2+/Mn2+ dependent, 1F [Source:HGNC Symbol@@@Acc:19388]	ENSG00000100034	ENST00000263212	ENST00000263212.5:c.947G>A	ENSP00000263212.5:p.Trp316Ter	9.775e-06	2	2
0.00456582	significant	23.1971	2.47~108.51	19.2347	C5orf15	chromosome 5 open reading frame 15 [Source:HGNC Symbol@@@Acc:20656]	ENSG00000113583	ENST00000231512	ENST00000231512.3:c.1A>G	ENSP00000231512.3:p.Met1?	1.87e-05	1	2
0.00456582	significant	23.1971	2.47~108.51	19.2347	C5orf15	chromosome 5 open reading frame 15 [Source:HGNC Symbol@@@Acc:20656]	ENSG00000113583	ENST00000231512	ENST00000231512.3:c.458_459delAT	ENSP00000231512.3:p.Tyr153Ter	0.000526716	1	2
0.0045959	significant	23.1157	2.46~108.78	12.213	USP19	ubiquitin specific peptidase 19 [Source:HGNC Symbol@@@Acc:12617]	ENSG00000172046	ENST00000434032	ENST00000434032.2:c.1549_1550delCT	ENSP00000401197.2:p.Leu517AspfsTer13	0	1	2
0.0045959	significant	23.1157	2.46~108.78	12.213	USP19	ubiquitin specific peptidase 19 [Source:HGNC Symbol@@@Acc:12617]	ENSG00000172046	ENST00000434032	ENST00000434032.2:c.2341C>T	ENSP00000401197.2:p.Gln781Ter	0	1	2
0.00461036	significant	9.6273	1.89~30.54	6.06505	RLTPR	RGD motif, leucine rich repeats, tropomodulin domain and proline-rich containing [Source:HGNC Symbol@@@Acc:27089]	ENSG00000159753	ENST00000334583	ENST00000334583.6:c.1615_1616delCT	ENSP00000334958.5:p.Leu539GlyfsTer52	0	1	3
0.00461036	significant	9.6273	1.89~30.54	6.06505	RLTPR	RGD motif, leucine rich repeats, tropomodulin domain and proline-rich containing [Source:HGNC Symbol@@@Acc:27089]	ENSG00000159753	ENST00000334583	ENST00000334583.6:c.3883C>T	ENSP00000334958.5:p.Gln1295Ter	0	1	3
0.00461036	significant	9.6273	1.89~30.54	6.06505	RLTPR	RGD motif, leucine rich repeats, tropomodulin domain and proline-rich containing [Source:HGNC Symbol@@@Acc:27089]	ENSG00000159753	ENST00000334583	ENST00000334583.6:c.4075C>T	ENSP00000334958.5:p.Arg1359Ter	8.7881e-05	1	3
0.00475563	significant	22.6994	2.42~106.79	3.29973	RP11-321M21.3	HCG1996301@@@ Uncharacterized protein [Source:UniProtKB/TrEMBL@@@Acc:J3QRK2]	ENSG00000264116	ENST00000578340	ENST00000578340.1:c.78-1G>A	.	0.000454723	2	2
0.0047903	significant	4.012	1.45~8.94	3.35987	ANKAR	ankyrin and armadillo repeat containing [Source:HGNC Symbol@@@Acc:26350]	ENSG00000151687	ENST00000520309	ENST00000520309.1:c.2853_2857delTAAAT	ENSP00000427882.1:p.Lys952SerfsTer13	6.8201e-05	1	6
0.0047903	significant	4.012	1.45~8.94	3.35987	ANKAR	ankyrin and armadillo repeat containing [Source:HGNC Symbol@@@Acc:26350]	ENSG00000151687	ENST00000520309	ENST00000520309.1:c.3019delA	ENSP00000427882.1:p.Met1007CysfsTer10	7.8892e-05	1	6
0.0047903	significant	4.012	1.45~8.94	3.35987	ANKAR	ankyrin and armadillo repeat containing [Source:HGNC Symbol@@@Acc:26350]	ENSG00000151687	ENST00000520309	ENST00000520309.1:c.3059_3062delAGGA	ENSP00000427882.1:p.Lys1020ThrfsTer22	0.000509537	3	6
0.0047903	significant	4.012	1.45~8.94	3.35987	ANKAR	ankyrin and armadillo repeat containing [Source:HGNC Symbol@@@Acc:26350]	ENSG00000151687	ENST00000520309	ENST00000520309.1:c.3301-1G>A	.	1.7479e-05	1	6
0.00486594	significant	2.4635	1.26~4.36	2.34178	ECT2L	epithelial cell transforming sequence 2 oncogene-like [Source:HGNC Symbol@@@Acc:21118]	ENSG00000203734	ENST00000423192	ENST00000423192.1:c.2028+1_2028+14delGTAAATGAGTTTCA	.	0	9	12
0.00486594	significant	2.4635	1.26~4.36	2.34178	ECT2L	epithelial cell transforming sequence 2 oncogene-like [Source:HGNC Symbol@@@Acc:21118]	ENSG00000203734	ENST00000423192	ENST00000423192.1:c.2095delA	ENSP00000387388.1:p.Met699CysfsTer2	0	1	12
0.00486594	significant	2.4635	1.26~4.36	2.34178	ECT2L	epithelial cell transforming sequence 2 oncogene-like [Source:HGNC Symbol@@@Acc:21118]	ENSG00000203734	ENST00000423192	ENST00000423192.1:c.2227C>T	ENSP00000387388.1:p.Gln743Ter	0.00169167	2	12
0.00488236	significant	9.415	1.85~29.81	5.83666	SCYL3	SCY1-like 3 (S. cerevisiae) [Source:HGNC Symbol@@@Acc:19285]	ENSG00000000457	ENST00000367772	ENST00000367772.4:c.1444C>T	ENSP00000356746.4:p.Arg482Ter	0.000217666	2	3
0.00488236	significant	9.415	1.85~29.81	5.83666	SCYL3	SCY1-like 3 (S. cerevisiae) [Source:HGNC Symbol@@@Acc:19285]	ENSG00000000457	ENST00000367772	ENST00000367772.4:c.1474+1G>A	.	9.821e-06	1	3
0.00522887	significant	4.6932	1.49~11.29	1.35169	OR2T35	olfactory receptor, family 2, subfamily T, member 35 [Source:HGNC Symbol@@@Acc:31257]	ENSG00000177151	ENST00000317450	ENST00000317450.3:c.584_585delAT	ENSP00000324369.3:p.Tyr195Ter	0.00159859	3	5
0.00522887	significant	4.6932	1.49~11.29	1.35169	OR2T35	olfactory receptor, family 2, subfamily T, member 35 [Source:HGNC Symbol@@@Acc:31257]	ENSG00000177151	ENST00000317450	ENST00000317450.3:c.956_957delTG	ENSP00000324369.3:p.Val319AspfsTer?	0.00384843	2	5
0.00535935	significant	21.1056	2.27~96.97	11.9682	TM2D3	TM2 domain containing 3 [Source:HGNC Symbol@@@Acc:24128]	ENSG00000184277	ENST00000333202	ENST00000333202.3:c.319dupA	ENSP00000330433.3:p.Thr107AsnfsTer4	0.000146955	1	2
0.00535935	significant	21.1056	2.27~96.97	11.9682	TM2D3	TM2 domain containing 3 [Source:HGNC Symbol@@@Acc:24128]	ENSG00000184277	ENST00000333202	ENST00000333202.3:c.700G>T	ENSP00000330433.3:p.Gly234Ter	0.000131778	1	2
0.00536004	significant	21.1042	2.27~96.96	11.7583	PDGFRB	platelet-derived growth factor receptor, beta polypeptide [Source:HGNC Symbol@@@Acc:8804]	ENSG00000113721	ENST00000261799	ENST00000261799.4:c.2324dupA	ENSP00000261799.4:p.Tyr775Ter	0	1	2
0.00536004	significant	21.1042	2.27~96.96	11.7583	PDGFRB	platelet-derived growth factor receptor, beta polypeptide [Source:HGNC Symbol@@@Acc:8804]	ENSG00000113721	ENST00000261799	ENST00000261799.4:c.3282C>A	ENSP00000261799.4:p.Cys1094Ter	9.928e-06	1	2
0.00536022	significant	21.1038	2.27~96.96	18.756	KCNH3	potassium voltage-gated channel, subfamily H (eag-related), member 3 [Source:HGNC Symbol@@@Acc:6252]	ENSG00000135519	ENST00000257981	ENST00000257981.6:c.2743dupG	ENSP00000257981.5:p.Glu915GlyfsTer97	0	1	2
0.00536022	significant	21.1038	2.27~96.96	18.756	KCNH3	potassium voltage-gated channel, subfamily H (eag-related), member 3 [Source:HGNC Symbol@@@Acc:6252]	ENSG00000135519	ENST00000257981	ENST00000257981.6:c.76+1G>T	.	0	1	2
0.00536091	significant	21.1024	2.27~96.96	12.3069	MFAP5	microfibrillar associated protein 5 [Source:HGNC Symbol@@@Acc:29673]	ENSG00000197614	ENST00000359478	ENST00000359478.2:c.217+1G>T	.	1.0636e-05	1	2
0.00536091	significant	21.1024	2.27~96.96	12.3069	MFAP5	microfibrillar associated protein 5 [Source:HGNC Symbol@@@Acc:29673]	ENSG00000197614	ENST00000359478	ENST00000359478.2:c.447delG	ENSP00000352455.2:p.Arg150AspfsTer27	9.747e-06	1	2
0.00550928	significant	20.8034	2.24~95.59	18.0099	OR2W1	olfactory receptor, family 2, subfamily W, member 1 [Source:HGNC Symbol@@@Acc:8281]	ENSG00000204704	ENST00000377175	ENST00000377175.1:c.47delG	ENSP00000366380.1:p.Gly16AlafsTer10	3.3043e-05	1	2
0.00550928	significant	20.8034	2.24~95.59	18.0099	OR2W1	olfactory receptor, family 2, subfamily W, member 1 [Source:HGNC Symbol@@@Acc:8281]	ENSG00000204704	ENST00000377175	ENST00000377175.1:c.961T>C	ENSP00000366380.1:p.Ter321GlnextTer?	0.000123813	1	2
0.00555923	significant	Inf	2.33~Inf	Inf	GOLGA6L3	golgin A6 family-like 3 [Source:HGNC Symbol@@@Acc:37441]	ENSG00000188388	ENST00000507199	ENST00000507199.1:n.1444-1G>A	.	0	2	2
0.00556573	significant	22.6562	2.23~126.79	6.47328	FAM27E1	family with sequence similarity 27, member E1 [Source:HGNC Symbol@@@Acc:32014]	ENSG00000237198	ENST00000377525	ENST00000377525.1:c.260_263delCACA	ENSP00000366747.1:p.Thr87ArgfsTer3	4.5212e-05	2	2
0.00559456	significant	8.9356	1.76~28.19	8.60711	TSPAN1	tetraspanin 1 [Source:HGNC Symbol@@@Acc:20657]	ENSG00000117472	ENST00000372003	ENST00000372003.1:c.1A>G	ENSP00000361072.1:p.Met1?	0.0150192	3	3
0.00575814	significant	4.5783	1.46~11	3.562	ZNF418	zinc finger protein 418 [Source:HGNC Symbol@@@Acc:20647]	ENSG00000196724	ENST00000396147	ENST00000396147.1:c.1168C>T	ENSP00000379451.1:p.Arg390Ter	0.00141483	1	5
0.00575814	significant	4.5783	1.46~11	3.562	ZNF418	zinc finger protein 418 [Source:HGNC Symbol@@@Acc:20647]	ENSG00000196724	ENST00000396147	ENST00000396147.1:c.202C>T	ENSP00000379451.1:p.Gln68Ter	0.00382908	1	5
0.00575814	significant	4.5783	1.46~11	3.562	ZNF418	zinc finger protein 418 [Source:HGNC Symbol@@@Acc:20647]	ENSG00000196724	ENST00000396147	ENST00000396147.1:c.302_303delAG	ENSP00000379451.1:p.Gln101ArgfsTer12	2.9189e-05	1	5
0.00575814	significant	4.5783	1.46~11	3.562	ZNF418	zinc finger protein 418 [Source:HGNC Symbol@@@Acc:20647]	ENSG00000196724	ENST00000396147	ENST00000396147.1:c.557C>A	ENSP00000379451.1:p.Ser186Ter	0	1	5
0.00575814	significant	4.5783	1.46~11	3.562	ZNF418	zinc finger protein 418 [Source:HGNC Symbol@@@Acc:20647]	ENSG00000196724	ENST00000396147	ENST00000396147.1:c.986_987delTC	ENSP00000379451.1:p.Leu329HisfsTer2	0.00301776	1	5
0.00603485	significant	2.3932	1.23~4.23	1.82783	FAM21A	family with sequence similarity 21, member A [Source:HGNC Symbol@@@Acc:23416]	ENSG00000099290	ENST00000282633	ENST00000282633.5:c.1342dupA	ENSP00000282633.5:p.Thr448AsnfsTer5	0	2	12
0.00603485	significant	2.3932	1.23~4.23	1.82783	FAM21A	family with sequence similarity 21, member A [Source:HGNC Symbol@@@Acc:23416]	ENSG00000099290	ENST00000282633	ENST00000282633.5:c.1719_1722delTGAT	ENSP00000282633.5:p.Phe573LeufsTer62	0.00026141	1	12
0.00603485	significant	2.3932	1.23~4.23	1.82783	FAM21A	family with sequence similarity 21, member A [Source:HGNC Symbol@@@Acc:23416]	ENSG00000099290	ENST00000282633	ENST00000282633.5:c.364C>T	ENSP00000282633.5:p.Arg122Ter	0	2	12
0.00603485	significant	2.3932	1.23~4.23	1.82783	FAM21A	family with sequence similarity 21, member A [Source:HGNC Symbol@@@Acc:23416]	ENSG00000099290	ENST00000282633	ENST00000282633.5:c.68G>A	ENSP00000282633.5:p.Trp23Ter	0.00493767	7	12
0.00610718	significant	5.7781	1.53~15.42	5.65284	USP50	ubiquitin specific peptidase 50 [Source:HGNC Symbol@@@Acc:20079]	ENSG00000170236	ENST00000532404	ENST00000532404.1:c.162C>A	ENSP00000434676.1:p.Cys54Ter	0.000340541	1	4
0.00610718	significant	5.7781	1.53~15.42	5.65284	USP50	ubiquitin specific peptidase 50 [Source:HGNC Symbol@@@Acc:20079]	ENSG00000170236	ENST00000532404	ENST00000532404.1:c.479delG	ENSP00000434676.1:p.Gly160AspfsTer33	0	1	4
0.00610718	significant	5.7781	1.53~15.42	5.65284	USP50	ubiquitin specific peptidase 50 [Source:HGNC Symbol@@@Acc:20079]	ENSG00000170236	ENST00000532404	ENST00000532404.1:c.829delA	ENSP00000434676.1:p.Arg277GlyfsTer3	0	2	4
0.00612655	significant	4.5086	1.44~10.83	4.17743	RAD1	RAD1 homolog (S. pombe) [Source:HGNC Symbol@@@Acc:9806]	ENSG00000113456	ENST00000382038	ENST00000382038.2:c.168_172delAAAGT	ENSP00000371469.2:p.Lys57CysfsTer16	0.000465557	2	5
0.00612655	significant	4.5086	1.44~10.83	4.17743	RAD1	RAD1 homolog (S. pombe) [Source:HGNC Symbol@@@Acc:9806]	ENSG00000113456	ENST00000382038	ENST00000382038.2:c.325C>T	ENSP00000371469.2:p.Arg109Ter	0.00038113	2	5
0.00612655	significant	4.5086	1.44~10.83	4.17743	RAD1	RAD1 homolog (S. pombe) [Source:HGNC Symbol@@@Acc:9806]	ENSG00000113456	ENST00000382038	ENST00000382038.2:c.715delT	ENSP00000371469.2:p.Cys239ValfsTer18	0	1	5
0.00621765	significant	19.343	2.1~87.21	8.75327	REST	RE1-silencing transcription factor [Source:HGNC Symbol@@@Acc:9966]	ENSG00000084093	ENST00000309042	ENST00000309042.7:c.371dupT	ENSP00000311816.7:p.Phe125IlefsTer2	0	1	2
0.00621765	significant	19.343	2.1~87.21	8.75327	REST	RE1-silencing transcription factor [Source:HGNC Symbol@@@Acc:9966]	ENSG00000084093	ENST00000309042	ENST00000309042.7:c.933delC	ENSP00000311816.7:p.Ser312GlnfsTer8	0	1	2
0.00623057	significant	19.3221	2.1~87.11	5.62812	GZMM	granzyme M (lymphocyte met-ase 1) [Source:HGNC Symbol@@@Acc:4712]	ENSG00000197540	ENST00000264553	ENST00000264553.3:c.181_182insC	ENSP00000264553.1:p.Val61AlafsTer75	0	1	2
0.00623057	significant	19.3221	2.1~87.11	5.62812	GZMM	granzyme M (lymphocyte met-ase 1) [Source:HGNC Symbol@@@Acc:4712]	ENSG00000197540	ENST00000264553	ENST00000264553.3:c.191_192insCA	ENSP00000264553.1:p.Ala65MetfsTer12	0.000129786	1	2
0.00625672	significant	2.1789	1.21~3.63	1.33481	DNHD1	dynein heavy chain domain 1 [Source:HGNC Symbol@@@Acc:26532]	ENSG00000179532	ENST00000254579	ENST00000254579.6:c.12142C>T	ENSP00000254579.6:p.Arg4048Ter	0.000867413	1	15
0.00625672	significant	2.1789	1.21~3.63	1.33481	DNHD1	dynein heavy chain domain 1 [Source:HGNC Symbol@@@Acc:26532]	ENSG00000179532	ENST00000254579	ENST00000254579.6:c.12898_12904delCAAGACC	ENSP00000254579.6:p.Gln4300SerfsTer35	0	1	15
0.00625672	significant	2.1789	1.21~3.63	1.33481	DNHD1	dynein heavy chain domain 1 [Source:HGNC Symbol@@@Acc:26532]	ENSG00000179532	ENST00000254579	ENST00000254579.6:c.13206delA	ENSP00000254579.6:p.Ala4403ProfsTer12	1.0177e-05	1	15
0.00625672	significant	2.1789	1.21~3.63	1.33481	DNHD1	dynein heavy chain domain 1 [Source:HGNC Symbol@@@Acc:26532]	ENSG00000179532	ENST00000254579	ENST00000254579.6:c.1842_1844delAGA	ENSP00000254579.6:p.Glu614del	0.000441462	1	15
0.00625672	significant	2.1789	1.21~3.63	1.33481	DNHD1	dynein heavy chain domain 1 [Source:HGNC Symbol@@@Acc:26532]	ENSG00000179532	ENST00000254579	ENST00000254579.6:c.2839G>T	ENSP00000254579.6:p.Glu947Ter	0.00727373	7	15
0.00625672	significant	2.1789	1.21~3.63	1.33481	DNHD1	dynein heavy chain domain 1 [Source:HGNC Symbol@@@Acc:26532]	ENSG00000179532	ENST00000254579	ENST00000254579.6:c.6633T>A	ENSP00000254579.6:p.Cys2211Ter	0.000196436	1	15
0.00625672	significant	2.1789	1.21~3.63	1.33481	DNHD1	dynein heavy chain domain 1 [Source:HGNC Symbol@@@Acc:26532]	ENSG00000179532	ENST00000254579	ENST00000254579.6:c.8782C>T	ENSP00000254579.6:p.Arg2928Ter	0.00199037	2	15
0.00625672	significant	2.1789	1.21~3.63	1.33481	DNHD1	dynein heavy chain domain 1 [Source:HGNC Symbol@@@Acc:26532]	ENSG00000179532	ENST00000254579	ENST00000254579.6:c.9496C>T	ENSP00000254579.6:p.Gln3166Ter	4.0687e-05	1	15
0.0063906	significant	8.4911	1.68~26.67	3.73858	RASSF7	Ras association (RalGDS/AF-6) domain family (N-terminal) member 7 [Source:HGNC Symbol@@@Acc:1166]	ENSG00000099849	ENST00000397583	ENST00000397583.3:c.1030C>T	ENSP00000380713.3:p.Arg344Ter	3.3201e-05	1	3
0.0063906	significant	8.4911	1.68~26.67	3.73858	RASSF7	Ras association (RalGDS/AF-6) domain family (N-terminal) member 7 [Source:HGNC Symbol@@@Acc:1166]	ENSG00000099849	ENST00000397583	ENST00000397583.3:c.1A>G	ENSP00000380713.3:p.Met1?	6.7322e-05	1	3
0.0063906	significant	8.4911	1.68~26.67	3.73858	RASSF7	Ras association (RalGDS/AF-6) domain family (N-terminal) member 7 [Source:HGNC Symbol@@@Acc:1166]	ENSG00000099849	ENST00000397583	ENST00000397583.3:c.216_220dupCTGCG	ENSP00000380713.3:p.Gly74AlafsTer13	0.000206072	1	3
0.00650176	significant	5.6699	1.51~15.12	3.19995	PLEKHA4	pleckstrin homology domain containing, family A (phosphoinositide binding specific) member 4 [Source:HGNC Symbol@@@Acc:14339]	ENSG00000105559	ENST00000263265	ENST00000263265.6:c.1326+1G>T	.	4.3232e-05	1	4
0.00650176	significant	5.6699	1.51~15.12	3.19995	PLEKHA4	pleckstrin homology domain containing, family A (phosphoinositide binding specific) member 4 [Source:HGNC Symbol@@@Acc:14339]	ENSG00000105559	ENST00000263265	ENST00000263265.6:c.13C>T	ENSP00000263265.5:p.Arg5Ter	7.9987e-05	1	4
0.00650176	significant	5.6699	1.51~15.12	3.19995	PLEKHA4	pleckstrin homology domain containing, family A (phosphoinositide binding specific) member 4 [Source:HGNC Symbol@@@Acc:14339]	ENSG00000105559	ENST00000263265	ENST00000263265.6:c.2306delC	ENSP00000263265.5:p.Pro769LeufsTer67	0	1	4
0.00650176	significant	5.6699	1.51~15.12	3.19995	PLEKHA4	pleckstrin homology domain containing, family A (phosphoinositide binding specific) member 4 [Source:HGNC Symbol@@@Acc:14339]	ENSG00000105559	ENST00000263265	ENST00000263265.6:c.302_323delTCCCCAGCTACAATATTAGACC	ENSP00000263265.5:p.Leu101GlnfsTer21	0	1	4
0.00711466	significant	18.191	1.96~83.58	17.8524	ALG1L2	ALG1, chitobiosyldiphosphodolichol beta-mannosyltransferase-like 2 [Source:HGNC Symbol@@@Acc:37258]	ENSG00000251287	ENST00000425059	ENST00000425059.1:n.726-2A>T	.	0.0051445	2	2
0.00713718	significant	17.8436	1.95~78.85	11.1439	ADRBK2	adrenergic, beta, receptor kinase 2 [Source:HGNC Symbol@@@Acc:290]	ENSG00000100077	ENST00000324198	ENST00000324198.6:c.1841_1845delTTAAA	ENSP00000317578.4:p.Ile614ArgfsTer20	6.7434e-05	1	2
0.00713718	significant	17.8436	1.95~78.85	11.1439	ADRBK2	adrenergic, beta, receptor kinase 2 [Source:HGNC Symbol@@@Acc:290]	ENSG00000100077	ENST00000324198	ENST00000324198.6:c.244C>T	ENSP00000317578.4:p.Gln82Ter	6.4876e-05	1	2
0.00714751	significant	2.5787	1.22~4.81	1.7334	TTLL10	tubulin tyrosine ligase-like family, member 10 [Source:HGNC Symbol@@@Acc:26693]	ENSG00000162571	ENST00000379290	ENST00000379290.1:c.1026_1047dupGGAGGACGACCCCATCCACCAC	ENSP00000368592.1:p.Lys350GlyfsTer35	3.4905e-05	1	10
0.00714751	significant	2.5787	1.22~4.81	1.7334	TTLL10	tubulin tyrosine ligase-like family, member 10 [Source:HGNC Symbol@@@Acc:26693]	ENSG00000162571	ENST00000379290	ENST00000379290.1:c.706delG	ENSP00000368592.1:p.Ala236HisfsTer4	0.0212248	6	10
0.00714751	significant	2.5787	1.22~4.81	1.7334	TTLL10	tubulin tyrosine ligase-like family, member 10 [Source:HGNC Symbol@@@Acc:26693]	ENSG00000162571	ENST00000379290	ENST00000379290.1:c.745dupG	ENSP00000368592.1:p.Val249GlyfsTer57	0.00364669	3	10
0.00715475	significant	17.8199	1.95~78.74	16.0636	CMA1	chymase 1, mast cell [Source:HGNC Symbol@@@Acc:2097]	ENSG00000092009	ENST00000250378	ENST00000250378.3:c.114C>A	ENSP00000250378.3:p.Tyr38Ter	0.0228028	1	2
0.00715475	significant	17.8199	1.95~78.74	16.0636	CMA1	chymase 1, mast cell [Source:HGNC Symbol@@@Acc:2097]	ENSG00000092009	ENST00000250378	ENST00000250378.3:c.209+1G>C	.	0.00883209	1	2
0.00721628	significant	17.7564	1.94~78.37	15.52	IGLV1-40	immunoglobulin lambda variable 1-40 [Source:HGNC Symbol@@@Acc:5877]	ENSG00000211653	ENST00000390299	ENST00000390299.2:c.147_148dupGG	ENSP00000374834.2:p.Ala50GlyfsTer68	2.9408e-05	2	2
0.00735459	significant	4.3057	1.37~10.33	1.77295	EFCAB13	EF-hand calcium binding domain 13 [Source:HGNC Symbol@@@Acc:26864]	ENSG00000178852	ENST00000331493	ENST00000331493.2:c.-248+1G>A	.	0.00162106	4	5
0.00735459	significant	4.3057	1.37~10.33	1.77295	EFCAB13	EF-hand calcium binding domain 13 [Source:HGNC Symbol@@@Acc:26864]	ENSG00000178852	ENST00000331493	ENST00000331493.2:c.650_651insG	ENSP00000332111.2:p.Asp218Ter	0.000217636	1	5
0.00765211	significant	1.8678	1.16~2.86	1.27833	OBSCN	obscurin, cytoskeletal calmodulin and titin-interacting RhoGEF [Source:HGNC Symbol@@@Acc:15719]	ENSG00000154358	ENST00000570156	ENST00000570156.2:c.21547C>T	ENSP00000455507.2:p.Arg7183Ter	2.95e-05	1	22
0.00765211	significant	1.8678	1.16~2.86	1.27833	OBSCN	obscurin, cytoskeletal calmodulin and titin-interacting RhoGEF [Source:HGNC Symbol@@@Acc:15719]	ENSG00000154358	ENST00000570156	ENST00000570156.2:c.21831dupC	ENSP00000455507.2:p.Gly7278ArgfsTer61	0	1	22
0.00765211	significant	1.8678	1.16~2.86	1.27833	OBSCN	obscurin, cytoskeletal calmodulin and titin-interacting RhoGEF [Source:HGNC Symbol@@@Acc:15719]	ENSG00000154358	ENST00000570156	ENST00000570156.2:c.23037+3_23037+6delGAGT	.	0	1	22
0.00765211	significant	1.8678	1.16~2.86	1.27833	OBSCN	obscurin, cytoskeletal calmodulin and titin-interacting RhoGEF [Source:HGNC Symbol@@@Acc:15719]	ENSG00000154358	ENST00000570156	ENST00000570156.2:c.23101C>T	ENSP00000455507.2:p.Arg7701Ter	2.9262e-05	1	22
0.00765211	significant	1.8678	1.16~2.86	1.27833	OBSCN	obscurin, cytoskeletal calmodulin and titin-interacting RhoGEF [Source:HGNC Symbol@@@Acc:15719]	ENSG00000154358	ENST00000570156	ENST00000570156.2:c.23385_23386delCA	ENSP00000455507.2:p.Ser7796Ter	0.00577534	6	22
0.00765211	significant	1.8678	1.16~2.86	1.27833	OBSCN	obscurin, cytoskeletal calmodulin and titin-interacting RhoGEF [Source:HGNC Symbol@@@Acc:15719]	ENSG00000154358	ENST00000570156	ENST00000570156.2:c.23798C>A	ENSP00000455507.2:p.Ser7933Ter	0	1	22
0.00765211	significant	1.8678	1.16~2.86	1.27833	OBSCN	obscurin, cytoskeletal calmodulin and titin-interacting RhoGEF [Source:HGNC Symbol@@@Acc:15719]	ENSG00000154358	ENST00000570156	ENST00000570156.2:c.23838delC	ENSP00000455507.2:p.Ser7947ProfsTer82	0.0031342	2	22
0.00765211	significant	1.8678	1.16~2.86	1.27833	OBSCN	obscurin, cytoskeletal calmodulin and titin-interacting RhoGEF [Source:HGNC Symbol@@@Acc:15719]	ENSG00000154358	ENST00000570156	ENST00000570156.2:c.23853delT	ENSP00000455507.2:p.Ile7952SerfsTer77	9.3659e-05	1	22
0.00765211	significant	1.8678	1.16~2.86	1.27833	OBSCN	obscurin, cytoskeletal calmodulin and titin-interacting RhoGEF [Source:HGNC Symbol@@@Acc:15719]	ENSG00000154358	ENST00000570156	ENST00000570156.2:c.25174+1G>A	.	0.000319606	1	22
0.00765211	significant	1.8678	1.16~2.86	1.27833	OBSCN	obscurin, cytoskeletal calmodulin and titin-interacting RhoGEF [Source:HGNC Symbol@@@Acc:15719]	ENSG00000154358	ENST00000570156	ENST00000570156.2:c.25255+1G>A	.	0.000221221	2	22
0.00765211	significant	1.8678	1.16~2.86	1.27833	OBSCN	obscurin, cytoskeletal calmodulin and titin-interacting RhoGEF [Source:HGNC Symbol@@@Acc:15719]	ENSG00000154358	ENST00000570156	ENST00000570156.2:c.25367-1G>C	.	0.00382125	1	22
0.00765211	significant	1.8678	1.16~2.86	1.27833	OBSCN	obscurin, cytoskeletal calmodulin and titin-interacting RhoGEF [Source:HGNC Symbol@@@Acc:15719]	ENSG00000154358	ENST00000570156	ENST00000570156.2:c.25549delT	ENSP00000455507.2:p.Ser8517ArgfsTer27	0.000129836	1	22
0.00765211	significant	1.8678	1.16~2.86	1.27833	OBSCN	obscurin, cytoskeletal calmodulin and titin-interacting RhoGEF [Source:HGNC Symbol@@@Acc:15719]	ENSG00000154358	ENST00000570156	ENST00000570156.2:c.25909_25910+33delAGGTGCAGTGGCCTGGGGGGCTGCAGGCGGGTGGG	.	0	1	22
0.00765211	significant	1.8678	1.16~2.86	1.27833	OBSCN	obscurin, cytoskeletal calmodulin and titin-interacting RhoGEF [Source:HGNC Symbol@@@Acc:15719]	ENSG00000154358	ENST00000570156	ENST00000570156.2:c.2801C>A	ENSP00000455507.2:p.Ser934Ter	9.806e-06	1	22
0.00765211	significant	1.8678	1.16~2.86	1.27833	OBSCN	obscurin, cytoskeletal calmodulin and titin-interacting RhoGEF [Source:HGNC Symbol@@@Acc:15719]	ENSG00000154358	ENST00000570156	ENST00000570156.2:c.5943C>A	ENSP00000455507.2:p.Cys1981Ter	1.9693e-05	1	22
0.00767507	significant	7.913	1.57~24.75	4.1892	LRRC56	leucine rich repeat containing 56 [Source:HGNC Symbol@@@Acc:25430]	ENSG00000161328	ENST00000270115	ENST00000270115.7:c.544C>T	ENSP00000270115.7:p.Gln182Ter	9.799e-06	1	3
0.00767507	significant	7.913	1.57~24.75	4.1892	LRRC56	leucine rich repeat containing 56 [Source:HGNC Symbol@@@Acc:25430]	ENSG00000161328	ENST00000270115	ENST00000270115.7:c.625-2A>C	.	0.000131148	1	3
0.00767507	significant	7.913	1.57~24.75	4.1892	LRRC56	leucine rich repeat containing 56 [Source:HGNC Symbol@@@Acc:25430]	ENSG00000161328	ENST00000270115	ENST00000270115.7:c.911delT	ENSP00000270115.7:p.Leu304ArgfsTer106	0	1	3
0.00792974	significant	3.5943	1.3~7.99	2.58062	SSPO	SCO-spondin [Source:HGNC Symbol@@@Acc:21998]	ENSG00000197558	ENST00000378016	ENST00000378016.2:n.15274-1G>A	.	0.000667611	1	6
0.00792974	significant	3.5943	1.3~7.99	2.58062	SSPO	SCO-spondin [Source:HGNC Symbol@@@Acc:21998]	ENSG00000197558	ENST00000378016	ENST00000378016.2:n.1783-1G>C	.	0.00351325	1	6
0.00792974	significant	3.5943	1.3~7.99	2.58062	SSPO	SCO-spondin [Source:HGNC Symbol@@@Acc:21998]	ENSG00000197558	ENST00000378016	ENST00000378016.2:n.2305-1G>A	.	0.0151993	1	6
0.00792974	significant	3.5943	1.3~7.99	2.58062	SSPO	SCO-spondin [Source:HGNC Symbol@@@Acc:21998]	ENSG00000197558	ENST00000378016	ENST00000378016.2:n.3379+2T>C	.	0.000178571	1	6
0.00792974	significant	3.5943	1.3~7.99	2.58062	SSPO	SCO-spondin [Source:HGNC Symbol@@@Acc:21998]	ENSG00000197558	ENST00000378016	ENST00000378016.2:n.3576+1G>A	.	0.00140647	1	6
0.00792974	significant	3.5943	1.3~7.99	2.58062	SSPO	SCO-spondin [Source:HGNC Symbol@@@Acc:21998]	ENSG00000197558	ENST00000378016	ENST00000378016.2:n.3814+1G>A	.	0.0152142	1	6
0.00810892	significant	16.5785	1.83~72.48	10.8186	OR10H4	olfactory receptor, family 10, subfamily H, member 4 [Source:HGNC Symbol@@@Acc:15388]	ENSG00000176231	ENST00000322107	ENST00000322107.1:c.450G>A	ENSP00000318834.1:p.Trp150Ter	0.00623377	1	2
0.00810892	significant	16.5785	1.83~72.48	10.8186	OR10H4	olfactory receptor, family 10, subfamily H, member 4 [Source:HGNC Symbol@@@Acc:15388]	ENSG00000176231	ENST00000322107	ENST00000322107.1:c.930dupA	ENSP00000318834.1:p.Phe311IlefsTer?	0.00173319	1	2
0.00811468	significant	16.5724	1.83~72.45	15.7411	RP11-944L7.5	Zinc finger protein with KRAB and SCAN domains 7 [Source:UniProtKB/TrEMBL@@@Acc:H7BZE7]	ENSG00000273303	ENST00000419137	ENST00000419137.1:c.336_346delGGAGGAGTTAA	ENSP00000389243.1:p.Glu112AspfsTer34	0	1	2
0.00811468	significant	16.5724	1.83~72.45	15.7411	RP11-944L7.5	Zinc finger protein with KRAB and SCAN domains 7 [Source:UniProtKB/TrEMBL@@@Acc:H7BZE7]	ENSG00000273303	ENST00000419137	ENST00000419137.1:c.350dupC	ENSP00000389243.1:p.His119AlafsTer31	0	1	2
0.00811532	significant	7.7443	1.54~24.19	7.14968	HARS2	histidyl-tRNA synthetase 2, mitochondrial [Source:HGNC Symbol@@@Acc:4817]	ENSG00000112855	ENST00000230771	ENST00000230771.3:c.125T>G	ENSP00000230771.3:p.Leu42Ter	8.462e-05	1	3
0.00811532	significant	7.7443	1.54~24.19	7.14968	HARS2	histidyl-tRNA synthetase 2, mitochondrial [Source:HGNC Symbol@@@Acc:4817]	ENSG00000112855	ENST00000230771	ENST00000230771.3:c.324T>G	ENSP00000230771.3:p.Tyr108Ter	3.8929e-05	1	3
0.00811532	significant	7.7443	1.54~24.19	7.14968	HARS2	histidyl-tRNA synthetase 2, mitochondrial [Source:HGNC Symbol@@@Acc:4817]	ENSG00000112855	ENST00000230771	ENST00000230771.3:c.69delC	ENSP00000230771.3:p.Cys24AlafsTer19	0	1	3
0.00811643	significant	7.7439	1.54~24.19	6.04738	PROCA1	protein interacting with cyclin A1 [Source:HGNC Symbol@@@Acc:28600]	ENSG00000167525	ENST00000301039	ENST00000301039.2:c.957dupC	ENSP00000301039.2:p.Arg320GlnfsTer?	0.0149091	3	3
0.00811976	significant	7.7428	1.54~24.19	5.99671	SPATA21	spermatogenesis associated 21 [Source:HGNC Symbol@@@Acc:28026]	ENSG00000187144	ENST00000335496	ENST00000335496.1:c.1399C>T	ENSP00000335612.1:p.Arg467Ter	0.0471365	3	3
0.00819506	significant	16.4868	1.82~72.04	14.448	USP10	ubiquitin specific peptidase 10 [Source:HGNC Symbol@@@Acc:12608]	ENSG00000103194	ENST00000219473	ENST00000219473.7:c.1998+2T>C	.	0.0173043	2	2
0.00821687	significant	2.0941	1.16~3.49	1.68485	TTC6	tetratricopeptide repeat domain 6 [Source:HGNC Symbol@@@Acc:19739]	ENSG00000139865	ENST00000553443	ENST00000553443.1:c.1006C>T	ENSP00000451131.1:p.Gln336Ter	0.00041855	1	15
0.00821687	significant	2.0941	1.16~3.49	1.68485	TTC6	tetratricopeptide repeat domain 6 [Source:HGNC Symbol@@@Acc:19739]	ENSG00000139865	ENST00000553443	ENST00000553443.1:c.178_182dupGCCCG	ENSP00000451131.1:p.Arg64ProfsTer72	0.000416528	1	15
0.00821687	significant	2.0941	1.16~3.49	1.68485	TTC6	tetratricopeptide repeat domain 6 [Source:HGNC Symbol@@@Acc:19739]	ENSG00000139865	ENST00000553443	ENST00000553443.1:c.3557+1G>A	.	0.00055595	2	15
0.00821687	significant	2.0941	1.16~3.49	1.68485	TTC6	tetratricopeptide repeat domain 6 [Source:HGNC Symbol@@@Acc:19739]	ENSG00000139865	ENST00000553443	ENST00000553443.1:c.4975-7_4988delATTTTAGGCCCAAGGAAAATT	.	0.00607064	10	15
0.00821687	significant	2.0941	1.16~3.49	1.68485	TTC6	tetratricopeptide repeat domain 6 [Source:HGNC Symbol@@@Acc:19739]	ENSG00000139865	ENST00000553443	ENST00000553443.1:c.5362C>T	ENSP00000451131.1:p.Arg1788Ter	7.2527e-05	1	15
0.00855076	significant	17.595	1.78~92.35	13.5482	RP11-272B17.2	Uncharacterized protein [Source:UniProtKB/TrEMBL@@@Acc:F8VQW9]	ENSG00000257230	ENST00000548613	ENST00000548613.1:c.104delT	ENSP00000450404.1:p.Leu35Ter	0.000540906	2	2
0.00855633	significant	Inf	2.97~Inf	Inf	DEFB109P1	defensin, beta 109, pseudogene 1 [Source:HGNC Symbol@@@Acc:18090]	ENSG00000242296	ENST00000482450	ENST00000482450.2:n.60-1G>C	.	0	1	1
0.00855633	significant	Inf	2.97~Inf	Inf	FLVCR1-AS1	FLVCR1 antisense RNA 1 (head to head) [Source:HGNC Symbol@@@Acc:39077]	ENSG00000198468	ENST00000426161	ENST00000426161.1:n.323+1G>A	.	0	1	1
0.00855633	significant	Inf	2.97~Inf	Inf	LINC00578	long intergenic non-protein coding RNA 578 [Source:HGNC Symbol@@@Acc:43807]	ENSG00000228221	ENST00000442937	ENST00000442937.1:n.289+1G>A	.	0	1	1
0.00855633	significant	Inf	2.97~Inf	Inf	MIR2117	microRNA 2117 [Source:HGNC Symbol@@@Acc:37311]	ENSG00000267151	ENST00000588060	ENST00000588060.1:n.202+1G>A	.	0	1	1
0.00855633	significant	Inf	2.97~Inf	Inf	RP11-283I3.1	.	ENSG00000255671	ENST00000544067	ENST00000544067.1:n.145+2T>C	.	0	1	1
0.00855633	significant	Inf	2.97~Inf	Inf	RP11-90P5.2	.	ENSG00000253356	ENST00000520598	ENST00000520598.1:n.99+1G>A	.	0	1	1
0.00855633	significant	Inf	2.97~Inf	Inf	TEX28	testis expressed 28 [Source:HGNC Symbol@@@Acc:2563]	ENSG00000185254	ENST00000361930	ENST00000361930.3:c.-88-2A>G	.	0	1	1
0.00855719	significant	Inf	2.97~Inf	Inf	SOCS6	suppressor of cytokine signaling 6 [Source:HGNC Symbol@@@Acc:16833]	ENSG00000170677	ENST00000397942	ENST00000397942.3:c.745G>T	ENSP00000381034.3:p.Glu249Ter	0	1	1
0.00855748	significant	Inf	2.97~Inf	Inf	NACC2	NACC family member 2, BEN and BTB (POZ) domain containing [Source:HGNC Symbol@@@Acc:23846]	ENSG00000148411	ENST00000371753	ENST00000371753.1:c.1636G>T	ENSP00000360818.1:p.Glu546Ter	0	1	1
0.00855848	significant	Inf	2.97~Inf	Inf	SRSF7	serine/arginine-rich splicing factor 7 [Source:HGNC Symbol@@@Acc:10789]	ENSG00000115875	ENST00000313117	ENST00000313117.6:c.628C>T	ENSP00000325905.6:p.Arg210Ter	0	1	1
0.00858023	significant	Inf	2.96~Inf	Inf	ARL4A	ADP-ribosylation factor-like 4A [Source:HGNC Symbol@@@Acc:695]	ENSG00000122644	ENST00000396663	ENST00000396663.1:c.425T>A	ENSP00000379898.1:p.Leu142Ter	0	1	1
0.00859113	significant	7.5759	1.5~23.64	5.25735	GPR133	G protein-coupled receptor 133 [Source:HGNC Symbol@@@Acc:19893]	ENSG00000111452	ENST00000261654	ENST00000261654.5:c.2T>C	ENSP00000261654.5:p.Met1?	1.2414e-05	2	3
0.00859113	significant	7.5759	1.5~23.64	5.25735	GPR133	G protein-coupled receptor 133 [Source:HGNC Symbol@@@Acc:19893]	ENSG00000111452	ENST00000261654	ENST00000261654.5:c.712delG	ENSP00000261654.5:p.Asp238MetfsTer26	0.000565227	1	3
0.00859426	significant	7.5748	1.5~23.63	7.06826	PRKACG	protein kinase, cAMP-dependent, catalytic, gamma [Source:HGNC Symbol@@@Acc:9382]	ENSG00000165059	ENST00000377276	ENST00000377276.2:c.-5_1dupCCGCCA	ENSP00000366488.2:p.Phe1_?0	6.3557e-05	1	3
0.00859426	significant	7.5748	1.5~23.63	7.06826	PRKACG	protein kinase, cAMP-dependent, catalytic, gamma [Source:HGNC Symbol@@@Acc:9382]	ENSG00000165059	ENST00000377276	ENST00000377276.2:c.19A>T	ENSP00000366488.2:p.Lys7Ter	0	1	3
0.00859426	significant	7.5748	1.5~23.63	7.06826	PRKACG	protein kinase, cAMP-dependent, catalytic, gamma [Source:HGNC Symbol@@@Acc:9382]	ENSG00000165059	ENST00000377276	ENST00000377276.2:c.762dupG	ENSP00000366488.2:p.Arg255GlufsTer11	0.00128176	1	3
0.00860585	significant	Inf	2.95~Inf	Inf	RPRD2	regulation of nuclear pre-mRNA domain containing 2 [Source:HGNC Symbol@@@Acc:29039]	ENSG00000163125	ENST00000369068	ENST00000369068.4:c.3077_3078delTT	ENSP00000358064.4:p.Phe1026TrpfsTer11	0	1	1
0.00885077	significant	5.1663	1.38~13.73	2.89853	FREM2	FRAS1 related extracellular matrix protein 2 [Source:HGNC Symbol@@@Acc:25396]	ENSG00000150893	ENST00000280481	ENST00000280481.7:c.2552_2553delAG	ENSP00000280481.7:p.Glu851ValfsTer5	0	1	4
0.00885077	significant	5.1663	1.38~13.73	2.89853	FREM2	FRAS1 related extracellular matrix protein 2 [Source:HGNC Symbol@@@Acc:25396]	ENSG00000150893	ENST00000280481	ENST00000280481.7:c.5059G>T	ENSP00000280481.7:p.Glu1687Ter	0.000101975	2	4
0.00885077	significant	5.1663	1.38~13.73	2.89853	FREM2	FRAS1 related extracellular matrix protein 2 [Source:HGNC Symbol@@@Acc:25396]	ENSG00000150893	ENST00000280481	ENST00000280481.7:c.5494C>T	ENSP00000280481.7:p.Gln1832Ter	0	1	4
0.00903273	significant	5.1346	1.37~13.65	3.4673	CDKL3	cyclin-dependent kinase-like 3 [Source:HGNC Symbol@@@Acc:15483]	ENSG00000006837	ENST00000265334	ENST00000265334.4:c.301C>T	ENSP00000265334.4:p.Arg101Ter	0.000122489	1	4
0.00903273	significant	5.1346	1.37~13.65	3.4673	CDKL3	cyclin-dependent kinase-like 3 [Source:HGNC Symbol@@@Acc:15483]	ENSG00000006837	ENST00000265334	ENST00000265334.4:c.431_432dupTT	ENSP00000265334.4:p.Gly145LeufsTer7	0	1	4
0.00903273	significant	5.1346	1.37~13.65	3.4673	CDKL3	cyclin-dependent kinase-like 3 [Source:HGNC Symbol@@@Acc:15483]	ENSG00000006837	ENST00000265334	ENST00000265334.4:c.554G>A	ENSP00000265334.4:p.Trp185Ter	0.000130225	1	4
0.00903273	significant	5.1346	1.37~13.65	3.4673	CDKL3	cyclin-dependent kinase-like 3 [Source:HGNC Symbol@@@Acc:15483]	ENSG00000006837	ENST00000265334	ENST00000265334.4:c.924delA	ENSP00000265334.4:p.Val309SerfsTer4	3.5127e-05	1	4
0.00906327	significant	7.535	1.48~24.08	7.34513	VSIG1	V-set and immunoglobulin domain containing 1 [Source:HGNC Symbol@@@Acc:28675]	ENSG00000101842	ENST00000415430	ENST00000415430.3:c.1211C>G	ENSP00000402219.3:p.Ser404Ter	0.000308331	3	3
0.00913537	significant	15.4772	1.72~66.8	7.31858	SCARB1	scavenger receptor class B, member 1 [Source:HGNC Symbol@@@Acc:1664]	ENSG00000073060	ENST00000261693	ENST00000261693.6:c.727-2A>G	.	3.3856e-05	1	2
0.00913537	significant	15.4772	1.72~66.8	7.31858	SCARB1	scavenger receptor class B, member 1 [Source:HGNC Symbol@@@Acc:1664]	ENSG00000073060	ENST00000261693	ENST00000261693.6:c.912delC	ENSP00000261693.6:p.Thr306ProfsTer53	0	1	2
0.00914536	significant	15.4683	1.71~66.76	13.5923	CST5	cystatin D [Source:HGNC Symbol@@@Acc:2477]	ENSG00000170367	ENST00000304710	ENST00000304710.4:c.274C>T	ENSP00000307132.4:p.Arg92Ter	6.8208e-05	1	2
0.00914536	significant	15.4683	1.71~66.76	13.5923	CST5	cystatin D [Source:HGNC Symbol@@@Acc:2477]	ENSG00000170367	ENST00000304710	ENST00000304710.4:c.349G>T	ENSP00000307132.4:p.Glu117Ter	9.981e-06	1	2
0.00918304	significant	7.3845	1.47~23.01	7.08543	C2orf70	chromosome 2 open reading frame 70 [Source:HGNC Symbol@@@Acc:27938]	ENSG00000173557	ENST00000329615	ENST00000329615.3:c.4dupG	ENSP00000332875.3:p.Ala2GlyfsTer197	0.0272873	3	3
0.00919786	significant	5.1058	1.36~13.57	3.79683	ZNF616	zinc finger protein 616 [Source:HGNC Symbol@@@Acc:28062]	ENSG00000204611	ENST00000600228	ENST00000600228.1:c.13-1G>A	.	8.8985e-05	2	4
0.00919786	significant	5.1058	1.36~13.57	3.79683	ZNF616	zinc finger protein 616 [Source:HGNC Symbol@@@Acc:28062]	ENSG00000204611	ENST00000600228	ENST00000600228.1:c.140-2A>T	.	0.00010241	1	4
0.00919786	significant	5.1058	1.36~13.57	3.79683	ZNF616	zinc finger protein 616 [Source:HGNC Symbol@@@Acc:28062]	ENSG00000204611	ENST00000600228	ENST00000600228.1:c.610C>T	ENSP00000471000.1:p.Gln204Ter	0.000139658	1	4
0.0092111	significant	7.3761	1.47~22.99	3.58037	ANKRD18A	ankyrin repeat domain 18A [Source:HGNC Symbol@@@Acc:23643]	ENSG00000180071	ENST00000399703	ENST00000399703.5:c.601A>T	ENSP00000382610.4:p.Arg201Ter	0	1	3
0.0092111	significant	7.3761	1.47~22.99	3.58037	ANKRD18A	ankyrin repeat domain 18A [Source:HGNC Symbol@@@Acc:23643]	ENSG00000180071	ENST00000399703	ENST00000399703.5:c.793C>T	ENSP00000382610.4:p.Arg265Ter	0.0001288	2	3
0.00925251	significant	4.1103	1.3~10.02	2.4039	AC104809.3	Protein LOC728763 [Source:UniProtKB/TrEMBL@@@Acc:H7C117]	ENSG00000226321	ENST00000430980	ENST00000430980.2:c.1703dupA	ENSP00000387851.2:p.Ala569GlyfsTer87	0.000937398	2	5
0.00925251	significant	4.1103	1.3~10.02	2.4039	AC104809.3	Protein LOC728763 [Source:UniProtKB/TrEMBL@@@Acc:H7C117]	ENSG00000226321	ENST00000430980	ENST00000430980.2:c.2731C>T	ENSP00000387851.2:p.Gln911Ter	0.000266548	1	5
0.00925251	significant	4.1103	1.3~10.02	2.4039	AC104809.3	Protein LOC728763 [Source:UniProtKB/TrEMBL@@@Acc:H7C117]	ENSG00000226321	ENST00000430980	ENST00000430980.2:c.2848G>T	ENSP00000387851.2:p.Glu950Ter	0.000134486	1	5
0.00925251	significant	4.1103	1.3~10.02	2.4039	AC104809.3	Protein LOC728763 [Source:UniProtKB/TrEMBL@@@Acc:H7C117]	ENSG00000226321	ENST00000430980	ENST00000430980.2:c.670dupT	ENSP00000387851.2:p.Cys224LeufsTer33	0.000150639	1	5
0.00951838	significant	2.346	1.16~4.25	1.54475	CLEC11A	C-type lectin domain family 11, member A [Source:HGNC Symbol@@@Acc:10576]	ENSG00000105472	ENST00000250340	ENST00000250340.4:c.623dupG	ENSP00000250340.3:p.Gly209ArgfsTer94	0.00456308	9	11
0.00951838	significant	2.346	1.16~4.25	1.54475	CLEC11A	C-type lectin domain family 11, member A [Source:HGNC Symbol@@@Acc:10576]	ENSG00000105472	ENST00000250340	ENST00000250340.4:c.827_831dupCCAGC	ENSP00000250340.3:p.Ala278ProfsTer129	0.00219772	2	11
0.0096763	significant	2.3402	1.16~4.24	1.99721	DNAH2	dynein, axonemal, heavy chain 2 [Source:HGNC Symbol@@@Acc:2948]	ENSG00000183914	ENST00000572933	ENST00000572933.1:c.12084C>G	ENSP00000458355.1:p.Tyr4028Ter	9.734e-06	1	11
0.0096763	significant	2.3402	1.16~4.24	1.99721	DNAH2	dynein, axonemal, heavy chain 2 [Source:HGNC Symbol@@@Acc:2948]	ENSG00000183914	ENST00000572933	ENST00000572933.1:c.12323_12324delCT	ENSP00000458355.1:p.Pro4108ArgfsTer10	4.8669e-05	1	11
0.0096763	significant	2.3402	1.16~4.24	1.99721	DNAH2	dynein, axonemal, heavy chain 2 [Source:HGNC Symbol@@@Acc:2948]	ENSG00000183914	ENST00000572933	ENST00000572933.1:c.3179_3179+4dupAGTGC	.	0.00258777	4	11
0.0096763	significant	2.3402	1.16~4.24	1.99721	DNAH2	dynein, axonemal, heavy chain 2 [Source:HGNC Symbol@@@Acc:2948]	ENSG00000183914	ENST00000572933	ENST00000572933.1:c.4135C>T	ENSP00000458355.1:p.Gln1379Ter	9.733e-06	1	11
0.0096763	significant	2.3402	1.16~4.24	1.99721	DNAH2	dynein, axonemal, heavy chain 2 [Source:HGNC Symbol@@@Acc:2948]	ENSG00000183914	ENST00000572933	ENST00000572933.1:c.5092delA	ENSP00000458355.1:p.Arg1698GlyfsTer4	0.000233508	1	11
0.0096763	significant	2.3402	1.16~4.24	1.99721	DNAH2	dynein, axonemal, heavy chain 2 [Source:HGNC Symbol@@@Acc:2948]	ENSG00000183914	ENST00000572933	ENST00000572933.1:c.5850+1G>A	.	0	1	11
0.0096763	significant	2.3402	1.16~4.24	1.99721	DNAH2	dynein, axonemal, heavy chain 2 [Source:HGNC Symbol@@@Acc:2948]	ENSG00000183914	ENST00000572933	ENST00000572933.1:c.7567C>T	ENSP00000458355.1:p.Arg2523Ter	0	1	11
0.0096763	significant	2.3402	1.16~4.24	1.99721	DNAH2	dynein, axonemal, heavy chain 2 [Source:HGNC Symbol@@@Acc:2948]	ENSG00000183914	ENST00000572933	ENST00000572933.1:c.9832C>T	ENSP00000458355.1:p.Arg3278Ter	6.5518e-05	1	11
0.00980742	significant	0.349	0.11~0.82	0.347281	OR2M3	olfactory receptor, family 2, subfamily M, member 3 [Source:HGNC Symbol@@@Acc:8269]	ENSG00000228198	ENST00000456743	ENST00000456743.1:c.937T>A	ENSP00000389625.1:p.Ter313ArgextTer3	0.00602338	5	5
0.0102197	significant	14.5119	1.62~61.82	9.13619	RHOBTB2	Rho-related BTB domain containing 2 [Source:HGNC Symbol@@@Acc:18756]	ENSG00000008853	ENST00000519685	ENST00000519685.1:c.679C>T	ENSP00000427926.1:p.Arg227Ter	6.7105e-05	1	2
0.0102197	significant	14.5119	1.62~61.82	9.13619	RHOBTB2	Rho-related BTB domain containing 2 [Source:HGNC Symbol@@@Acc:18756]	ENSG00000008853	ENST00000519685	ENST00000519685.1:c.739C>T	ENSP00000427926.1:p.Gln247Ter	0	1	2
0.0102197	significant	14.5119	1.62~61.82	13.7445	PAQR8	progestin and adipoQ receptor family member VIII [Source:HGNC Symbol@@@Acc:15708]	ENSG00000170915	ENST00000442253	ENST00000442253.2:c.738G>A	ENSP00000406197.2:p.Trp246Ter	9.3111e-05	2	2
0.0102246	significant	14.5083	1.62~61.8	7.36578	PHC2	polyhomeotic homolog 2 (Drosophila) [Source:HGNC Symbol@@@Acc:3183]	ENSG00000134686	ENST00000257118	ENST00000257118.5:c.1390-8_1391delTTTGACAGCC	.	4.2803e-05	1	2
0.0102246	significant	14.5083	1.62~61.8	7.36578	PHC2	polyhomeotic homolog 2 (Drosophila) [Source:HGNC Symbol@@@Acc:3183]	ENSG00000134686	ENST00000257118	ENST00000257118.5:c.2287C>T	ENSP00000257118.5:p.Arg763Ter	0	1	2
0.0102273	significant	14.5063	1.62~61.79	2.57395	SCARF2	scavenger receptor class F, member 2 [Source:HGNC Symbol@@@Acc:19869]	ENSG00000244486	ENST00000266214	ENST00000266214.5:c.1429dupC	ENSP00000266214.5:p.Arg477ProfsTer50	0.00248469	1	2
0.0102273	significant	14.5063	1.62~61.79	2.57395	SCARF2	scavenger receptor class F, member 2 [Source:HGNC Symbol@@@Acc:19869]	ENSG00000244486	ENST00000266214	ENST00000266214.5:c.2245_2246insA	ENSP00000266214.5:p.Arg749GlnfsTer29	0.000437254	1	2
0.0102355	significant	14.5002	1.61~61.76	5.9092	LGI2	leucine-rich repeat LGI family, member 2 [Source:HGNC Symbol@@@Acc:18710]	ENSG00000153012	ENST00000382114	ENST00000382114.4:c.25G>T	ENSP00000371548.4:p.Gly9Ter	0	1	2
0.0102355	significant	14.5002	1.61~61.76	5.9092	LGI2	leucine-rich repeat LGI family, member 2 [Source:HGNC Symbol@@@Acc:18710]	ENSG00000153012	ENST00000382114	ENST00000382114.4:c.2T>G	ENSP00000371548.4:p.Met1?	0	1	2
0.0105705	significant	4.8931	1.3~12.98	2.23721	CORIN	corin, serine peptidase [Source:HGNC Symbol@@@Acc:19012]	ENSG00000145244	ENST00000273857	ENST00000273857.4:c.2967dupT	ENSP00000273857.4:p.Val990CysfsTer3	0.00280334	1	4
0.0105705	significant	4.8931	1.3~12.98	2.23721	CORIN	corin, serine peptidase [Source:HGNC Symbol@@@Acc:19012]	ENSG00000145244	ENST00000273857	ENST00000273857.4:c.844delT	ENSP00000273857.4:p.Cys282AlafsTer53	0	1	4
0.0105705	significant	4.8931	1.3~12.98	2.23721	CORIN	corin, serine peptidase [Source:HGNC Symbol@@@Acc:19012]	ENSG00000145244	ENST00000273857	ENST00000273857.4:c.8dupA	ENSP00000273857.4:p.Ser4ValfsTer23	0.0137186	2	4
0.010628	significant	14.2155	1.58~60.54	7.38581	CHKB-CPT1B	CHKB-CPT1B readthrough (NMD candidate) [Source:HGNC Symbol@@@Acc:41998]	ENSG00000254413	ENST00000453634	ENST00000453634.1:c.*1690-1G>C	.	0	1	2
0.010628	significant	14.2155	1.58~60.54	7.38581	CHKB-CPT1B	CHKB-CPT1B readthrough (NMD candidate) [Source:HGNC Symbol@@@Acc:41998]	ENSG00000254413	ENST00000453634	ENST00000453634.1:c.*793-2A>G	.	0	1	2
0.0106519	significant	6.9683	1.39~21.63	4.47798	TBC1D2	TBC1 domain family, member 2 [Source:HGNC Symbol@@@Acc:18026]	ENSG00000095383	ENST00000375066	ENST00000375066.5:c.1930C>T	ENSP00000364207.5:p.Gln644Ter	0.000226219	2	3
0.0106519	significant	6.9683	1.39~21.63	4.47798	TBC1D2	TBC1 domain family, member 2 [Source:HGNC Symbol@@@Acc:18026]	ENSG00000095383	ENST00000375066	ENST00000375066.5:c.602dupC	ENSP00000364207.5:p.Ala202CysfsTer13	0.00127697	1	3
0.0106687	significant	6.9642	1.39~21.61	4.26056	SNX14	sorting nexin 14 [Source:HGNC Symbol@@@Acc:14977]	ENSG00000135317	ENST00000314673	ENST00000314673.3:c.128_140+27delTGCTTCTTAACAGGTAACGCCGCAGCGCGGAGCCTGGGCG	.	0	1	3
0.0106687	significant	6.9642	1.39~21.61	4.26056	SNX14	sorting nexin 14 [Source:HGNC Symbol@@@Acc:14977]	ENSG00000135317	ENST00000314673	ENST00000314673.3:c.1591delG	ENSP00000313121.3:p.Glu531LysfsTer13	0	1	3
0.0106687	significant	6.9642	1.39~21.61	4.26056	SNX14	sorting nexin 14 [Source:HGNC Symbol@@@Acc:14977]	ENSG00000135317	ENST00000314673	ENST00000314673.3:c.2670delT	ENSP00000313121.3:p.Cys890Ter	0.000136004	1	3
0.0109374	significant	4.8423	1.29~12.84	1.54723	DAP	death-associated protein [Source:HGNC Symbol@@@Acc:2672]	ENSG00000112977	ENST00000230895	ENST00000230895.6:c.28G>T	ENSP00000230895.6:p.Glu10Ter	0.0024911	4	4
0.0113574	significant	13.6498	1.53~57.58	6.80906	TMEM132E	transmembrane protein 132E [Source:HGNC Symbol@@@Acc:26991]	ENSG00000181291	ENST00000321639	ENST00000321639.5:c.2953delT	ENSP00000316532.5:p.Ter985Arg	1.3359e-05	2	2
0.0113577	significant	4.7867	1.28~12.69	4.60396	NKG2-E	Uncharacterized protein [Source:UniProtKB/TrEMBL@@@Acc:F5H6K3]	ENSG00000255641	ENST00000539033	ENST00000539033.1:c.372T>A	ENSP00000437563.1:p.Tyr124Ter	0.000311818	1	4
0.0113577	significant	4.7867	1.28~12.69	4.60396	NKG2-E	Uncharacterized protein [Source:UniProtKB/TrEMBL@@@Acc:F5H6K3]	ENSG00000255641	ENST00000539033	ENST00000539033.1:c.436_437dupGC	ENSP00000437563.1:p.Ser147LeufsTer11	0	1	4
0.0113577	significant	4.7867	1.28~12.69	4.60396	NKG2-E	Uncharacterized protein [Source:UniProtKB/TrEMBL@@@Acc:F5H6K3]	ENSG00000255641	ENST00000539033	ENST00000539033.1:c.588-2A>G	.	0.000684463	1	4
0.0113577	significant	4.7867	1.28~12.69	4.60396	NKG2-E	Uncharacterized protein [Source:UniProtKB/TrEMBL@@@Acc:F5H6K3]	ENSG00000255641	ENST00000539033	ENST00000539033.1:c.721T>A	ENSP00000437563.1:p.Ter241ArgextTer29	0.000314635	1	4
0.0113592	significant	13.6487	1.53~57.57	7.08737	RPS6KA2	ribosomal protein S6 kinase, 90kDa, polypeptide 2 [Source:HGNC Symbol@@@Acc:10431]	ENSG00000071242	ENST00000503859	ENST00000503859.1:c.1356+2T>A	.	0	1	2
0.0113592	significant	13.6487	1.53~57.57	7.08737	RPS6KA2	ribosomal protein S6 kinase, 90kDa, polypeptide 2 [Source:HGNC Symbol@@@Acc:10431]	ENSG00000071242	ENST00000503859	ENST00000503859.1:c.992G>A	ENSP00000427015.1:p.Trp331Ter	0	1	2
0.0113621	significant	13.6468	1.53~57.57	12.1905	CCNDBP1	cyclin D-type binding-protein 1 [Source:HGNC Symbol@@@Acc:1587]	ENSG00000166946	ENST00000300213	ENST00000300213.4:c.913C>T	ENSP00000300213.4:p.Arg305Ter	0.00013056	1	2
0.0113621	significant	13.6468	1.53~57.57	12.1905	CCNDBP1	cyclin D-type binding-protein 1 [Source:HGNC Symbol@@@Acc:1587]	ENSG00000166946	ENST00000300213	ENST00000300213.4:c.968delA	ENSP00000300213.4:p.Ala324GlnfsTer4	5.9517e-05	1	2
0.0113861	significant	13.6317	1.53~57.5	8.68123	SIRPD	signal-regulatory protein delta [Source:HGNC Symbol@@@Acc:16248]	ENSG00000125900	ENST00000381623	ENST00000381623.3:c.421G>T	ENSP00000371036.3:p.Glu141Ter	0.0129445	1	2
0.0113861	significant	13.6317	1.53~57.5	8.68123	SIRPD	signal-regulatory protein delta [Source:HGNC Symbol@@@Acc:16248]	ENSG00000125900	ENST00000381623	ENST00000381623.3:c.73G>T	ENSP00000371036.3:p.Gly25Ter	2.32e-05	1	2
0.0117081	significant	3.2927	1.19~7.31	2.56542	CATSPERG	catsper channel auxiliary subunit gamma [Source:HGNC Symbol@@@Acc:25243]	ENSG00000099338	ENST00000409235	ENST00000409235.3:c.1168C>T	ENSP00000386962.3:p.Gln390Ter	0.00049978	1	6
0.0117081	significant	3.2927	1.19~7.31	2.56542	CATSPERG	catsper channel auxiliary subunit gamma [Source:HGNC Symbol@@@Acc:25243]	ENSG00000099338	ENST00000409235	ENST00000409235.3:c.2429C>A	ENSP00000386962.3:p.Ser810Ter	0.000135589	2	6
0.0117081	significant	3.2927	1.19~7.31	2.56542	CATSPERG	catsper channel auxiliary subunit gamma [Source:HGNC Symbol@@@Acc:25243]	ENSG00000099338	ENST00000409235	ENST00000409235.3:c.2770+1G>C	.	0	1	6
0.0117081	significant	3.2927	1.19~7.31	2.56542	CATSPERG	catsper channel auxiliary subunit gamma [Source:HGNC Symbol@@@Acc:25243]	ENSG00000099338	ENST00000409235	ENST00000409235.3:c.3G>T	ENSP00000386962.3:p.Met1?	0	1	6
0.0117081	significant	3.2927	1.19~7.31	2.56542	CATSPERG	catsper channel auxiliary subunit gamma [Source:HGNC Symbol@@@Acc:25243]	ENSG00000099338	ENST00000409235	ENST00000409235.3:c.427C>T	ENSP00000386962.3:p.Gln143Ter	0.000347928	1	6
0.0117391	significant	3.2907	1.19~7.31	2.38902	CENPF	centromere protein F, 350/400kDa [Source:HGNC Symbol@@@Acc:1857]	ENSG00000117724	ENST00000366955	ENST00000366955.3:c.4542_4543delGG	ENSP00000355922.3:p.Ala1515CysfsTer10	2.9224e-05	1	6
0.0117391	significant	3.2907	1.19~7.31	2.38902	CENPF	centromere protein F, 350/400kDa [Source:HGNC Symbol@@@Acc:1857]	ENSG00000117724	ENST00000366955	ENST00000366955.3:c.5240_5244delCTGAA	ENSP00000355922.3:p.Ser1747PhefsTer7	0	1	6
0.0117391	significant	3.2907	1.19~7.31	2.38902	CENPF	centromere protein F, 350/400kDa [Source:HGNC Symbol@@@Acc:1857]	ENSG00000117724	ENST00000366955	ENST00000366955.3:c.5715_5718dupTAGG	ENSP00000355922.3:p.Ile1907Ter	5.8421e-05	1	6
0.0117391	significant	3.2907	1.19~7.31	2.38902	CENPF	centromere protein F, 350/400kDa [Source:HGNC Symbol@@@Acc:1857]	ENSG00000117724	ENST00000366955	ENST00000366955.3:c.6812_6813insT	ENSP00000355922.3:p.Val2272SerfsTer7	0	1	6
0.0117391	significant	3.2907	1.19~7.31	2.38902	CENPF	centromere protein F, 350/400kDa [Source:HGNC Symbol@@@Acc:1857]	ENSG00000117724	ENST00000366955	ENST00000366955.3:c.8322+1G>T	.	3.9709e-05	1	6
0.0117391	significant	3.2907	1.19~7.31	2.38902	CENPF	centromere protein F, 350/400kDa [Source:HGNC Symbol@@@Acc:1857]	ENSG00000117724	ENST00000366955	ENST00000366955.3:c.8962+2T>C	.	9.982e-06	1	6
0.011746	significant	3.8191	1.22~9.14	2.3504	NREP	neuronal regeneration related protein [Source:HGNC Symbol@@@Acc:16834]	ENSG00000134986	ENST00000395634	ENST00000395634.3:c.131_135delATTGT	ENSP00000378996.3:p.Asn44SerfsTer26	3.551e-05	1	5
0.011746	significant	3.8191	1.22~9.14	2.3504	NREP	neuronal regeneration related protein [Source:HGNC Symbol@@@Acc:16834]	ENSG00000134986	ENST00000395634	ENST00000395634.3:c.52C>T	ENSP00000378996.3:p.Arg18Ter	0.00182436	4	5
0.0117866	significant	6.6998	1.34~20.74	4.95125	ETFDH	electron-transferring-flavoprotein dehydrogenase [Source:HGNC Symbol@@@Acc:3483]	ENSG00000171503	ENST00000511912	ENST00000511912.1:c.121C>T	ENSP00000426638.1:p.Arg41Ter	9.743e-06	1	3
0.0117866	significant	6.6998	1.34~20.74	4.95125	ETFDH	electron-transferring-flavoprotein dehydrogenase [Source:HGNC Symbol@@@Acc:3483]	ENSG00000171503	ENST00000511912	ENST00000511912.1:c.1852T>C	ENSP00000426638.1:p.Ter618GlnextTer13	2.9194e-05	1	3
0.0117866	significant	6.6998	1.34~20.74	4.95125	ETFDH	electron-transferring-flavoprotein dehydrogenase [Source:HGNC Symbol@@@Acc:3483]	ENSG00000171503	ENST00000511912	ENST00000511912.1:c.51dupT	ENSP00000426638.1:p.Ala18CysfsTer5	0.000143913	1	3
0.0117919	significant	6.6986	1.34~20.74	6.60038	ELOVL7	ELOVL fatty acid elongase 7 [Source:HGNC Symbol@@@Acc:26292]	ENSG00000164181	ENST00000508821	ENST00000508821.1:c.292C>T	ENSP00000424123.1:p.Arg98Ter	0.000305327	2	3
0.0117919	significant	6.6986	1.34~20.74	6.60038	ELOVL7	ELOVL fatty acid elongase 7 [Source:HGNC Symbol@@@Acc:26292]	ENSG00000164181	ENST00000508821	ENST00000508821.1:c.523delC	ENSP00000424123.1:p.Leu175PhefsTer2	0	1	3
0.0119694	significant	Inf	2.12~Inf	Inf	PAGE2B	P antigen family, member 2B [Source:HGNC Symbol@@@Acc:31805]	ENSG00000238269	ENST00000374971	ENST00000374971.1:c.52C>T	ENSP00000364110.1:p.Gln18Ter	0	1	1
0.0120875	significant	4.6957	1.25~12.44	4.12365	TFB1M	transcription factor B1, mitochondrial [Source:HGNC Symbol@@@Acc:17037]	ENSG00000029639	ENST00000367166	ENST00000367166.4:c.286-2A>G	.	0.000347634	2	4
0.0120875	significant	4.6957	1.25~12.44	4.12365	TFB1M	transcription factor B1, mitochondrial [Source:HGNC Symbol@@@Acc:17037]	ENSG00000029639	ENST00000367166	ENST00000367166.4:c.314dupT	ENSP00000356134.4:p.Arg106GlufsTer11	0.000127022	1	4
0.0120875	significant	4.6957	1.25~12.44	4.12365	TFB1M	transcription factor B1, mitochondrial [Source:HGNC Symbol@@@Acc:17037]	ENSG00000029639	ENST00000367166	ENST00000367166.4:c.784C>T	ENSP00000356134.4:p.Arg262Ter	5.9231e-05	1	4
0.0122542	significant	4.6763	1.25~12.39	4.20549	TMPRSS7	transmembrane protease, serine 7 [Source:HGNC Symbol@@@Acc:30846]	ENSG00000176040	ENST00000419127	ENST00000419127.1:c.516delC	ENSP00000411645.1:p.Cys173ValfsTer6	0.0442628	4	4
0.0123837	significant	2.9148	1.16~6.11	1.47391	RHBDL1	rhomboid, veinlet-like 1 (Drosophila) [Source:HGNC Symbol@@@Acc:10007]	ENSG00000103269	ENST00000219551	ENST00000219551.2:c.88C>T	ENSP00000219551.2:p.Gln30Ter	0.00433709	7	7
0.0124053	significant	6.5674	1.31~20.31	5.81281	ZNF345	zinc finger protein 345 [Source:HGNC Symbol@@@Acc:16367]	ENSG00000251247	ENST00000529555	ENST00000529555.1:c.522T>G	ENSP00000431202.1:p.Tyr174Ter	6.7114e-05	1	3
0.0124053	significant	6.5674	1.31~20.31	5.81281	ZNF345	zinc finger protein 345 [Source:HGNC Symbol@@@Acc:16367]	ENSG00000251247	ENST00000529555	ENST00000529555.1:c.744_745delTC	ENSP00000431202.1:p.His248GlnfsTer7	0	2	3
0.0125504	significant	12.895	1.45~53.92	11.2453	OR13F1	olfactory receptor, family 13, subfamily F, member 1 [Source:HGNC Symbol@@@Acc:14723]	ENSG00000186881	ENST00000334726	ENST00000334726.2:c.224_228delCTTCT	ENSP00000334452.2:p.Ser75CysfsTer35	0.00156766	1	2
0.0125504	significant	12.895	1.45~53.92	11.2453	OR13F1	olfactory receptor, family 13, subfamily F, member 1 [Source:HGNC Symbol@@@Acc:14723]	ENSG00000186881	ENST00000334726	ENST00000334726.2:c.700C>T	ENSP00000334452.2:p.Arg234Ter	9.8277e-05	1	2
0.0125528	significant	12.8937	1.45~53.92	7.04938	CST11	cystatin 11 [Source:HGNC Symbol@@@Acc:15959]	ENSG00000125831	ENST00000377009	ENST00000377009.3:c.205C>T	ENSP00000366208.3:p.Arg69Ter	0.0137129	2	2
0.0125576	significant	12.8911	1.45~53.91	8.99104	GJA5	gap junction protein, alpha 5, 40kDa [Source:HGNC Symbol@@@Acc:4279]	ENSG00000143140	ENST00000271348	ENST00000271348.2:c.1076G>C	ENSP00000271348.2:p.Ter359SerextTer26	0	1	2
0.0125576	significant	12.8911	1.45~53.91	8.99104	GJA5	gap junction protein, alpha 5, 40kDa [Source:HGNC Symbol@@@Acc:4279]	ENSG00000143140	ENST00000271348	ENST00000271348.2:c.904C>T	ENSP00000271348.2:p.Arg302Ter	6.4842e-05	1	2
0.0125584	significant	12.8906	1.45~53.91	11.3876	MS4A4A	membrane-spanning 4-domains, subfamily A, member 4A [Source:HGNC Symbol@@@Acc:13371]	ENSG00000110079	ENST00000337908	ENST00000337908.4:c.161T>A	ENSP00000338648.4:p.Leu54Ter	2.6007e-05	1	2
0.0125584	significant	12.8906	1.45~53.91	11.3876	MS4A4A	membrane-spanning 4-domains, subfamily A, member 4A [Source:HGNC Symbol@@@Acc:13371]	ENSG00000110079	ENST00000337908	ENST00000337908.4:c.166G>T	ENSP00000338648.4:p.Glu56Ter	0	1	2
0.0125588	significant	12.8904	1.45~53.9	5.82091	NARS2	asparaginyl-tRNA synthetase 2, mitochondrial (putative) [Source:HGNC Symbol@@@Acc:26274]	ENSG00000137513	ENST00000281038	ENST00000281038.5:c.289C>T	ENSP00000281038.5:p.Gln97Ter	9.752e-06	1	2
0.0125588	significant	12.8904	1.45~53.9	5.82091	NARS2	asparaginyl-tRNA synthetase 2, mitochondrial (putative) [Source:HGNC Symbol@@@Acc:26274]	ENSG00000137513	ENST00000281038	ENST00000281038.5:c.71delC	ENSP00000281038.5:p.Pro24LeufsTer5	0	1	2
0.0126905	significant	0.1371	0~0.77	0.133054	ZNF28	zinc finger protein 28 [Source:HGNC Symbol@@@Acc:13073]	ENSG00000198538	ENST00000457749	ENST00000457749.2:c.109dupA	ENSP00000397693.2:p.Met37AsnfsTer6	0	1	1
0.012903	significant	4.6017	1.23~12.19	4.13759	CHRNA5	cholinergic receptor, nicotinic, alpha 5 (neuronal) [Source:HGNC Symbol@@@Acc:1959]	ENSG00000169684	ENST00000299565	ENST00000299565.5:c.413+1G>A	.	7.6115e-05	1	4
0.012903	significant	4.6017	1.23~12.19	4.13759	CHRNA5	cholinergic receptor, nicotinic, alpha 5 (neuronal) [Source:HGNC Symbol@@@Acc:1959]	ENSG00000169684	ENST00000299565	ENST00000299565.5:c.655delG	ENSP00000299565.5:p.Glu219ArgfsTer3	0.000186627	1	4
0.012903	significant	4.6017	1.23~12.19	4.13759	CHRNA5	cholinergic receptor, nicotinic, alpha 5 (neuronal) [Source:HGNC Symbol@@@Acc:1959]	ENSG00000169684	ENST00000299565	ENST00000299565.5:c.825_826insGAAGG	ENSP00000299565.5:p.Ser276GlufsTer19	3.3881e-05	1	4
0.012903	significant	4.6017	1.23~12.19	4.13759	CHRNA5	cholinergic receptor, nicotinic, alpha 5 (neuronal) [Source:HGNC Symbol@@@Acc:1959]	ENSG00000169684	ENST00000299565	ENST00000299565.5:c.827C>G	ENSP00000299565.5:p.Ser276Ter	3.389e-05	1	4
0.0129397	significant	12.6872	1.43~53.06	8.60584	C14orf180	chromosome 14 open reading frame 180 [Source:HGNC Symbol@@@Acc:33795]	ENSG00000184601	ENST00000557649	ENST00000557649.1:c.112-1G>A	.	0.0197978	2	2
0.012987	significant	6.4505	1.29~19.93	3.59893	SEC14L6	SEC14-like 6 (S. cerevisiae) [Source:HGNC Symbol@@@Acc:40047]	ENSG00000214491	ENST00000402034	ENST00000402034.2:c.424-2A>G	.	0.000640037	3	3
0.0130008	significant	6.4517	1.29~19.95	4.27578	C1QTNF4	C1q and tumor necrosis factor related protein 4 [Source:HGNC Symbol@@@Acc:14346]	ENSG00000172247	ENST00000302514	ENST00000302514.3:c.33_49delAGCGGCCTGCTGGGCCC	ENSP00000302274.3:p.Ala12GlyfsTer10	0.00151845	3	3
0.0131011	significant	Inf	1.93~Inf	Inf	ERAS	ES cell expressed Ras [Source:HGNC Symbol@@@Acc:5174]	ENSG00000187682	ENST00000338270	ENST00000338270.1:c.484_487dupGCTC	ENSP00000339136.1:p.His163ArgfsTer37	0	1	1
0.013156	significant	2.8788	1.14~6.03	2.27064	DNAH10	dynein, axonemal, heavy chain 10 [Source:HGNC Symbol@@@Acc:2941]	ENSG00000197653	ENST00000409039	ENST00000409039.3:c.1225_1226insT	ENSP00000386770.3:p.Arg409LeufsTer31	0	1	7
0.013156	significant	2.8788	1.14~6.03	2.27064	DNAH10	dynein, axonemal, heavy chain 10 [Source:HGNC Symbol@@@Acc:2941]	ENSG00000197653	ENST00000409039	ENST00000409039.3:c.12674delG	ENSP00000386770.3:p.Gly4225GlufsTer25	0	1	7
0.013156	significant	2.8788	1.14~6.03	2.27064	DNAH10	dynein, axonemal, heavy chain 10 [Source:HGNC Symbol@@@Acc:2941]	ENSG00000197653	ENST00000409039	ENST00000409039.3:c.12718G>T	ENSP00000386770.3:p.Glu4240Ter	0.00032336	1	7
0.013156	significant	2.8788	1.14~6.03	2.27064	DNAH10	dynein, axonemal, heavy chain 10 [Source:HGNC Symbol@@@Acc:2941]	ENSG00000197653	ENST00000409039	ENST00000409039.3:c.6258C>G	ENSP00000386770.3:p.Tyr2086Ter	0	1	7
0.013156	significant	2.8788	1.14~6.03	2.27064	DNAH10	dynein, axonemal, heavy chain 10 [Source:HGNC Symbol@@@Acc:2941]	ENSG00000197653	ENST00000409039	ENST00000409039.3:c.6395+1G>A	.	0.000114732	1	7
0.013156	significant	2.8788	1.14~6.03	2.27064	DNAH10	dynein, axonemal, heavy chain 10 [Source:HGNC Symbol@@@Acc:2941]	ENSG00000197653	ENST00000409039	ENST00000409039.3:c.7601delC	ENSP00000386770.3:p.Thr2534SerfsTer8	0	1	7
0.013156	significant	2.8788	1.14~6.03	2.27064	DNAH10	dynein, axonemal, heavy chain 10 [Source:HGNC Symbol@@@Acc:2941]	ENSG00000197653	ENST00000409039	ENST00000409039.3:c.8280+1G>T	.	8.5366e-05	1	7
0.0133071	significant	6.3949	1.28~19.78	2.7708	KBTBD13	kelch repeat and BTB (POZ) domain containing 13 [Source:HGNC Symbol@@@Acc:37227]	ENSG00000234438	ENST00000432196	ENST00000432196.2:c.2T>G	ENSP00000388723.2:p.Met1?	0.000277131	2	3
0.0133071	significant	6.3949	1.28~19.78	2.7708	KBTBD13	kelch repeat and BTB (POZ) domain containing 13 [Source:HGNC Symbol@@@Acc:37227]	ENSG00000234438	ENST00000432196	ENST00000432196.2:c.524_525dupGC	ENSP00000388723.2:p.Thr176AlafsTer51	0	1	3
0.0133181	significant	4.5577	1.22~12.06	3.83357	C1orf63	chromosome 1 open reading frame 63 [Source:HGNC Symbol@@@Acc:25234]	ENSG00000117616	ENST00000243189	ENST00000243189.7:c.286_287delAG	ENSP00000243189.7:p.Arg96AlafsTer21	0.000312287	1	4
0.0133181	significant	4.5577	1.22~12.06	3.83357	C1orf63	chromosome 1 open reading frame 63 [Source:HGNC Symbol@@@Acc:25234]	ENSG00000117616	ENST00000243189	ENST00000243189.7:c.462G>A	ENSP00000243189.7:p.Trp154Ter	0.000355842	1	4
0.0133181	significant	4.5577	1.22~12.06	3.83357	C1orf63	chromosome 1 open reading frame 63 [Source:HGNC Symbol@@@Acc:25234]	ENSG00000117616	ENST00000243189	ENST00000243189.7:c.521-2A>C	.	3.2513e-05	1	4
0.0133181	significant	4.5577	1.22~12.06	3.83357	C1orf63	chromosome 1 open reading frame 63 [Source:HGNC Symbol@@@Acc:25234]	ENSG00000117616	ENST00000243189	ENST00000243189.7:c.691_692delGA	ENSP00000243189.7:p.Glu231ArgfsTer8	0	1	4
0.0135971	significant	6.3354	1.27~19.56	5.93013	BCMO1	beta-carotene 15,15'-monooxygenase 1 [Source:HGNC Symbol@@@Acc:13815]	ENSG00000135697	ENST00000258168	ENST00000258168.2:c.1375_1376delCT	ENSP00000258168.2:p.Leu459ValfsTer10	0.000118544	2	3
0.0135971	significant	6.3354	1.27~19.56	5.93013	BCMO1	beta-carotene 15,15'-monooxygenase 1 [Source:HGNC Symbol@@@Acc:13815]	ENSG00000135697	ENST00000258168	ENST00000258168.2:c.324-1G>C	.	0	1	3
0.0136302	significant	2.1034	1.11~3.64	1.86718	XIRP2	xin actin-binding repeat containing 2 [Source:HGNC Symbol@@@Acc:14303]	ENSG00000163092	ENST00000409195	ENST00000409195.1:c.2T>C	ENSP00000386840.1:p.Met1?	0.0236652	3	13
0.0136302	significant	2.1034	1.11~3.64	1.86718	XIRP2	xin actin-binding repeat containing 2 [Source:HGNC Symbol@@@Acc:14303]	ENSG00000163092	ENST00000409195	ENST00000409195.1:c.462delG	ENSP00000386840.1:p.Ser155AlafsTer7	0.000883377	1	13
0.0136302	significant	2.1034	1.11~3.64	1.86718	XIRP2	xin actin-binding repeat containing 2 [Source:HGNC Symbol@@@Acc:14303]	ENSG00000163092	ENST00000409195	ENST00000409195.1:c.48G>A	ENSP00000386840.1:p.Trp16Ter	0	1	13
0.0136302	significant	2.1034	1.11~3.64	1.86718	XIRP2	xin actin-binding repeat containing 2 [Source:HGNC Symbol@@@Acc:14303]	ENSG00000163092	ENST00000409195	ENST00000409195.1:c.6968dupA	ENSP00000386840.1:p.Asn2323LysfsTer15	0.00250432	6	13
0.0136302	significant	2.1034	1.11~3.64	1.86718	XIRP2	xin actin-binding repeat containing 2 [Source:HGNC Symbol@@@Acc:14303]	ENSG00000163092	ENST00000409195	ENST00000409195.1:c.859-1G>C	.	0	1	13
0.0136302	significant	2.1034	1.11~3.64	1.86718	XIRP2	xin actin-binding repeat containing 2 [Source:HGNC Symbol@@@Acc:14303]	ENSG00000163092	ENST00000409195	ENST00000409195.1:c.9040_9041delCA	ENSP00000386840.1:p.His3014TyrfsTer2	0.000145713	1	13
0.0137727	significant	3.1727	1.15~7.04	2.73236	PCDHGA12	protocadherin gamma subfamily A, 12 [Source:HGNC Symbol@@@Acc:8699]	ENSG00000253159	ENST00000252085	ENST00000252085.3:c.1071delC	ENSP00000252085.3:p.Glu358LysfsTer8	0.00123543	6	6
0.0137769	significant	3.1725	1.15~7.04	2.10788	SOAT2	sterol O-acyltransferase 2 [Source:HGNC Symbol@@@Acc:11178]	ENSG00000167780	ENST00000301466	ENST00000301466.3:c.1567dupT	ENSP00000301466.3:p.Ter523Leu	5.0792e-05	1	6
0.0137769	significant	3.1725	1.15~7.04	2.10788	SOAT2	sterol O-acyltransferase 2 [Source:HGNC Symbol@@@Acc:11178]	ENSG00000167780	ENST00000301466	ENST00000301466.3:c.546C>G	ENSP00000301466.3:p.Tyr182Ter	0.000631098	2	6
0.0137769	significant	3.1725	1.15~7.04	2.10788	SOAT2	sterol O-acyltransferase 2 [Source:HGNC Symbol@@@Acc:11178]	ENSG00000167780	ENST00000301466	ENST00000301466.3:c.82+2T>A	.	0.00141785	3	6
0.0137909	significant	12.2175	1.38~50.81	10.5239	FBXO24	F-box protein 24 [Source:HGNC Symbol@@@Acc:13595]	ENSG00000106336	ENST00000427939	ENST00000427939.2:c.1020dupC	ENSP00000416558.2:p.Val341ArgfsTer23	0	1	2
0.0137909	significant	12.2175	1.38~50.81	10.5239	FBXO24	F-box protein 24 [Source:HGNC Symbol@@@Acc:13595]	ENSG00000106336	ENST00000427939	ENST00000427939.2:c.205delA	ENSP00000416558.2:p.Arg69GlyfsTer76	9.744e-06	1	2
0.0137948	significant	12.2157	1.38~50.8	11.2255	HSF2BP	heat shock transcription factor 2 binding protein [Source:HGNC Symbol@@@Acc:5226]	ENSG00000160207	ENST00000291560	ENST00000291560.2:c.670G>T	ENSP00000291560.2:p.Gly224Ter	7.621e-05	1	2
0.0137948	significant	12.2157	1.38~50.8	11.2255	HSF2BP	heat shock transcription factor 2 binding protein [Source:HGNC Symbol@@@Acc:5226]	ENSG00000160207	ENST00000291560	ENST00000291560.2:c.797-2A>T	.	0	1	2
0.0138736	significant	12.1787	1.37~50.64	11.7341	C8orf4	chromosome 8 open reading frame 4 [Source:HGNC Symbol@@@Acc:1357]	ENSG00000176907	ENST00000315792	ENST00000315792.3:c.3G>C	ENSP00000319914.3:p.Met1?	0	1	2
0.0138736	significant	12.1787	1.37~50.64	11.7341	C8orf4	chromosome 8 open reading frame 4 [Source:HGNC Symbol@@@Acc:1357]	ENSG00000176907	ENST00000315792	ENST00000315792.3:c.86_87delCA	ENSP00000319914.3:p.Thr29SerfsTer4	0.000135038	1	2
0.014238	significant	6.2219	1.24~19.19	6.0403	RRH	retinal pigment epithelium-derived rhodopsin homolog [Source:HGNC Symbol@@@Acc:10450]	ENSG00000180245	ENST00000317735	ENST00000317735.4:c.214dupA	ENSP00000314992.4:p.Ile72AsnfsTer5	0	1	3
0.014238	significant	6.2219	1.24~19.19	6.0403	RRH	retinal pigment epithelium-derived rhodopsin homolog [Source:HGNC Symbol@@@Acc:10450]	ENSG00000180245	ENST00000317735	ENST00000317735.4:c.324dupT	ENSP00000314992.4:p.Gly109TrpfsTer23	1.6958e-05	1	3
0.014238	significant	6.2219	1.24~19.19	6.0403	RRH	retinal pigment epithelium-derived rhodopsin homolog [Source:HGNC Symbol@@@Acc:10450]	ENSG00000180245	ENST00000317735	ENST00000317735.4:c.730delA	ENSP00000314992.4:p.Ile244SerfsTer2	0.00094001	1	3
0.0142654	significant	12.7385	1.36~59.87	9.67277	RNF224	ring finger protein 224 [Source:HGNC Symbol@@@Acc:41912]	ENSG00000233198	ENST00000445101	ENST00000445101.2:c.150delG	ENSP00000406665.2:p.Cys51ValfsTer34	2.031e-05	2	2
0.0146988	significant	3.1256	1.13~6.93	1.9988	C3orf52	chromosome 3 open reading frame 52 [Source:HGNC Symbol@@@Acc:26255]	ENSG00000114529	ENST00000431717	ENST00000431717.2:c.502C>T	ENSP00000399392.2:p.Gln168Ter	0.0022235	5	6
0.0146988	significant	3.1256	1.13~6.93	1.9988	C3orf52	chromosome 3 open reading frame 52 [Source:HGNC Symbol@@@Acc:26255]	ENSG00000114529	ENST00000431717	ENST00000431717.2:c.547C>T	ENSP00000399392.2:p.Arg183Ter	0.000413087	1	6
0.0148931	significant	6.1128	1.22~18.83	4.46156	C16orf93	chromosome 16 open reading frame 93 [Source:HGNC Symbol@@@Acc:28078]	ENSG00000196118	ENST00000543610	ENST00000543610.1:c.709_710delTG	ENSP00000437532.1:p.Trp237AlafsTer4	0.0213009	2	3
0.0148931	significant	6.1128	1.22~18.83	4.46156	C16orf93	chromosome 16 open reading frame 93 [Source:HGNC Symbol@@@Acc:28078]	ENSG00000196118	ENST00000543610	ENST00000543610.1:c.779_780delAG	ENSP00000437532.1:p.Glu260GlyfsTer65	0.000241308	1	3
0.0148978	significant	6.1121	1.22~18.83	4.24585	MRE11A	MRE11 meiotic recombination 11 homolog A (S. cerevisiae) [Source:HGNC Symbol@@@Acc:7230]	ENSG00000020922	ENST00000323929	ENST00000323929.3:c.1726C>T	ENSP00000325863.3:p.Arg576Ter	3.896e-05	2	3
0.0148978	significant	6.1121	1.22~18.83	4.24585	MRE11A	MRE11 meiotic recombination 11 homolog A (S. cerevisiae) [Source:HGNC Symbol@@@Acc:7230]	ENSG00000020922	ENST00000323929	ENST00000323929.3:c.545-1G>T	.	0	1	3
0.0149317	significant	3.5873	1.15~8.57	2.84978	PRAMEF4	PRAME family member 4 [Source:HGNC Symbol@@@Acc:31971]	ENSG00000243073	ENST00000235349	ENST00000235349.5:c.17G>A	ENSP00000235349.5:p.Trp6Ter	3.428e-05	1	5
0.0149317	significant	3.5873	1.15~8.57	2.84978	PRAMEF4	PRAME family member 4 [Source:HGNC Symbol@@@Acc:31971]	ENSG00000243073	ENST00000235349	ENST00000235349.5:c.183G>A	ENSP00000235349.5:p.Trp61Ter	3.4254e-05	1	5
0.0149317	significant	3.5873	1.15~8.57	2.84978	PRAMEF4	PRAME family member 4 [Source:HGNC Symbol@@@Acc:31971]	ENSG00000243073	ENST00000235349	ENST00000235349.5:c.653G>A	ENSP00000235349.5:p.Trp218Ter	0.00100634	3	5
0.0150762	significant	12.23	1.32~56.11	10.499	AC104667.3	.	ENSG00000234949	ENST00000452801	ENST00000452801.1:c.99+2T>C	.	8.9232e-05	2	2
0.0150862	significant	11.606	1.31~47.9	5.63568	FAHD2B	fumarylacetoacetate hydrolase domain containing 2B [Source:HGNC Symbol@@@Acc:25318]	ENSG00000144199	ENST00000414820	ENST00000414820.1:c.311G>A	ENSP00000410470.1:p.Trp104Ter	0.0152258	2	2
0.0150891	significant	11.6049	1.31~47.89	8.26099	BAG4	BCL2-associated athanogene 4 [Source:HGNC Symbol@@@Acc:940]	ENSG00000156735	ENST00000287322	ENST00000287322.4:c.308G>A	ENSP00000287322.4:p.Trp103Ter	0.000117612	2	2
0.0152025	significant	11.5585	1.31~47.7	10.1731	TMEM192	transmembrane protein 192 [Source:HGNC Symbol@@@Acc:26775]	ENSG00000170088	ENST00000306480	ENST00000306480.6:c.266delC	ENSP00000305069.4:p.Pro89HisfsTer2	0	1	2
0.0152025	significant	11.5585	1.31~47.7	10.1731	TMEM192	transmembrane protein 192 [Source:HGNC Symbol@@@Acc:26775]	ENSG00000170088	ENST00000306480	ENST00000306480.6:c.370C>T	ENSP00000305069.4:p.Arg124Ter	0	1	2
0.0152262	significant	11.5489	1.31~47.66	10.6871	DEFB115	defensin, beta 115 [Source:HGNC Symbol@@@Acc:18096]	ENSG00000215547	ENST00000400552	ENST00000400552.1:c.92delC	ENSP00000383398.1:p.Pro31GlnfsTer?	9.795e-06	1	2
0.0152262	significant	11.5489	1.31~47.66	10.6871	DEFB115	defensin, beta 115 [Source:HGNC Symbol@@@Acc:18096]	ENSG00000215547	ENST00000400552	ENST00000400552.1:c.95-2_96delAGAT	.	0.00201523	1	2
0.0156716	significant	11.3734	1.29~46.92	9.58957	IER2	immediate early response 2 [Source:HGNC Symbol@@@Acc:28871]	ENSG00000160888	ENST00000588173	ENST00000588173.1:c.231delC	ENSP00000465617.1:p.Glu78SerfsTer50	0.000167746	2	2
0.0161824	significant	2.3871	1.08~4.59	2.21906	OSBPL1A	oxysterol binding protein-like 1A [Source:HGNC Symbol@@@Acc:16398]	ENSG00000141447	ENST00000319481	ENST00000319481.3:c.1088T>G	ENSP00000320291.3:p.Leu363Ter	0	1	9
0.0161824	significant	2.3871	1.08~4.59	2.21906	OSBPL1A	oxysterol binding protein-like 1A [Source:HGNC Symbol@@@Acc:16398]	ENSG00000141447	ENST00000319481	ENST00000319481.3:c.112_115dupAATT	ENSP00000320291.3:p.Cys39Ter	0.00395159	7	9
0.0161824	significant	2.3871	1.08~4.59	2.21906	OSBPL1A	oxysterol binding protein-like 1A [Source:HGNC Symbol@@@Acc:16398]	ENSG00000141447	ENST00000319481	ENST00000319481.3:c.709C>T	ENSP00000320291.3:p.Arg237Ter	0.000114732	1	9
0.0164287	significant	11.0551	1.25~45.3	5.29479	ABCA3	ATP-binding cassette, sub-family A (ABC1), member 3 [Source:HGNC Symbol@@@Acc:33]	ENSG00000167972	ENST00000301732	ENST00000301732.5:c.3133C>T	ENSP00000301732.5:p.Gln1045Ter	0	1	2
0.0164287	significant	11.0551	1.25~45.3	5.29479	ABCA3	ATP-binding cassette, sub-family A (ABC1), member 3 [Source:HGNC Symbol@@@Acc:33]	ENSG00000167972	ENST00000301732	ENST00000301732.5:c.4075C>T	ENSP00000301732.5:p.Gln1359Ter	0	1	2
0.0164349	significant	11.0528	1.25~45.29	6.21976	BTBD8	BTB (POZ) domain containing 8 [Source:HGNC Symbol@@@Acc:21019]	ENSG00000189195	ENST00000342818	ENST00000342818.3:c.1020-1G>C	.	3.7111e-05	1	2
0.0164349	significant	11.0528	1.25~45.29	6.21976	BTBD8	BTB (POZ) domain containing 8 [Source:HGNC Symbol@@@Acc:21019]	ENSG00000189195	ENST00000342818	ENST00000342818.3:c.545-1G>A	.	0.00019634	1	2
0.0166017	significant	10.9944	1.25~45.05	8.47629	NCAM1	neural cell adhesion molecule 1 [Source:HGNC Symbol@@@Acc:7656]	ENSG00000149294	ENST00000524665	ENST00000524665.1:c.122_123insT	ENSP00000474028.1:p.His44AlafsTer21	0.00140386	1	2
0.0166017	significant	10.9944	1.25~45.05	8.47629	NCAM1	neural cell adhesion molecule 1 [Source:HGNC Symbol@@@Acc:7656]	ENSG00000149294	ENST00000524665	ENST00000524665.1:c.125_126insTG	ENSP00000474028.1:p.His44GlyfsTer129	0	1	2
0.0168274	significant	5.9406	1.17~18.89	1.98203	C2CD4D	C2 calcium-dependent domain containing 4D [Source:HGNC Symbol@@@Acc:37210]	ENSG00000225556	ENST00000454109	ENST00000454109.1:c.329delC	ENSP00000389554.1:p.Pro110ArgfsTer129	0.000699888	2	3
0.0168274	significant	5.9406	1.17~18.89	1.98203	C2CD4D	C2 calcium-dependent domain containing 4D [Source:HGNC Symbol@@@Acc:37210]	ENSG00000225556	ENST00000454109	ENST00000454109.1:c.505_506delCT	ENSP00000389554.1:p.Leu169ValfsTer187	8.959e-05	1	3
0.0170418	significant	115.734	1.48~8299.37	15.1216	RALGPS1	Ral GEF with PH domain and SH3 binding motif 1 [Source:HGNC Symbol@@@Acc:16851]	ENSG00000136828	ENST00000259351	ENST00000259351.5:c.1196-2A>C	.	0	1	1
0.0170421	significant	115.732	1.48~8299.24	100.084	ZMYND19	zinc finger, MYND-type containing 19 [Source:HGNC Symbol@@@Acc:21146]	ENSG00000165724	ENST00000298585	ENST00000298585.2:c.52-1G>C	.	0	1	1
0.0170438	significant	115.72	1.48~8298.48	100.653	MAPK1IP1L	mitogen-activated protein kinase 1 interacting protein 1-like [Source:HGNC Symbol@@@Acc:19840]	ENSG00000168175	ENST00000395468	ENST00000395468.4:c.18+2T>G	.	0	1	1
0.0170441	significant	115.718	1.48~8298.35	100.494	RFX4	regulatory factor X, 4 (influences HLA class II expression) [Source:HGNC Symbol@@@Acc:9985]	ENSG00000111783	ENST00000357881	ENST00000357881.4:c.2T>A	ENSP00000350552.4:p.Met1?	0	1	1
0.0170444	significant	115.716	1.48~8298.23	100.384	NRF1	nuclear respiratory factor 1 [Source:HGNC Symbol@@@Acc:7996]	ENSG00000106459	ENST00000393232	ENST00000393232.1:c.1065+2T>C	.	0	1	1
0.0170446	significant	115.714	1.48~8298.1	14.6686	CD81	CD81 molecule [Source:HGNC Symbol@@@Acc:1701]	ENSG00000110651	ENST00000263645	ENST00000263645.5:c.232delC	ENSP00000263645.4:p.Leu78TrpfsTer46	0	1	1
0.0170472	significant	115.695	1.48~8296.96	115.82	CTC-209H22.3	.	ENSG00000253172	ENST00000521251	ENST00000521251.1:n.81-1G>A	.	0.00376959	1	1
0.0170501	significant	115.675	1.48~8295.69	97.7353	YWHAB	tyrosine 3-monooxygenase/tryptophan 5-monooxygenase activation protein, beta [Source:HGNC Symbol@@@Acc:12849]	ENSG00000166913	ENST00000372839	ENST00000372839.3:c.232C>T	ENSP00000361930.3:p.Gln78Ter	0	1	1
0.0170546	significant	115.643	1.47~8293.65	15.1176	FAM222A	family with sequence similarity 222, member A [Source:HGNC Symbol@@@Acc:25915]	ENSG00000139438	ENST00000538780	ENST00000538780.1:c.1151delC	ENSP00000443292.1:p.Pro384LeufsTer19	0	1	1
0.0170729	significant	115.514	1.47~8285.52	100.508	KRTAP19-8	keratin associated protein 19-8 [Source:HGNC Symbol@@@Acc:33898]	ENSG00000206102	ENST00000382822	ENST00000382822.2:c.148C>T	ENSP00000372272.2:p.Arg50Ter	0.000196554	1	1
0.017088	significant	115.407	1.47~8278.78	95.3863	GOLGA8F	golgin A8 family, member F [Source:HGNC Symbol@@@Acc:32378]	ENSG00000153684	ENST00000532622	ENST00000532622.2:c.1170+2T>C	.	0	1	1
0.017218	significant	5.7736	1.16~17.74	4.14299	FKBP15	FK506 binding protein 15, 133kDa [Source:HGNC Symbol@@@Acc:23397]	ENSG00000119321	ENST00000238256	ENST00000238256.3:c.1007+1G>T	.	0	1	3
0.017218	significant	5.7736	1.16~17.74	4.14299	FKBP15	FK506 binding protein 15, 133kDa [Source:HGNC Symbol@@@Acc:23397]	ENSG00000119321	ENST00000238256	ENST00000238256.3:c.2833_2834dupGA	ENSP00000238256.3:p.Glu946LysfsTer28	9.1871e-05	1	3
0.017218	significant	5.7736	1.16~17.74	4.14299	FKBP15	FK506 binding protein 15, 133kDa [Source:HGNC Symbol@@@Acc:23397]	ENSG00000119321	ENST00000238256	ENST00000238256.3:c.3613_3614delCT	ENSP00000238256.3:p.Leu1205PhefsTer4	3.9221e-05	1	3
0.0172666	significant	11.261	1.22~50.73	5.70365	AC021218.2	Uncharacterized protein [Source:UniProtKB/TrEMBL@@@Acc:E9PBC9]	ENSG00000204876	ENST00000377722	ENST00000377722.2:c.633C>A	ENSP00000366951.2:p.Cys211Ter	4.1564e-05	2	2
0.0175443	significant	4.1812	1.12~11.04	3.76705	OR4A15	olfactory receptor, family 4, subfamily A, member 15 [Source:HGNC Symbol@@@Acc:15152]	ENSG00000181958	ENST00000314706	ENST00000314706.3:c.766C>T	ENSP00000325065.3:p.Gln256Ter	0.0593495	4	4
0.0176377	significant	11.133	1.21~50.15	4.57287	AL365202.1	Uncharacterized protein [Source:UniProtKB/TrEMBL@@@Acc:H7BYV5]	ENSG00000203286	ENST00000366116	ENST00000366116.2:c.17_20delTTCT	ENSP00000382846.1:p.Phe6SerfsTer3	0.00011093	1	2
0.0176377	significant	11.133	1.21~50.15	4.57287	AL365202.1	Uncharacterized protein [Source:UniProtKB/TrEMBL@@@Acc:H7BYV5]	ENSG00000203286	ENST00000366116	ENST00000366116.2:c.268C>T	ENSP00000382846.1:p.Gln90Ter	0	1	2
0.0176974	significant	5.7103	1.14~17.54	5.52176	IFNA10	interferon, alpha 10 [Source:HGNC Symbol@@@Acc:5418]	ENSG00000186803	ENST00000357374	ENST00000357374.2:c.373C>T	ENSP00000369566.1:p.Gln125Ter	0.0271511	3	3
0.0178279	significant	10.5482	1.2~43.01	7.28228	DPPA4	developmental pluripotency associated 4 [Source:HGNC Symbol@@@Acc:19200]	ENSG00000121570	ENST00000335658	ENST00000335658.6:c.56G>A	ENSP00000335306.6:p.Trp19Ter	0.000282837	2	2
0.0178526	significant	10.5404	1.2~42.97	6.44096	PALM	paralemmin [Source:HGNC Symbol@@@Acc:8594]	ENSG00000099864	ENST00000338448	ENST00000338448.5:c.269+6_269+19delGGCTGCAGCGTGGG	.	0	1	2
0.0178526	significant	10.5404	1.2~42.97	6.44096	PALM	paralemmin [Source:HGNC Symbol@@@Acc:8594]	ENSG00000099864	ENST00000338448	ENST00000338448.5:c.618C>A	ENSP00000341911.4:p.Tyr206Ter	0.00027474	1	2
0.0178582	significant	10.5386	1.2~42.97	7.04044	FAM64A	family with sequence similarity 64, member A [Source:HGNC Symbol@@@Acc:25483]	ENSG00000129195	ENST00000250056	ENST00000250056.8:c.475G>T	ENSP00000250056.8:p.Glu159Ter	0	1	2
0.0178582	significant	10.5386	1.2~42.97	7.04044	FAM64A	family with sequence similarity 64, member A [Source:HGNC Symbol@@@Acc:25483]	ENSG00000129195	ENST00000250056	ENST00000250056.8:c.76_77insCT	ENSP00000250056.8:p.Ser26ThrfsTer16	6.8437e-05	1	2
0.0179575	significant	4.1501	1.11~10.96	3.24112	SYTL3	synaptotagmin-like 3 [Source:HGNC Symbol@@@Acc:15587]	ENSG00000164674	ENST00000297239	ENST00000297239.9:c.1363delG	ENSP00000297239.9:p.Ala455LeufsTer31	0	1	4
0.0179575	significant	4.1501	1.11~10.96	3.24112	SYTL3	synaptotagmin-like 3 [Source:HGNC Symbol@@@Acc:15587]	ENSG00000164674	ENST00000297239	ENST00000297239.9:c.156_157insGC	ENSP00000297239.9:p.Asn53AlafsTer44	1.0137e-05	1	4
0.0179575	significant	4.1501	1.11~10.96	3.24112	SYTL3	synaptotagmin-like 3 [Source:HGNC Symbol@@@Acc:15587]	ENSG00000164674	ENST00000297239	ENST00000297239.9:c.1661_1664delTCTG	ENSP00000297239.9:p.Val554GlyfsTer8	5.8377e-05	1	4
0.0179575	significant	4.1501	1.11~10.96	3.24112	SYTL3	synaptotagmin-like 3 [Source:HGNC Symbol@@@Acc:15587]	ENSG00000164674	ENST00000297239	ENST00000297239.9:c.949dupT	ENSP00000297239.9:p.Cys317LeufsTer15	0.000169607	1	4
0.0179653	significant	4.1495	1.11~10.96	3.70972	NEK9	NIMA-related kinase 9 [Source:HGNC Symbol@@@Acc:18591]	ENSG00000119638	ENST00000238616	ENST00000238616.5:c.132_139dupGGCGGAGC	ENSP00000238616.5:p.Gln47ArgfsTer42	0	1	4
0.0179653	significant	4.1495	1.11~10.96	3.70972	NEK9	NIMA-related kinase 9 [Source:HGNC Symbol@@@Acc:18591]	ENSG00000119638	ENST00000238616	ENST00000238616.5:c.152dupA	ENSP00000238616.5:p.His51GlnfsTer25	2.343e-05	1	4
0.0179653	significant	4.1495	1.11~10.96	3.70972	NEK9	NIMA-related kinase 9 [Source:HGNC Symbol@@@Acc:18591]	ENSG00000119638	ENST00000238616	ENST00000238616.5:c.1840+2T>C	.	0.000448939	2	4
0.0187566	significant	10.2646	1.17~41.88	3.3913	IGLV4-69	immunoglobulin lambda variable 4-69 [Source:HGNC Symbol@@@Acc:5921]	ENSG00000211637	ENST00000390282	ENST00000390282.2:c.165G>A	ENSP00000374817.2:p.Trp55Ter	0.000743889	2	2
0.0192647	significant	10.0919	1.15~40.94	5.5664	ADCY3	adenylate cyclase 3 [Source:HGNC Symbol@@@Acc:234]	ENSG00000138031	ENST00000260600	ENST00000260600.5:c.2883+1G>C	.	0	1	2
0.0192647	significant	10.0919	1.15~40.94	5.5664	ADCY3	adenylate cyclase 3 [Source:HGNC Symbol@@@Acc:234]	ENSG00000138031	ENST00000260600	ENST00000260600.5:c.825+1G>A	.	0.000114758	1	2
0.0192647	significant	10.0919	1.15~40.94	7.4346	TACR1	tachykinin receptor 1 [Source:HGNC Symbol@@@Acc:11526]	ENSG00000115353	ENST00000305249	ENST00000305249.5:c.235delG	ENSP00000303522.4:p.Ala79ProfsTer10	1.9465e-05	1	2
0.0192647	significant	10.0919	1.15~40.94	7.4346	TACR1	tachykinin receptor 1 [Source:HGNC Symbol@@@Acc:11526]	ENSG00000115353	ENST00000305249	ENST00000305249.5:c.473delC	ENSP00000303522.4:p.Ala158ValfsTer24	0	1	2
0.0192659	significant	10.0916	1.15~40.93	7.29575	CYS1	cystin 1 [Source:HGNC Symbol@@@Acc:18525]	ENSG00000205795	ENST00000381813	ENST00000381813.4:c.170dupA	ENSP00000371234.4:p.Asp57GlufsTer68	0	1	2
0.0192659	significant	10.0916	1.15~40.93	7.29575	CYS1	cystin 1 [Source:HGNC Symbol@@@Acc:18525]	ENSG00000205795	ENST00000381813	ENST00000381813.4:c.192dupC	ENSP00000371234.4:p.Asp65ArgfsTer60	7.3142e-05	1	2
0.0193028	significant	10.0811	1.15~40.89	6.28575	OR14A16	olfactory receptor, family 14, subfamily A, member 16 [Source:HGNC Symbol@@@Acc:15022]	ENSG00000196772	ENST00000357627	ENST00000357627.1:c.218_219insGG	ENSP00000350248.1:p.Val74GlufsTer12	7.6529e-05	1	2
0.0193028	significant	10.0811	1.15~40.89	6.28575	OR14A16	olfactory receptor, family 14, subfamily A, member 16 [Source:HGNC Symbol@@@Acc:15022]	ENSG00000196772	ENST00000357627	ENST00000357627.1:c.218C>G	ENSP00000350248.1:p.Ser73Ter	7.6528e-05	1	2
0.0194228	significant	10.0475	1.15~40.74	7.32318	LRRC30	leucine rich repeat containing 30 [Source:HGNC Symbol@@@Acc:30219]	ENSG00000206422	ENST00000383467	ENST00000383467.2:c.7delG	ENSP00000372959.2:p.Ala3ProfsTer42	1.8413e-05	1	2
0.0194228	significant	10.0475	1.15~40.74	7.32318	LRRC30	leucine rich repeat containing 30 [Source:HGNC Symbol@@@Acc:30219]	ENSG00000206422	ENST00000383467	ENST00000383467.2:c.860dupG	ENSP00000372959.2:p.Leu288ProfsTer?	6.8087e-05	1	2
0.0194449	significant	10.0414	1.15~40.71	9.005	HMGCLL1	3-hydroxymethyl-3-methylglutaryl-CoA lyase-like 1 [Source:HGNC Symbol@@@Acc:21359]	ENSG00000146151	ENST00000398661	ENST00000398661.2:c.155delG	ENSP00000381654.2:p.Gly52AlafsTer29	2.0448e-05	1	2
0.0194449	significant	10.0414	1.15~40.71	9.005	HMGCLL1	3-hydroxymethyl-3-methylglutaryl-CoA lyase-like 1 [Source:HGNC Symbol@@@Acc:21359]	ENSG00000146151	ENST00000398661	ENST00000398661.2:c.696+1G>C	.	1.9755e-05	1	2
0.0195242	significant	10.0194	1.14~40.6	8.92753	TAAR9	trace amine associated receptor 9 (gene/pseudogene) [Source:HGNC Symbol@@@Acc:20977]	ENSG00000237110	ENST00000434551	ENST00000434551.1:c.277_278insA	ENSP00000424607.1:p.Ser93TyrfsTer?	0.00747208	2	2
0.0197664	significant	9.9524	1.14~40.39	5.13285	TSPAN10	tetraspanin 10 [Source:HGNC Symbol@@@Acc:29942]	ENSG00000182612	ENST00000328585	ENST00000328585.4:c.342dupG	ENSP00000331620.4:p.Pro115AlafsTer31	7.6324e-05	1	2
0.0197664	significant	9.9524	1.14~40.39	5.13285	TSPAN10	tetraspanin 10 [Source:HGNC Symbol@@@Acc:29942]	ENSG00000182612	ENST00000328585	ENST00000328585.4:c.824dupA	ENSP00000331620.4:p.Tyr275Ter	0	1	2
0.0199707	significant	5.4433	1.09~16.68	1.22516	ORAI3	ORAI calcium release-activated calcium modulator 3 [Source:HGNC Symbol@@@Acc:28185]	ENSG00000175938	ENST00000318663	ENST00000318663.4:c.2T>A	ENSP00000322249.4:p.Met1?	0.00217847	3	3
0.0200677	significant	4.007	1.07~10.57	3.58888	ENTPD4	ectonucleoside triphosphate diphosphohydrolase 4 [Source:HGNC Symbol@@@Acc:14573]	ENSG00000197217	ENST00000358689	ENST00000358689.4:c.1326dupA	ENSP00000351520.4:p.Arg443ThrfsTer10	0.000572504	4	4
0.0201222	significant	4.0036	1.07~10.56	2.29577	EPHA10	EPH receptor A10 [Source:HGNC Symbol@@@Acc:19987]	ENSG00000183317	ENST00000373048	ENST00000373048.4:c.1492-2A>G	.	5.3157e-05	1	4
0.0201222	significant	4.0036	1.07~10.56	2.29577	EPHA10	EPH receptor A10 [Source:HGNC Symbol@@@Acc:19987]	ENSG00000183317	ENST00000373048	ENST00000373048.4:c.1870C>T	ENSP00000362139.4:p.Gln624Ter	0	1	4
0.0201222	significant	4.0036	1.07~10.56	2.29577	EPHA10	EPH receptor A10 [Source:HGNC Symbol@@@Acc:19987]	ENSG00000183317	ENST00000373048	ENST00000373048.4:c.2315delC	ENSP00000362139.4:p.Ala772GlufsTer33	9.807e-06	1	4
0.0201222	significant	4.0036	1.07~10.56	2.29577	EPHA10	EPH receptor A10 [Source:HGNC Symbol@@@Acc:19987]	ENSG00000183317	ENST00000373048	ENST00000373048.4:c.851-1G>C	.	0.000317284	1	4
0.0201892	significant	4.0598	1.07~10.97	3.59529	C5orf17	chromosome 5 open reading frame 17 [Source:HGNC Symbol@@@Acc:26630]	ENSG00000248874	ENST00000512559	ENST00000512559.1:c.2T>C	ENSP00000423422.1:p.Met1?	0	1	4
0.0201892	significant	4.0598	1.07~10.97	3.59529	C5orf17	chromosome 5 open reading frame 17 [Source:HGNC Symbol@@@Acc:26630]	ENSG00000248874	ENST00000512559	ENST00000512559.1:c.43C>T	ENSP00000423422.1:p.Arg15Ter	0	1	4
0.0201892	significant	4.0598	1.07~10.97	3.59529	C5orf17	chromosome 5 open reading frame 17 [Source:HGNC Symbol@@@Acc:26630]	ENSG00000248874	ENST00000512559	ENST00000512559.1:c.475A>T	ENSP00000423422.1:p.Lys159Ter	0.000698812	2	4
0.020335	significant	9.799	1.12~39.76	8.87007	TRGV9	T cell receptor gamma variable 9 [Source:HGNC Symbol@@@Acc:12295]	ENSG00000211695	ENST00000444775	ENST00000444775.2:c.284delC	ENSP00000391561.2:p.Pro95LeufsTer13	0	1	2
0.020335	significant	9.799	1.12~39.76	8.87007	TRGV9	T cell receptor gamma variable 9 [Source:HGNC Symbol@@@Acc:12295]	ENSG00000211695	ENST00000444775	ENST00000444775.2:c.46+2T>C	.	0	1	2
0.0203377	significant	3.3029	1.06~7.88	2.74151	TRPA1	transient receptor potential cation channel, subfamily A, member 1 [Source:HGNC Symbol@@@Acc:497]	ENSG00000104321	ENST00000262209	ENST00000262209.4:c.1094-1G>T	.	0	1	5
0.0203377	significant	3.3029	1.06~7.88	2.74151	TRPA1	transient receptor potential cation channel, subfamily A, member 1 [Source:HGNC Symbol@@@Acc:497]	ENSG00000104321	ENST00000262209	ENST00000262209.4:c.1511_1512delAA	ENSP00000262209.4:p.Lys504ArgfsTer7	0	1	5
0.0203377	significant	3.3029	1.06~7.88	2.74151	TRPA1	transient receptor potential cation channel, subfamily A, member 1 [Source:HGNC Symbol@@@Acc:497]	ENSG00000104321	ENST00000262209	ENST00000262209.4:c.1860delA	ENSP00000262209.4:p.Lys620AsnfsTer7	0.0001616	1	5
0.0203377	significant	3.3029	1.06~7.88	2.74151	TRPA1	transient receptor potential cation channel, subfamily A, member 1 [Source:HGNC Symbol@@@Acc:497]	ENSG00000104321	ENST00000262209	ENST00000262209.4:c.1954C>T	ENSP00000262209.4:p.Arg652Ter	0.000246569	1	5
0.0203377	significant	3.3029	1.06~7.88	2.74151	TRPA1	transient receptor potential cation channel, subfamily A, member 1 [Source:HGNC Symbol@@@Acc:497]	ENSG00000104321	ENST00000262209	ENST00000262209.4:c.326dupA	ENSP00000262209.4:p.Asn109LysfsTer4	8.4622e-05	1	5
0.0204075	significant	4.0461	1.07~10.93	3.98973	AC005477.1	.	ENSG00000257040	ENST00000542853	ENST00000542853.1:c.81T>A	ENSP00000441438.1:p.Tyr27Ter	0.000940629	4	4
0.0204198	significant	5.3965	1.08~16.53	4.25858	TMPRSS5	transmembrane protease, serine 5 [Source:HGNC Symbol@@@Acc:14908]	ENSG00000166682	ENST00000299882	ENST00000299882.5:c.517delC	ENSP00000299882.5:p.Gln173ArgfsTer46	0.0303011	3	3
0.020464	significant	0.2423	0.03~0.88	0.223989	DNAJC9-AS1	DNAJC9 antisense RNA 1 [Source:HGNC Symbol@@@Acc:31432]	ENSG00000236756	ENST00000440197	ENST00000440197.2:n.24+1G>C	.	0.00464243	1	2
0.020464	significant	0.2423	0.03~0.88	0.223989	DNAJC9-AS1	DNAJC9 antisense RNA 1 [Source:HGNC Symbol@@@Acc:31432]	ENSG00000236756	ENST00000440197	ENST00000440197.2:n.24+2T>C	.	0.00466708	1	2
0.02075	significant	9.6745	1.11~39.04	7.63557	PF4	platelet factor 4 [Source:HGNC Symbol@@@Acc:8861]	ENSG00000163737	ENST00000296029	ENST00000296029.3:c.6dupC	ENSP00000296029.3:p.Ser3LeufsTer30	0.00167705	2	2
0.0207506	significant	9.6744	1.11~39.04	8.95891	MOB3C	MOB kinase activator 3C [Source:HGNC Symbol@@@Acc:29800]	ENSG00000142961	ENST00000271139	ENST00000271139.8:c.107G>A	ENSP00000271139.8:p.Trp36Ter	9.8789e-05	1	2
0.0207506	significant	9.6744	1.11~39.04	8.95891	MOB3C	MOB kinase activator 3C [Source:HGNC Symbol@@@Acc:29800]	ENSG00000142961	ENST00000271139	ENST00000271139.8:c.691G>T	ENSP00000271139.8:p.Glu231Ter	0	1	2
0.0207526	significant	9.6739	1.11~39.04	3.74915	THAP3	THAP domain containing, apoptosis associated protein 3 [Source:HGNC Symbol@@@Acc:20855]	ENSG00000041988	ENST00000054650	ENST00000054650.4:c.438+1G>T	.	1.9475e-05	1	2
0.0207526	significant	9.6739	1.11~39.04	3.74915	THAP3	THAP domain containing, apoptosis associated protein 3 [Source:HGNC Symbol@@@Acc:20855]	ENSG00000041988	ENST00000054650	ENST00000054650.4:c.640C>T	ENSP00000054650.4:p.Arg214Ter	6.1777e-05	1	2
0.0207532	significant	9.6737	1.11~39.04	4.54098	GGA3	golgi-associated, gamma adaptin ear containing, ARF binding protein 3 [Source:HGNC Symbol@@@Acc:17079]	ENSG00000125447	ENST00000245541	ENST00000245541.6:c.1261_1263+8delCAGGTAGGGGC	.	0	1	2
0.0207532	significant	9.6737	1.11~39.04	4.54098	GGA3	golgi-associated, gamma adaptin ear containing, ARF binding protein 3 [Source:HGNC Symbol@@@Acc:17079]	ENSG00000125447	ENST00000245541	ENST00000245541.6:c.1264-3_1264-2delTA	.	5.0186e-05	1	2
0.0207558	significant	9.6731	1.11~39.04	3.0153	TBC1D10A	TBC1 domain family, member 10A [Source:HGNC Symbol@@@Acc:23609]	ENSG00000099992	ENST00000403477	ENST00000403477.3:c.1018C>T	ENSP00000384996.3:p.Arg340Ter	5.6529e-05	1	2
0.0207558	significant	9.6731	1.11~39.04	3.0153	TBC1D10A	TBC1 domain family, member 10A [Source:HGNC Symbol@@@Acc:23609]	ENSG00000099992	ENST00000403477	ENST00000403477.3:c.267_283delGGAGTCCAAGTGGCTGG	ENSP00000384996.3:p.Glu90HisfsTer51	0	1	2
0.0207824	significant	5.3575	1.08~16.4	3.40701	KLHL5	kelch-like family member 5 [Source:HGNC Symbol@@@Acc:6356]	ENSG00000109790	ENST00000504108	ENST00000504108.1:c.1217T>A	ENSP00000423897.1:p.Leu406Ter	2.9236e-05	1	3
0.0207824	significant	5.3575	1.08~16.4	3.40701	KLHL5	kelch-like family member 5 [Source:HGNC Symbol@@@Acc:6356]	ENSG00000109790	ENST00000504108	ENST00000504108.1:c.1868_1872delAATCA	ENSP00000423897.1:p.Lys623SerfsTer5	9.744e-06	1	3
0.0207824	significant	5.3575	1.08~16.4	3.40701	KLHL5	kelch-like family member 5 [Source:HGNC Symbol@@@Acc:6356]	ENSG00000109790	ENST00000504108	ENST00000504108.1:c.27_28insC	ENSP00000423897.1:p.Ile10HisfsTer43	0.000280436	1	3
0.0208144	significant	9.6582	1.1~38.98	6.69624	TGDS	TDP-glucose 4,6-dehydratase [Source:HGNC Symbol@@@Acc:20324]	ENSG00000088451	ENST00000261296	ENST00000261296.5:c.313_313+3delGGTA	.	0	1	2
0.0208144	significant	9.6582	1.1~38.98	6.69624	TGDS	TDP-glucose 4,6-dehydratase [Source:HGNC Symbol@@@Acc:20324]	ENSG00000088451	ENST00000261296	ENST00000261296.5:c.910delA	ENSP00000261296.5:p.Met304Ter	0	1	2
0.020868	significant	9.6447	1.1~38.92	4.20198	ATXN7	ataxin 7 [Source:HGNC Symbol@@@Acc:10560]	ENSG00000163635	ENST00000398590	ENST00000398590.3:c.2838dupA	.	0.000108868	2	2
0.0211772	significant	3.939	1.05~10.39	3.4423	CAPN3	calpain 3, (p94) [Source:HGNC Symbol@@@Acc:1480]	ENSG00000092529	ENST00000397163	ENST00000397163.3:c.1981delA	ENSP00000380349.3:p.Ile661Ter	1.9484e-05	1	4
0.0211772	significant	3.939	1.05~10.39	3.4423	CAPN3	calpain 3, (p94) [Source:HGNC Symbol@@@Acc:1480]	ENSG00000092529	ENST00000397163	ENST00000397163.3:c.1993-1G>A	.	2.9208e-05	1	4
0.0211772	significant	3.939	1.05~10.39	3.4423	CAPN3	calpain 3, (p94) [Source:HGNC Symbol@@@Acc:1480]	ENSG00000092529	ENST00000397163	ENST00000397163.3:c.2279dupA	ENSP00000380349.3:p.Asn760LysfsTer5	0	1	4
0.0211772	significant	3.939	1.05~10.39	3.4423	CAPN3	calpain 3, (p94) [Source:HGNC Symbol@@@Acc:1480]	ENSG00000092529	ENST00000397163	ENST00000397163.3:c.2361_2362insTCAT	ENSP00000380349.3:p.Arg788SerfsTer2	0	1	4
0.0211897	significant	3.9383	1.05~10.38	3.15062	ZNF347	zinc finger protein 347 [Source:HGNC Symbol@@@Acc:16447]	ENSG00000197937	ENST00000452676	ENST00000452676.2:c.-46-8_-36delTACCTAAGGAAGAACCCTT	.	0	1	4
0.0211897	significant	3.9383	1.05~10.38	3.15062	ZNF347	zinc finger protein 347 [Source:HGNC Symbol@@@Acc:16447]	ENSG00000197937	ENST00000452676	ENST00000452676.2:c.123T>A	ENSP00000405218.2:p.Tyr41Ter	2.9256e-05	1	4
0.0211897	significant	3.9383	1.05~10.38	3.15062	ZNF347	zinc finger protein 347 [Source:HGNC Symbol@@@Acc:16447]	ENSG00000197937	ENST00000452676	ENST00000452676.2:c.142+1G>T	.	0.000255354	2	4
0.0211944	significant	15.1461	1.1~208.82	15.0317	RP3-422G23.4	Uncharacterized protein [Source:UniProtKB/TrEMBL@@@Acc:I3L185]	ENSG00000262543	ENST00000573100	ENST00000573100.1:c.148delG	ENSP00000458657.1:p.Glu50SerfsTer50	6.5402e-05	1	2
0.0211944	significant	15.1461	1.1~208.82	15.0317	RP3-422G23.4	Uncharacterized protein [Source:UniProtKB/TrEMBL@@@Acc:I3L185]	ENSG00000262543	ENST00000573100	ENST00000573100.1:c.386delT	ENSP00000458657.1:p.Leu129TyrfsTer36	6.5045e-05	1	2
0.0214077	significant	3.9267	1.05~10.36	3.10777	STON1-GTF2A1L	STON1-GTF2A1L readthrough [Source:HGNC Symbol@@@Acc:30651]	ENSG00000068781	ENST00000394754	ENST00000394754.1:c.1150delC	ENSP00000378236.1:p.His384MetfsTer7	0.000109818	1	4
0.0214077	significant	3.9267	1.05~10.36	3.10777	STON1-GTF2A1L	STON1-GTF2A1L readthrough [Source:HGNC Symbol@@@Acc:30651]	ENSG00000068781	ENST00000394754	ENST00000394754.1:c.3448C>T	ENSP00000378236.1:p.Arg1150Ter	0.000552721	1	4
0.0214077	significant	3.9267	1.05~10.36	3.10777	STON1-GTF2A1L	STON1-GTF2A1L readthrough [Source:HGNC Symbol@@@Acc:30651]	ENSG00000068781	ENST00000394754	ENST00000394754.1:c.74delA	ENSP00000378236.1:p.Lys25ArgfsTer16	5.8687e-05	1	4
0.0214077	significant	3.9267	1.05~10.36	3.10777	STON1-GTF2A1L	STON1-GTF2A1L readthrough [Source:HGNC Symbol@@@Acc:30651]	ENSG00000068781	ENST00000394754	ENST00000394754.1:c.773dupA	ENSP00000378236.1:p.Asn258LysfsTer27	0.00032235	1	4
0.0215701	significant	3.2773	1.04~7.92	2.31203	FREM3	FRAS1 related extracellular matrix 3 [Source:HGNC Symbol@@@Acc:25172]	ENSG00000183090	ENST00000329798	ENST00000329798.5:c.3057T>G	ENSP00000332886.5:p.Tyr1019Ter	0.000365435	2	5
0.0215701	significant	3.2773	1.04~7.92	2.31203	FREM3	FRAS1 related extracellular matrix 3 [Source:HGNC Symbol@@@Acc:25172]	ENSG00000183090	ENST00000329798	ENST00000329798.5:c.4703delC	ENSP00000332886.5:p.Pro1568GlnfsTer26	3.585e-05	1	5
0.0215701	significant	3.2773	1.04~7.92	2.31203	FREM3	FRAS1 related extracellular matrix 3 [Source:HGNC Symbol@@@Acc:25172]	ENSG00000183090	ENST00000329798	ENST00000329798.5:c.5186-2A>T	.	4.1173e-05	1	5
0.0215701	significant	3.2773	1.04~7.92	2.31203	FREM3	FRAS1 related extracellular matrix 3 [Source:HGNC Symbol@@@Acc:25172]	ENSG00000183090	ENST00000329798	ENST00000329798.5:c.5728C>T	ENSP00000332886.5:p.Arg1910Ter	3.6377e-05	1	5
0.0217439	significant	3.9059	1.05~10.3	3.45586	ZNF552	zinc finger protein 552 [Source:HGNC Symbol@@@Acc:26135]	ENSG00000178935	ENST00000391701	ENST00000391701.1:c.1155_1156delTG	ENSP00000375582.1:p.Cys385Ter	0	1	4
0.0217439	significant	3.9059	1.05~10.3	3.45586	ZNF552	zinc finger protein 552 [Source:HGNC Symbol@@@Acc:26135]	ENSG00000178935	ENST00000391701	ENST00000391701.1:c.117C>G	ENSP00000375582.1:p.Tyr39Ter	0	1	4
0.0217439	significant	3.9059	1.05~10.3	3.45586	ZNF552	zinc finger protein 552 [Source:HGNC Symbol@@@Acc:26135]	ENSG00000178935	ENST00000391701	ENST00000391701.1:c.133G>T	ENSP00000375582.1:p.Glu45Ter	0.000660111	1	4
0.0217439	significant	3.9059	1.05~10.3	3.45586	ZNF552	zinc finger protein 552 [Source:HGNC Symbol@@@Acc:26135]	ENSG00000178935	ENST00000391701	ENST00000391701.1:c.678_679delAC	ENSP00000375582.1:p.Leu227GlnfsTer17	0.000101555	1	4
0.0218592	significant	3.8994	1.04~10.28	2.01101	MEGF11	multiple EGF-like-domains 11 [Source:HGNC Symbol@@@Acc:29635]	ENSG00000157890	ENST00000409699	ENST00000409699.2:c.1670G>A	ENSP00000386908.2:p.Trp557Ter	3.9825e-05	1	4
0.0218592	significant	3.8994	1.04~10.28	2.01101	MEGF11	multiple EGF-like-domains 11 [Source:HGNC Symbol@@@Acc:29635]	ENSG00000157890	ENST00000409699	ENST00000409699.2:c.1822+2T>C	.	0.000126117	1	4
0.0218592	significant	3.8994	1.04~10.28	2.01101	MEGF11	multiple EGF-like-domains 11 [Source:HGNC Symbol@@@Acc:29635]	ENSG00000157890	ENST00000409699	ENST00000409699.2:c.713dupG	ENSP00000386908.2:p.Thr239HisfsTer46	0	1	4
0.0218592	significant	3.8994	1.04~10.28	2.01101	MEGF11	multiple EGF-like-domains 11 [Source:HGNC Symbol@@@Acc:29635]	ENSG00000157890	ENST00000409699	ENST00000409699.2:c.788delC	ENSP00000386908.2:p.Pro263HisfsTer24	8.1976e-05	1	4
0.0222404	significant	5.2676	1.05~16.4	5.21927	NUP62CL	nucleoporin 62kDa C-terminal like [Source:HGNC Symbol@@@Acc:25960]	ENSG00000198088	ENST00000372466	ENST00000372466.4:c.20C>G	ENSP00000361544.4:p.Ser7Ter	0.000525894	3	3
0.0222895	significant	9.2847	1.06~37.27	3.96682	HEATR2	HEAT repeat containing 2 [Source:HGNC Symbol@@@Acc:26013]	ENSG00000164818	ENST00000297440	ENST00000297440.6:c.2346C>G	ENSP00000297440.6:p.Tyr782Ter	1.9468e-05	1	2
0.0222895	significant	9.2847	1.06~37.27	3.96682	HEATR2	HEAT repeat containing 2 [Source:HGNC Symbol@@@Acc:26013]	ENSG00000164818	ENST00000297440	ENST00000297440.6:c.960_961delTG	ENSP00000297440.6:p.Asn320LysfsTer22	0	1	2
0.0222895	significant	9.2847	1.06~37.27	5.76519	MRPL11	mitochondrial ribosomal protein L11 [Source:HGNC Symbol@@@Acc:14042]	ENSG00000174547	ENST00000310999	ENST00000310999.7:c.314-1G>T	.	5.9268e-05	2	2
0.0222915	significant	9.2842	1.06~37.27	6.53755	RBAK	RB-associated KRAB zinc finger [Source:HGNC Symbol@@@Acc:17680]	ENSG00000146587	ENST00000396912	ENST00000396912.1:c.1355T>A	ENSP00000380120.1:p.Leu452Ter	0	1	2
0.0222915	significant	9.2842	1.06~37.27	6.53755	RBAK	RB-associated KRAB zinc finger [Source:HGNC Symbol@@@Acc:17680]	ENSG00000146587	ENST00000396912	ENST00000396912.1:c.2061delA	ENSP00000380120.1:p.Lys687AsnfsTer20	0	1	2
0.0222964	significant	9.2831	1.06~37.27	6.64706	GNAT1	guanine nucleotide binding protein (G protein), alpha transducing activity polypeptide 1 [Source:HGNC Symbol@@@Acc:4393]	ENSG00000114349	ENST00000232461	ENST00000232461.3:c.678C>G	ENSP00000232461.3:p.Tyr226Ter	5.761e-05	1	2
0.0222964	significant	9.2831	1.06~37.27	6.64706	GNAT1	guanine nucleotide binding protein (G protein), alpha transducing activity polypeptide 1 [Source:HGNC Symbol@@@Acc:4393]	ENSG00000114349	ENST00000232461	ENST00000232461.3:c.904C>T	ENSP00000232461.3:p.Gln302Ter	4.8742e-05	1	2
0.0223641	significant	9.2679	1.06~37.29	9.11798	NAIP	NLR family, apoptosis inhibitory protein [Source:HGNC Symbol@@@Acc:7634]	ENSG00000249437	ENST00000517649	ENST00000517649.1:c.520C>T	ENSP00000428657.1:p.Gln174Ter	0.00019512	2	2
0.022458	significant	9.2468	1.06~37.16	2.37496	AGAP5	ArfGAP with GTPase domain, ankyrin repeat and PH domain 5 [Source:HGNC Symbol@@@Acc:23467]	ENSG00000172650	ENST00000374094	ENST00000374094.4:c.1056T>A	ENSP00000363207.4:p.Cys352Ter	7.0294e-05	1	2
0.022458	significant	9.2468	1.06~37.16	2.37496	AGAP5	ArfGAP with GTPase domain, ankyrin repeat and PH domain 5 [Source:HGNC Symbol@@@Acc:23467]	ENSG00000172650	ENST00000374094	ENST00000374094.4:c.482_483dupCA	ENSP00000363207.4:p.Met162GlnfsTer2	0.00018622	1	2
0.0226722	significant	2.8227	1.02~6.25	2.25652	RP11-683L23.1	Tubulin beta-8 chain-like protein LOC260334 [Source:UniProtKB/Swiss-Prot@@@Acc:A6NNZ2]	ENSG00000173213	ENST00000308911	ENST00000308911.6:c.1143_1165delCTCAGAGCAGTTTACAGCAATGT	ENSP00000309431.5:p.Ser382GlnfsTer16	0	4	6
0.0226722	significant	2.8227	1.02~6.25	2.25652	RP11-683L23.1	Tubulin beta-8 chain-like protein LOC260334 [Source:UniProtKB/Swiss-Prot@@@Acc:A6NNZ2]	ENSG00000173213	ENST00000308911	ENST00000308911.6:c.1321dupG	ENSP00000309431.5:p.Glu441GlyfsTer?	0.000485092	1	6
0.0226722	significant	2.8227	1.02~6.25	2.25652	RP11-683L23.1	Tubulin beta-8 chain-like protein LOC260334 [Source:UniProtKB/Swiss-Prot@@@Acc:A6NNZ2]	ENSG00000173213	ENST00000308911	ENST00000308911.6:c.166+2T>C	.	0.000886371	1	6
0.0229765	significant	3.8377	1.03~10.11	2.81499	PARPBP	PARP1 binding protein [Source:HGNC Symbol@@@Acc:26074]	ENSG00000185480	ENST00000358383	ENST00000358383.5:c.154-1_155delGCA	.	0.00074664	3	4
0.0229765	significant	3.8377	1.03~10.11	2.81499	PARPBP	PARP1 binding protein [Source:HGNC Symbol@@@Acc:26074]	ENSG00000185480	ENST00000358383	ENST00000358383.5:c.640C>T	ENSP00000351153.5:p.Arg214Ter	3.277e-05	1	4
0.02319	significant	9.4006	1.04~40.54	8.21109	TMEM114	transmembrane protein 114 [Source:HGNC Symbol@@@Acc:33227]	ENSG00000232258	ENST00000568335	ENST00000568335.1:c.138+1G>T	.	0	1	2
0.02319	significant	9.4006	1.04~40.54	8.21109	TMEM114	transmembrane protein 114 [Source:HGNC Symbol@@@Acc:33227]	ENSG00000232258	ENST00000568335	ENST00000568335.1:c.369T>G	ENSP00000454261.1:p.Ter124GlyextTer58	0.000237098	1	2
0.0232239	significant	5.1236	1.03~15.66	0.875713	MARC1	mitochondrial amidoxime reducing component 1 [Source:HGNC Symbol@@@Acc:26189]	ENSG00000186205	ENST00000366910	ENST00000366910.5:c.2T>C	ENSP00000355877.5:p.Met1?	0.00318949	2	3
0.0232239	significant	5.1236	1.03~15.66	0.875713	MARC1	mitochondrial amidoxime reducing component 1 [Source:HGNC Symbol@@@Acc:26189]	ENSG00000186205	ENST00000366910	ENST00000366910.5:c.816-1G>T	.	0	1	3
0.0232239	significant	5.1236	1.03~15.66	3.47086	SPAG5	sperm associated antigen 5 [Source:HGNC Symbol@@@Acc:13452]	ENSG00000076382	ENST00000321765	ENST00000321765.5:c.20_21delTG	ENSP00000323300.5:p.Leu7GlnfsTer21	0.00821135	1	3
0.0232239	significant	5.1236	1.03~15.66	3.47086	SPAG5	sperm associated antigen 5 [Source:HGNC Symbol@@@Acc:13452]	ENSG00000076382	ENST00000321765	ENST00000321765.5:c.3080_3081delTA	ENSP00000323300.5:p.Ile1027ArgfsTer14	0	1	3
0.0232239	significant	5.1236	1.03~15.66	3.47086	SPAG5	sperm associated antigen 5 [Source:HGNC Symbol@@@Acc:13452]	ENSG00000076382	ENST00000321765	ENST00000321765.5:c.3354+1G>A	.	0.00015262	1	3
0.0233172	significant	5.1976	1.03~16.33	4.73399	OR14A2	olfactory receptor, family 14, subfamily A, member 2 [Source:HGNC Symbol@@@Acc:15024]	ENSG00000241128	ENST00000366485	ENST00000366485.1:c.535delG	ENSP00000355441.1:p.Val179PhefsTer5	0.000553485	2	3
0.0233172	significant	5.1976	1.03~16.33	4.73399	OR14A2	olfactory receptor, family 14, subfamily A, member 2 [Source:HGNC Symbol@@@Acc:15024]	ENSG00000241128	ENST00000366485	ENST00000366485.1:c.876delC	ENSP00000355441.1:p.Asn292LysfsTer4	3.7259e-05	1	3
0.0237487	significant	82.6535	1.05~6089.52	71.5745	TKTL1	transketolase-like 1 [Source:HGNC Symbol@@@Acc:11835]	ENSG00000007350	ENST00000369915	ENST00000369915.3:c.1618+6_1618+9delTGTG	.	1.3698e-05	1	1
0.0238772	significant	8.9257	1.03~35.71	6.68763	SPP2	secreted phosphoprotein 2, 24kDa [Source:HGNC Symbol@@@Acc:11256]	ENSG00000072080	ENST00000168148	ENST00000168148.3:c.500-1G>T	.	0.00020141	2	2
0.0239368	significant	8.9136	1.02~35.66	6.03113	ZSCAN23	zinc finger and SCAN domain containing 23 [Source:HGNC Symbol@@@Acc:21193]	ENSG00000187987	ENST00000289788	ENST00000289788.4:c.329_332delAGCA	ENSP00000289788.4:p.Gln110ProfsTer4	0	1	2
0.0239368	significant	8.9136	1.02~35.66	6.03113	ZSCAN23	zinc finger and SCAN domain containing 23 [Source:HGNC Symbol@@@Acc:21193]	ENSG00000187987	ENST00000289788	ENST00000289788.4:c.338delC	ENSP00000289788.4:p.Pro113LeufsTer2	0	1	2
0.0240445	significant	8.8919	1.02~35.58	5.14742	FGD3	FYVE, RhoGEF and PH domain containing 3 [Source:HGNC Symbol@@@Acc:16027]	ENSG00000127084	ENST00000375482	ENST00000375482.3:c.1333dupA	ENSP00000364631.3:p.Arg445LysfsTer45	0	1	2
0.0240445	significant	8.8919	1.02~35.58	5.14742	FGD3	FYVE, RhoGEF and PH domain containing 3 [Source:HGNC Symbol@@@Acc:16027]	ENSG00000127084	ENST00000375482	ENST00000375482.3:c.2007delG	ENSP00000364631.3:p.His670MetfsTer14	3.4676e-05	1	2
0.0240895	significant	5.0493	1.01~15.42	4.43728	FBXO7	F-box protein 7 [Source:HGNC Symbol@@@Acc:13586]	ENSG00000100225	ENST00000266087	ENST00000266087.7:c.1206_1207dupAA	ENSP00000266087.7:p.Arg403LysfsTer11	0.000110045	1	3
0.0240895	significant	5.0493	1.01~15.42	4.43728	FBXO7	F-box protein 7 [Source:HGNC Symbol@@@Acc:13586]	ENSG00000100225	ENST00000266087	ENST00000266087.7:c.1536_1539delTCGG	ENSP00000266087.7:p.Arg513GlnfsTer11	0.000220402	1	3
0.0240895	significant	5.0493	1.01~15.42	4.43728	FBXO7	F-box protein 7 [Source:HGNC Symbol@@@Acc:13586]	ENSG00000100225	ENST00000266087	ENST00000266087.7:c.269_270delCC	ENSP00000266087.7:p.Ser90TyrfsTer11	9.737e-06	1	3
0.0240978	significant	5.0487	1.01~15.42	4.73508	ZNF69	zinc finger protein 69 [Source:HGNC Symbol@@@Acc:13138]	ENSG00000198429	ENST00000340180	ENST00000340180.5:c.128delT	ENSP00000345333.5:p.Phe43SerfsTer4	1.6933e-05	1	3
0.0240978	significant	5.0487	1.01~15.42	4.73508	ZNF69	zinc finger protein 69 [Source:HGNC Symbol@@@Acc:13138]	ENSG00000198429	ENST00000340180	ENST00000340180.5:c.448+1G>A	.	0.000296334	2	3
0.0243988	significant	9.5234	1.01~44.77	0.261449	GOLGA6L19	golgin A6 family-like 19 [Source:HGNC Symbol@@@Acc:49416]	ENSG00000259243	ENST00000557886	ENST00000557886.1:c.1009C>T	ENSP00000452844.1:p.Gln337Ter	4.4326e-05	2	2
0.0247571	significant	2.5189	1~5.27	1.08102	ZC3H8	zinc finger CCCH-type containing 8 [Source:HGNC Symbol@@@Acc:30941]	ENSG00000144161	ENST00000409573	ENST00000409573.2:c.859_863delAAGAA	ENSP00000386488.1:p.Lys287ValfsTer3	0.00612401	7	7
0.0249553	significant	4.9769	1~15.19	2.96737	GLB1L2	galactosidase, beta 1-like 2 [Source:HGNC Symbol@@@Acc:25129]	ENSG00000149328	ENST00000535456	ENST00000535456.2:c.186G>A	ENSP00000444628.1:p.Trp62Ter	0.00288298	2	3
0.0249553	significant	4.9769	1~15.19	2.96737	GLB1L2	galactosidase, beta 1-like 2 [Source:HGNC Symbol@@@Acc:25129]	ENSG00000149328	ENST00000535456	ENST00000535456.2:c.621delA	ENSP00000444628.1:p.Asp208ThrfsTer22	0	1	3
0.0250125	significant	3.1221	1~7.44	2.35847	CRYZ	crystallin, zeta (quinone reductase) [Source:HGNC Symbol@@@Acc:2419]	ENSG00000116791	ENST00000417775	ENST00000417775.1:c.265-1G>A	.	0.0012422	3	5
0.0250125	significant	3.1221	1~7.44	2.35847	CRYZ	crystallin, zeta (quinone reductase) [Source:HGNC Symbol@@@Acc:2419]	ENSG00000116791	ENST00000417775	ENST00000417775.1:c.825delC	ENSP00000399805.1:p.Lys276ArgfsTer20	0	1	5
0.0250125	significant	3.1221	1~7.44	2.35847	CRYZ	crystallin, zeta (quinone reductase) [Source:HGNC Symbol@@@Acc:2419]	ENSG00000116791	ENST00000417775	ENST00000417775.1:c.990A>G	ENSP00000399805.1:p.Ter330TrpextTer1	0.00025162	1	5
0.0250759	significant	4.9675	1~15.17	1.55644	ARL6IP4	ADP-ribosylation-like factor 6 interacting protein 4 [Source:HGNC Symbol@@@Acc:18076]	ENSG00000182196	ENST00000315580	ENST00000315580.5:c.260_267delGGCCAGCC	ENSP00000313422.5:p.Arg87LeufsTer119	0.000180072	2	3
0.0250759	significant	4.9675	1~15.17	1.55644	ARL6IP4	ADP-ribosylation-like factor 6 interacting protein 4 [Source:HGNC Symbol@@@Acc:18076]	ENSG00000182196	ENST00000315580	ENST00000315580.5:c.289G>T	ENSP00000313422.5:p.Glu97Ter	0.00287246	1	3
0.0253249	significant	4.9483	0.99~15.11	3.71191	TCEA3	transcription elongation factor A (SII), 3 [Source:HGNC Symbol@@@Acc:11615]	ENSG00000204219	ENST00000450454	ENST00000450454.2:c.1A>T	ENSP00000406293.2:p.Met1?	0.00039491	2	3
0.0253249	significant	4.9483	0.99~15.11	3.71191	TCEA3	transcription elongation factor A (SII), 3 [Source:HGNC Symbol@@@Acc:11615]	ENSG00000204219	ENST00000450454	ENST00000450454.2:c.361C>T	ENSP00000406293.2:p.Arg121Ter	0.000262674	1	3
0.0254519	significant	58.066	0.98~1123.17	13.5745	ALYREF	Aly/REF export factor [Source:HGNC Symbol@@@Acc:19071]	ENSG00000183684	ENST00000505490	ENST00000505490.2:c.3G>T	ENSP00000421592.2:p.Met1?	0.000118259	1	1
0.0254519	significant	58.066	0.98~1123.17	21.1502	LMTK2	lemur tyrosine kinase 2 [Source:HGNC Symbol@@@Acc:17880]	ENSG00000164715	ENST00000297293	ENST00000297293.5:c.691G>T	ENSP00000297293.5:p.Glu231Ter	0	1	1
0.0254519	significant	58.066	0.98~1123.17	34.9828	MEF2D	myocyte enhancer factor 2D [Source:HGNC Symbol@@@Acc:6997]	ENSG00000116604	ENST00000348159	ENST00000348159.4:c.1554+1G>C	.	0	1	1
0.0254523	significant	58.0651	0.98~1123.15	50.3645	NHEJ1	nonhomologous end-joining factor 1 [Source:HGNC Symbol@@@Acc:25737]	ENSG00000187736	ENST00000356853	ENST00000356853.5:c.670_671delCA	ENSP00000349313.5:p.Gln224ArgfsTer27	0	1	1
0.0254523	significant	58.0651	0.98~1123.15	56.7284	CDA	cytidine deaminase [Source:HGNC Symbol@@@Acc:1712]	ENSG00000158825	ENST00000375071	ENST00000375071.3:c.2T>C	ENSP00000364212.3:p.Met1?	0	1	1
0.0254527	significant	58.0641	0.98~1123.14	49.9699	S100A7	S100 calcium binding protein A7 [Source:HGNC Symbol@@@Acc:10497]	ENSG00000143556	ENST00000368723	ENST00000368723.3:c.291dupC	ENSP00000357712.3:p.Gly98ArgfsTer?	0	1	1
0.0254532	significant	58.0632	0.98~1123.12	49.3816	ZNF512	zinc finger protein 512 [Source:HGNC Symbol@@@Acc:29380]	ENSG00000243943	ENST00000355467	ENST00000355467.4:c.1126C>T	ENSP00000347648.3:p.Arg376Ter	0	1	1
0.0254561	significant	58.0565	0.98~1122.99	50.3627	CDC42SE1	CDC42 small effector 1 [Source:HGNC Symbol@@@Acc:17719]	ENSG00000197622	ENST00000439374	ENST00000439374.2:c.165+2T>C	.	0.000727499	1	1
0.025457	significant	58.0546	0.98~1122.96	46.13	NUDT16L1	nudix (nucleoside diphosphate linked moiety X)-type motif 16-like 1 [Source:HGNC Symbol@@@Acc:28154]	ENSG00000168101	ENST00000304301	ENST00000304301.6:c.1A>C	ENSP00000306670.5:p.Met1?	0	1	1
0.0254574	significant	58.0537	0.98~1122.94	50.3498	ANKRD44	ankyrin repeat domain 44 [Source:HGNC Symbol@@@Acc:25259]	ENSG00000065413	ENST00000409919	ENST00000409919.1:c.139delG	ENSP00000387233.1:p.Val47TrpfsTer14	0	1	1
0.0254578	significant	58.0527	0.98~1122.92	49.1246	LYN	v-yes-1 Yamaguchi sarcoma viral related oncogene homolog [Source:HGNC Symbol@@@Acc:6735]	ENSG00000254087	ENST00000519728	ENST00000519728.1:c.132+1G>A	.	0	1	1
0.0254854	significant	57.991	0.98~1121.77	57.8157	LHFP	lipoma HMGIC fusion partner [Source:HGNC Symbol@@@Acc:6586]	ENSG00000183722	ENST00000379589	ENST00000379589.3:c.373C>T	ENSP00000368908.3:p.Gln125Ter	0	1	1
0.0254931	significant	8.5962	0.99~34.29	6.03888	JAK3	Janus kinase 3 [Source:HGNC Symbol@@@Acc:6193]	ENSG00000105639	ENST00000458235	ENST00000458235.1:c.2147G>A	ENSP00000391676.1:p.Trp716Ter	0	1	2
0.0254931	significant	8.5962	0.99~34.29	6.03888	JAK3	Janus kinase 3 [Source:HGNC Symbol@@@Acc:6193]	ENSG00000105639	ENST00000458235	ENST00000458235.1:c.722_723insAGGA	ENSP00000391676.1:p.Asp241GlufsTer37	0	1	2
0.0254947	significant	8.5959	0.99~34.28	6.2231	ITGB2	integrin, beta 2 (complement component 3 receptor 3 and 4 subunit) [Source:HGNC Symbol@@@Acc:6155]	ENSG00000160255	ENST00000397850	ENST00000397850.2:c.2070delT	ENSP00000380948.2:p.Asp690GlufsTer25	6.4868e-05	1	2
0.0254947	significant	8.5959	0.99~34.28	6.2231	ITGB2	integrin, beta 2 (complement component 3 receptor 3 and 4 subunit) [Source:HGNC Symbol@@@Acc:6155]	ENSG00000160255	ENST00000397850	ENST00000397850.2:c.329-2dupA	.	3.9231e-05	1	2
0.0254955	significant	8.5958	0.99~34.28	4.70005	MPPE1	metallophosphoesterase 1 [Source:HGNC Symbol@@@Acc:15988]	ENSG00000154889	ENST00000588072	ENST00000588072.1:c.522delT	ENSP00000465894.1:p.Phe174LeufsTer19	0	1	2
0.0254955	significant	8.5958	0.99~34.28	4.70005	MPPE1	metallophosphoesterase 1 [Source:HGNC Symbol@@@Acc:15988]	ENSG00000154889	ENST00000588072	ENST00000588072.1:c.943C>T	ENSP00000465894.1:p.Arg315Ter	0.000583942	1	2
0.0254963	significant	4.9352	0.99~15.07	3.1085	PRR25	proline rich 25 [Source:HGNC Symbol@@@Acc:37230]	ENSG00000167945	ENST00000301698	ENST00000301698.1:c.715C>T	ENSP00000301698.1:p.Arg239Ter	0.00206799	2	3
0.0254963	significant	4.9352	0.99~15.07	3.1085	PRR25	proline rich 25 [Source:HGNC Symbol@@@Acc:37230]	ENSG00000167945	ENST00000301698	ENST00000301698.1:c.7C>T	ENSP00000301698.1:p.Arg3Ter	0.000632454	1	3
0.0255129	significant	8.5926	0.99~34.27	6.09349	DOCK7	dedicator of cytokinesis 7 [Source:HGNC Symbol@@@Acc:19190]	ENSG00000116641	ENST00000340370	ENST00000340370.5:c.4384-2A>G	.	0	1	2
0.0255129	significant	8.5926	0.99~34.27	6.09349	DOCK7	dedicator of cytokinesis 7 [Source:HGNC Symbol@@@Acc:19190]	ENSG00000116641	ENST00000340370	ENST00000340370.5:c.6289_6290dupGA	ENSP00000340742.5:p.Asp2097GlufsTer7	0	1	2
0.0255134	significant	57.9283	0.98~1120.59	34.96	LEPROTL1	leptin receptor overlapping transcript-like 1 [Source:HGNC Symbol@@@Acc:6555]	ENSG00000104660	ENST00000523116	ENST00000523116.1:c.280-2A>G	.	0.0269029	1	1
0.0255147	significant	57.9254	0.98~1120.54	12.445	FOXE1	forkhead box E1 (thyroid transcription factor 2) [Source:HGNC Symbol@@@Acc:3806]	ENSG00000178919	ENST00000375123	ENST00000375123.3:c.58G>T	ENSP00000364265.3:p.Glu20Ter	0	1	1
0.0255256	significant	8.5903	0.99~34.26	6.48198	OR10J5	olfactory receptor, family 10, subfamily J, member 5 [Source:HGNC Symbol@@@Acc:14993]	ENSG00000184155	ENST00000334857	ENST00000334857.2:c.872_873delTG	ENSP00000334441.2:p.Leu291GlnfsTer30	9.75e-06	1	2
0.0255256	significant	8.5903	0.99~34.26	6.48198	OR10J5	olfactory receptor, family 10, subfamily J, member 5 [Source:HGNC Symbol@@@Acc:14993]	ENSG00000184155	ENST00000334857	ENST00000334857.2:c.96_99delAACT	ENSP00000334441.2:p.Thr33SerfsTer4	0.000466062	1	2
0.0255597	significant	8.5842	0.99~34.24	6.53767	CHMP2B	charged multivesicular body protein 2B [Source:HGNC Symbol@@@Acc:24537]	ENSG00000083937	ENST00000263780	ENST00000263780.4:c.64C>T	ENSP00000263780.4:p.Arg22Ter	7.8044e-05	2	2
0.0256026	significant	57.5267	0.98~1116.88	49.1951	FBXL7	F-box and leucine-rich repeat protein 7 [Source:HGNC Symbol@@@Acc:13604]	ENSG00000183580	ENST00000504595	ENST00000504595.1:c.862delG	ENSP00000423630.1:p.Glu288LysfsTer24	0	1	1
0.0256155	significant	57.4983	0.98~1116.34	41.545	AGAP2-AS1	AGAP2 antisense RNA 1 [Source:HGNC Symbol@@@Acc:48633]	ENSG00000255737	ENST00000542466	ENST00000542466.2:c.370C>T	ENSP00000437523.2:p.Arg124Ter	0	1	1
0.0256164	significant	57.4964	0.98~1116.31	43.1852	ATG4B	autophagy related 4B, cysteine peptidase [Source:HGNC Symbol@@@Acc:20790]	ENSG00000168397	ENST00000404914	ENST00000404914.3:c.10+2T>C	.	0	1	1
0.0256688	significant	57.3808	0.97~1114.14	53.2137	FAM109A	family with sequence similarity 109, member A [Source:HGNC Symbol@@@Acc:26509]	ENSG00000198324	ENST00000361483	ENST00000361483.3:c.152G>A	ENSP00000354461.3:p.Trp51Ter	0.000146413	1	1
0.0257978	significant	57.098	0.97~1108.85	44.7069	PRAMEF13	PRAME family member 13 [Source:HGNC Symbol@@@Acc:13262]	ENSG00000204495	ENST00000376132	ENST00000376132.3:c.1069G>T	ENSP00000365302.3:p.Glu357Ter	0.0113035	1	1
0.0258106	significant	3.697	0.99~9.73	2.61429	AP5Z1	adaptor-related protein complex 5, zeta 1 subunit [Source:HGNC Symbol@@@Acc:22197]	ENSG00000242802	ENST00000348624	ENST00000348624.4:c.1312-2A>G	.	0.00023015	1	4
0.0258106	significant	3.697	0.99~9.73	2.61429	AP5Z1	adaptor-related protein complex 5, zeta 1 subunit [Source:HGNC Symbol@@@Acc:22197]	ENSG00000242802	ENST00000348624	ENST00000348624.4:c.1322G>A	ENSP00000297562.4:p.Trp441Ter	0.000119051	1	4
0.0258106	significant	3.697	0.99~9.73	2.61429	AP5Z1	adaptor-related protein complex 5, zeta 1 subunit [Source:HGNC Symbol@@@Acc:22197]	ENSG00000242802	ENST00000348624	ENST00000348624.4:c.2159_2162dupCTTT	ENSP00000297562.4:p.Leu721PhefsTer43	0	1	4
0.0258106	significant	3.697	0.99~9.73	2.61429	AP5Z1	adaptor-related protein complex 5, zeta 1 subunit [Source:HGNC Symbol@@@Acc:22197]	ENSG00000242802	ENST00000348624	ENST00000348624.4:c.81_82insCTGTAAACTGTAACTGTA	ENSP00000297562.4:p.Arg27_Ile28insLeuTerThrValThrVal	0.000195765	1	4
0.0258607	significant	4.9061	0.99~14.97	4.08898	TRIM17	tripartite motif containing 17 [Source:HGNC Symbol@@@Acc:13430]	ENSG00000162931	ENST00000366697	ENST00000366697.2:c.199_202delGAGA	ENSP00000355658.2:p.Glu67CysfsTer13	0	1	3
0.0258607	significant	4.9061	0.99~14.97	4.08898	TRIM17	tripartite motif containing 17 [Source:HGNC Symbol@@@Acc:13430]	ENSG00000162931	ENST00000366697	ENST00000366697.2:c.298C>T	ENSP00000355658.2:p.Gln100Ter	0.000458625	1	3
0.0258607	significant	4.9061	0.99~14.97	4.08898	TRIM17	tripartite motif containing 17 [Source:HGNC Symbol@@@Acc:13430]	ENSG00000162931	ENST00000366697	ENST00000366697.2:c.527delG	ENSP00000355658.2:p.Gly176AlafsTer3	0	1	3
0.0259542	significant	4.8991	0.99~14.95	4.78255	C6orf57	chromosome 6 open reading frame 57 [Source:HGNC Symbol@@@Acc:20957]	ENSG00000154079	ENST00000370474	ENST00000370474.3:c.136C>T	ENSP00000359505.3:p.Gln46Ter	0.0147949	3	3
0.0265736	significant	0.1508	0~0.84	0.149822	PRPH	peripherin [Source:HGNC Symbol@@@Acc:9461]	ENSG00000135406	ENST00000257860	ENST00000257860.4:c.996+1G>A	.	0.0061539	1	1
0.0266711	significant	55.2376	0.94~1074.47	36.0912	PDXDC2P	pyridoxal-dependent decarboxylase domain containing 2, pseudogene [Source:HGNC Symbol@@@Acc:27559]	ENSG00000196696	ENST00000531894	ENST00000531894.1:n.3748+1G>A	.	0	1	1
0.0267621	significant	4.8387	0.97~14.76	3.6217	SIDT1	SID1 transmembrane family, member 1 [Source:HGNC Symbol@@@Acc:25967]	ENSG00000072858	ENST00000264852	ENST00000264852.4:c.2417_2420delTCTT	ENSP00000264852.4:p.Phe806TrpfsTer4	9.768e-06	1	3
0.0267621	significant	4.8387	0.97~14.76	3.6217	SIDT1	SID1 transmembrane family, member 1 [Source:HGNC Symbol@@@Acc:25967]	ENSG00000072858	ENST00000264852	ENST00000264852.4:c.865C>T	ENSP00000264852.4:p.Arg289Ter	0.000889849	2	3
0.0268	significant	54.9712	0.93~1069.6	33.5715	ATP6V1G1	ATPase, H+ transporting, lysosomal 13kDa, V1 subunit G1 [Source:HGNC Symbol@@@Acc:864]	ENSG00000136888	ENST00000374050	ENST00000374050.3:c.224dupA	ENSP00000363162.3:p.Glu76GlyfsTer19	0	1	1
0.0270377	significant	54.4856	0.92~1060.75	24.4523	THOC3	THO complex 3 [Source:HGNC Symbol@@@Acc:19072]	ENSG00000051596	ENST00000265097	ENST00000265097.4:c.50delG	ENSP00000265097.4:p.Gly17AlafsTer11	0	1	1
0.0271589	significant	4.8107	0.97~14.67	4.62559	CD207	CD207 molecule, langerin [Source:HGNC Symbol@@@Acc:17935]	ENSG00000116031	ENST00000410009	ENST00000410009.3:c.519_520delAC	ENSP00000386378.3:p.Leu174ProfsTer16	0.0445165	3	3
0.0271607	significant	8.29	0.96~32.95	5.83116	CHAT	choline O-acetyltransferase [Source:HGNC Symbol@@@Acc:1912]	ENSG00000070748	ENST00000337653	ENST00000337653.2:c.522_523dupCC	ENSP00000337103.2:p.Leu175ProfsTer26	9.81e-06	1	2
0.0271607	significant	8.29	0.96~32.95	5.83116	CHAT	choline O-acetyltransferase [Source:HGNC Symbol@@@Acc:1912]	ENSG00000070748	ENST00000337653	ENST00000337653.2:c.579+1G>T	.	0	1	2
0.0271616	significant	8.2898	0.96~32.95	6.51137	POLR3D	polymerase (RNA) III (DNA directed) polypeptide D, 44kDa [Source:HGNC Symbol@@@Acc:1080]	ENSG00000168495	ENST00000397802	ENST00000397802.4:c.745_746delGT	ENSP00000380904.3:p.Val249IlefsTer71	2.92e-05	1	2
0.0271616	significant	8.2898	0.96~32.95	6.51137	POLR3D	polymerase (RNA) III (DNA directed) polypeptide D, 44kDa [Source:HGNC Symbol@@@Acc:1080]	ENSG00000168495	ENST00000397802	ENST00000397802.4:c.968_969delAG	ENSP00000380904.3:p.Glu323GlyfsTer46	8.7595e-05	1	2
0.0271691	significant	8.2885	0.96~32.94	6.70069	ROPN1B	rhophilin associated tail protein 1B [Source:HGNC Symbol@@@Acc:31927]	ENSG00000114547	ENST00000514116	ENST00000514116.1:c.-12-1G>A	.	0.0138282	2	2
0.0272036	significant	8.2827	0.95~32.92	5.90923	DOPEY1	dopey family member 1 [Source:HGNC Symbol@@@Acc:21194]	ENSG00000083097	ENST00000349129	ENST00000349129.2:c.2098delT	ENSP00000195654.3:p.Ser700LeufsTer30	0	1	2
0.0272036	significant	8.2827	0.95~32.92	5.90923	DOPEY1	dopey family member 1 [Source:HGNC Symbol@@@Acc:21194]	ENSG00000083097	ENST00000349129	ENST00000349129.2:c.2846C>A	ENSP00000195654.3:p.Ser949Ter	0	1	2
0.0272742	significant	3.6313	0.97~9.55	2.91653	TNN	tenascin N [Source:HGNC Symbol@@@Acc:22942]	ENSG00000120332	ENST00000239462	ENST00000239462.4:c.2386+1G>T	.	1.7036e-05	1	4
0.0272742	significant	3.6313	0.97~9.55	2.91653	TNN	tenascin N [Source:HGNC Symbol@@@Acc:22942]	ENSG00000120332	ENST00000239462	ENST00000239462.4:c.2420G>A	ENSP00000239462.4:p.Trp807Ter	0	1	4
0.0272742	significant	3.6313	0.97~9.55	2.91653	TNN	tenascin N [Source:HGNC Symbol@@@Acc:22942]	ENSG00000120332	ENST00000239462	ENST00000239462.4:c.2814dupT	ENSP00000239462.4:p.Val939CysfsTer28	0	1	4
0.0272742	significant	3.6313	0.97~9.55	2.91653	TNN	tenascin N [Source:HGNC Symbol@@@Acc:22942]	ENSG00000120332	ENST00000239462	ENST00000239462.4:c.3759+1G>A	.	0	1	4
0.0274721	significant	71.4528	0.91~5298.8	14.9176	C16orf52	chromosome 16 open reading frame 52 [Source:HGNC Symbol@@@Acc:27087]	ENSG00000185716	ENST00000542527	ENST00000542527.2:c.502T>C	ENSP00000454926.1:p.Ter168ArgextTer1	0	1	1
0.0277095	significant	4.7711	0.96~14.54	4.05	C7orf31	chromosome 7 open reading frame 31 [Source:HGNC Symbol@@@Acc:21722]	ENSG00000153790	ENST00000409280	ENST00000409280.1:c.1514dupT	ENSP00000386604.1:p.Leu505PhefsTer3	0.0108052	1	3
0.0277095	significant	4.7711	0.96~14.54	4.05	C7orf31	chromosome 7 open reading frame 31 [Source:HGNC Symbol@@@Acc:21722]	ENSG00000153790	ENST00000409280	ENST00000409280.1:c.677_681dupATTAT	ENSP00000386604.1:p.Asp228IlefsTer29	0	1	3
0.0277095	significant	4.7711	0.96~14.54	4.05	C7orf31	chromosome 7 open reading frame 31 [Source:HGNC Symbol@@@Acc:21722]	ENSG00000153790	ENST00000409280	ENST00000409280.1:c.860-1G>A	.	4.9853e-05	1	3
0.027886	significant	70.1136	0.89~5223.15	48.9765	C2CD4C	C2 calcium-dependent domain containing 4C [Source:HGNC Symbol@@@Acc:29417]	ENSG00000183186	ENST00000332235	ENST00000332235.6:c.607delG	ENSP00000328677.4:p.Ala203ProfsTer3	0	1	1
0.0281481	significant	2.4567	0.97~5.16	2.21775	FAAH2	fatty acid amide hydrolase 2 [Source:HGNC Symbol@@@Acc:26440]	ENSG00000165591	ENST00000374900	ENST00000374900.4:c.1294G>T	ENSP00000364035.4:p.Glu432Ter	0.00244941	6	7
0.0281481	significant	2.4567	0.97~5.16	2.21775	FAAH2	fatty acid amide hydrolase 2 [Source:HGNC Symbol@@@Acc:26440]	ENSG00000165591	ENST00000374900	ENST00000374900.4:c.1574delG	ENSP00000364035.4:p.Gly525AlafsTer67	0	1	7
0.0286058	significant	2.2061	1.05~4.11	2.14967	KRT82	keratin 82 [Source:HGNC Symbol@@@Acc:6459]	ENSG00000161850	ENST00000257974	ENST00000257974.2:c.139C>T	ENSP00000257974.2:p.Arg47Ter	0.00390893	9	10
0.0286058	significant	2.2061	1.05~4.11	2.14967	KRT82	keratin 82 [Source:HGNC Symbol@@@Acc:6459]	ENSG00000161850	ENST00000257974	ENST00000257974.2:c.38_39delGC	ENSP00000257974.2:p.Gly13GlufsTer31	0.012882	1	10
0.0286702	significant	4.7056	0.95~14.33	4.55586	DNAJC5B	DnaJ (Hsp40) homolog, subfamily C, member 5 beta [Source:HGNC Symbol@@@Acc:24138]	ENSG00000147570	ENST00000276570	ENST00000276570.5:c.427G>T	ENSP00000276570.5:p.Glu143Ter	0.00134232	3	3
0.0286782	significant	0.2495	0.03~0.91	0.204988	STARD9	StAR-related lipid transfer (START) domain containing 9 [Source:HGNC Symbol@@@Acc:19162]	ENSG00000159433	ENST00000290607	ENST00000290607.7:c.12773dupA	ENSP00000290607.7:p.Ala4259GlyfsTer3	0	1	2
0.0286782	significant	0.2495	0.03~0.91	0.204988	STARD9	StAR-related lipid transfer (START) domain containing 9 [Source:HGNC Symbol@@@Acc:19162]	ENSG00000159433	ENST00000290607	ENST00000290607.7:c.1771-2A>T	.	0.000276047	1	2
0.0288035	significant	0.2549	0.03~0.93	0.255927	TRAV6	T cell receptor alpha variable 6 [Source:HGNC Symbol@@@Acc:12144]	ENSG00000211780	ENST00000390428	ENST00000390428.3:c.24_25insCAGACCACAACTCCTG	ENSP00000438290.1:p.Gly9GlnfsTer53	0.0074541	2	2
0.028871	significant	8.0041	0.92~31.71	4.43641	CIITA	class II, major histocompatibility complex, transactivator [Source:HGNC Symbol@@@Acc:7067]	ENSG00000179583	ENST00000324288	ENST00000324288.8:c.199+1G>A	.	9.739e-06	1	2
0.028871	significant	8.0041	0.92~31.71	4.43641	CIITA	class II, major histocompatibility complex, transactivator [Source:HGNC Symbol@@@Acc:7067]	ENSG00000179583	ENST00000324288	ENST00000324288.8:c.359-2A>G	.	0	1	2
0.0288719	significant	8.004	0.92~31.71	5.99424	RP11-201K10.3	.	ENSG00000273088	ENST00000473363	ENST00000473363.2:c.199delA	ENSP00000477381.1:p.Ser67ValfsTer86	0.0533991	2	2
0.0288781	significant	8.0031	0.92~31.71	6.16905	TTC18	tetratricopeptide repeat domain 18 [Source:HGNC Symbol@@@Acc:30726]	ENSG00000156042	ENST00000310715	ENST00000310715.3:c.2731-1G>C	.	0	1	2
0.0288781	significant	8.0031	0.92~31.71	6.16905	TTC18	tetratricopeptide repeat domain 18 [Source:HGNC Symbol@@@Acc:30726]	ENSG00000156042	ENST00000310715	ENST00000310715.3:c.2962C>T	ENSP00000310829.3:p.Arg988Ter	6.5946e-05	1	2
0.0288781	significant	8.0031	0.92~31.71	7.65208	MRPL47	mitochondrial ribosomal protein L47 [Source:HGNC Symbol@@@Acc:16652]	ENSG00000136522	ENST00000476781	ENST00000476781.1:c.244+1G>C	.	0	1	2
0.0288781	significant	8.0031	0.92~31.71	7.65208	MRPL47	mitochondrial ribosomal protein L47 [Source:HGNC Symbol@@@Acc:16652]	ENSG00000136522	ENST00000476781	ENST00000476781.1:c.709_710delAA	ENSP00000417602.1:p.Lys237ValfsTer6	0.000113071	1	2
0.0288835	significant	8.0022	0.92~31.7	5.81628	FAM45A	family with sequence similarity 45, member A [Source:HGNC Symbol@@@Acc:31793]	ENSG00000119979	ENST00000361432	ENST00000361432.2:c.451C>T	ENSP00000354688.2:p.Arg151Ter	2.8972e-05	1	2
0.0288835	significant	8.0022	0.92~31.7	5.81628	FAM45A	family with sequence similarity 45, member A [Source:HGNC Symbol@@@Acc:31793]	ENSG00000119979	ENST00000361432	ENST00000361432.2:c.821_822dupAA	ENSP00000354688.2:p.Leu275AsnfsTer9	1.9752e-05	1	2
0.0289218	significant	7.9964	0.92~31.68	3.49325	KIFAP3	kinesin-associated protein 3 [Source:HGNC Symbol@@@Acc:17060]	ENSG00000075945	ENST00000361580	ENST00000361580.2:c.1184-2A>G	.	0	1	2
0.0289218	significant	7.9964	0.92~31.68	3.49325	KIFAP3	kinesin-associated protein 3 [Source:HGNC Symbol@@@Acc:17060]	ENSG00000075945	ENST00000361580	ENST00000361580.2:c.1948C>T	ENSP00000354560.2:p.Arg650Ter	0	1	2
0.0289504	significant	7.9921	0.92~31.66	5.80029	RHOF	ras homolog family member F (in filopodia) [Source:HGNC Symbol@@@Acc:15703]	ENSG00000139725	ENST00000267205	ENST00000267205.2:c.256_257delCT	ENSP00000267205.2:p.Leu86ValfsTer13	6.5518e-05	1	2
0.0289504	significant	7.9921	0.92~31.66	5.80029	RHOF	ras homolog family member F (in filopodia) [Source:HGNC Symbol@@@Acc:15703]	ENSG00000139725	ENST00000267205	ENST00000267205.2:c.344_345delCT	ENSP00000267205.2:p.Pro115ArgfsTer108	6.8065e-05	1	2
0.0290993	significant	7.9696	0.92~31.57	7.2058	ZNF679	zinc finger protein 679 [Source:HGNC Symbol@@@Acc:28650]	ENSG00000197123	ENST00000421025	ENST00000421025.1:c.1010C>G	ENSP00000416809.1:p.Ser337Ter	0	1	2
0.0290993	significant	7.9696	0.92~31.57	7.2058	ZNF679	zinc finger protein 679 [Source:HGNC Symbol@@@Acc:28650]	ENSG00000197123	ENST00000421025	ENST00000421025.1:c.123_124delTA	ENSP00000416809.1:p.Tyr41Ter	3.9076e-05	1	2
0.0291986	significant	50.3408	0.85~957.27	50.3696	AC079742.4	.	ENSG00000232581	ENST00000434951	ENST00000434951.1:n.280+2T>C	.	1.9464e-05	1	1
0.0292903	significant	3.5474	0.95~9.33	2.89054	BLM	Bloom syndrome, RecQ helicase-like [Source:HGNC Symbol@@@Acc:1058]	ENSG00000197299	ENST00000355112	ENST00000355112.3:c.1933C>T	ENSP00000347232.3:p.Gln645Ter	9.3377e-05	1	4
0.0292903	significant	3.5474	0.95~9.33	2.89054	BLM	Bloom syndrome, RecQ helicase-like [Source:HGNC Symbol@@@Acc:1058]	ENSG00000197299	ENST00000355112	ENST00000355112.3:c.2206dupT	ENSP00000347232.3:p.Tyr736LeufsTer5	0	1	4
0.0292903	significant	3.5474	0.95~9.33	2.89054	BLM	Bloom syndrome, RecQ helicase-like [Source:HGNC Symbol@@@Acc:1058]	ENSG00000197299	ENST00000355112	ENST00000355112.3:c.2208T>G	ENSP00000347232.3:p.Tyr736Ter	0	1	4
0.0292903	significant	3.5474	0.95~9.33	2.89054	BLM	Bloom syndrome, RecQ helicase-like [Source:HGNC Symbol@@@Acc:1058]	ENSG00000197299	ENST00000355112	ENST00000355112.3:c.2695C>T	ENSP00000347232.3:p.Arg899Ter	0.000135435	1	4
0.0293273	significant	50.125	0.85~954.19	50.1441	RP11-755B10.2	.	ENSG00000239801	ENST00000470427	ENST00000470427.1:n.69+1G>A	.	0	1	1
0.029352	significant	50.0836	0.85~953.6	50.101	RP11-1084A12.2	.	ENSG00000259468	ENST00000559867	ENST00000559867.1:n.126+1G>A	.	1.9568e-05	1	1
0.0293858	significant	50.027	0.85~952.8	33.626	CTC-301O7.4	.	ENSG00000197813	ENST00000358234	ENST00000358234.4:n.133-2A>T	.	0.00044611	1	1
0.0296034	significant	4.6447	0.94~14.14	3.41743	MMEL1	membrane metallo-endopeptidase-like 1 [Source:HGNC Symbol@@@Acc:14668]	ENSG00000142606	ENST00000378412	ENST00000378412.3:c.1672A>T	ENSP00000367668.3:p.Lys558Ter	9.899e-05	2	3
0.0296034	significant	4.6447	0.94~14.14	3.41743	MMEL1	membrane metallo-endopeptidase-like 1 [Source:HGNC Symbol@@@Acc:14668]	ENSG00000142606	ENST00000378412	ENST00000378412.3:c.643G>T	ENSP00000367668.3:p.Glu215Ter	4.264e-05	1	3
0.0296041	significant	2.98	0.95~7.1	2.02089	ATM	ataxia telangiectasia mutated [Source:HGNC Symbol@@@Acc:795]	ENSG00000149311	ENST00000278616	ENST00000278616.4:c.2135C>A	ENSP00000278616.4:p.Ser712Ter	0	1	5
0.0296041	significant	2.98	0.95~7.1	2.02089	ATM	ataxia telangiectasia mutated [Source:HGNC Symbol@@@Acc:795]	ENSG00000149311	ENST00000278616	ENST00000278616.4:c.3756_3757dupTA	ENSP00000278616.4:p.Lys1253IlefsTer4	0	1	5
0.0296041	significant	2.98	0.95~7.1	2.02089	ATM	ataxia telangiectasia mutated [Source:HGNC Symbol@@@Acc:795]	ENSG00000149311	ENST00000278616	ENST00000278616.4:c.5712dupA	ENSP00000278616.4:p.Ser1905IlefsTer25	9.748e-06	1	5
0.0296041	significant	2.98	0.95~7.1	2.02089	ATM	ataxia telangiectasia mutated [Source:HGNC Symbol@@@Acc:795]	ENSG00000149311	ENST00000278616	ENST00000278616.4:c.8266A>T	ENSP00000278616.4:p.Lys2756Ter	4.2496e-05	1	5
0.0296041	significant	2.98	0.95~7.1	2.02089	ATM	ataxia telangiectasia mutated [Source:HGNC Symbol@@@Acc:795]	ENSG00000149311	ENST00000278616	ENST00000278616.4:c.8307G>A	ENSP00000278616.4:p.Trp2769Ter	5.6529e-05	1	5
0.0305687	significant	4.5839	0.92~13.95	3.52291	UGT1A4	UDP glucuronosyltransferase 1 family, polypeptide A4 [Source:HGNC Symbol@@@Acc:12536]	ENSG00000244474	ENST00000373409	ENST00000373409.3:c.127delA	ENSP00000362508.3:p.Ser43AlafsTer23	0.000169568	1	3
0.0305687	significant	4.5839	0.92~13.95	3.52291	UGT1A4	UDP glucuronosyltransferase 1 family, polypeptide A4 [Source:HGNC Symbol@@@Acc:12536]	ENSG00000244474	ENST00000373409	ENST00000373409.3:c.1308-1G>A	.	6.4784e-05	1	3
0.0305687	significant	4.5839	0.92~13.95	3.52291	UGT1A4	UDP glucuronosyltransferase 1 family, polypeptide A4 [Source:HGNC Symbol@@@Acc:12536]	ENSG00000244474	ENST00000373409	ENST00000373409.3:c.310delG	ENSP00000362508.3:p.Glu104AsnfsTer4	0.000304599	1	3
0.0305726	significant	4.5836	0.92~13.95	3.77428	CES2	carboxylesterase 2 [Source:HGNC Symbol@@@Acc:1864]	ENSG00000172831	ENST00000317091	ENST00000317091.4:c.1015delG	ENSP00000317842.4:p.Ala339ProfsTer35	0	1	3
0.0305726	significant	4.5836	0.92~13.95	3.77428	CES2	carboxylesterase 2 [Source:HGNC Symbol@@@Acc:1864]	ENSG00000172831	ENST00000317091	ENST00000317091.4:c.29delC	ENSP00000317842.4:p.Thr10AsnfsTer13	0.000102187	1	3
0.0305726	significant	4.5836	0.92~13.95	3.77428	CES2	carboxylesterase 2 [Source:HGNC Symbol@@@Acc:1864]	ENSG00000172831	ENST00000317091	ENST00000317091.4:c.627delG	ENSP00000317842.4:p.Trp209Ter	5.6523e-05	1	3
0.0306232	significant	7.7376	0.89~30.56	2.62733	OCLN	occludin [Source:HGNC Symbol@@@Acc:8104]	ENSG00000197822	ENST00000355237	ENST00000355237.2:c.1321C>T	ENSP00000347379.2:p.Gln441Ter	0	1	2
0.0306232	significant	7.7376	0.89~30.56	2.62733	OCLN	occludin [Source:HGNC Symbol@@@Acc:8104]	ENSG00000197822	ENST00000355237	ENST00000355237.2:c.23delG	ENSP00000347379.2:p.Ser8IlefsTer57	0	1	2
0.0306241	significant	7.7374	0.89~30.56	6.90125	CYP7A1	cytochrome P450, family 7, subfamily A, polypeptide 1 [Source:HGNC Symbol@@@Acc:2651]	ENSG00000167910	ENST00000301645	ENST00000301645.3:c.1238_1239delTT	ENSP00000301645.3:p.Leu413ArgfsTer2	5.4701e-05	1	2
0.0306241	significant	7.7374	0.89~30.56	6.90125	CYP7A1	cytochrome P450, family 7, subfamily A, polypeptide 1 [Source:HGNC Symbol@@@Acc:2651]	ENSG00000167910	ENST00000301645	ENST00000301645.3:c.807dupC	ENSP00000301645.3:p.Phe270LeufsTer2	9.732e-06	1	2
0.030625	significant	7.7373	0.89~30.56	4.85522	RNF123	ring finger protein 123 [Source:HGNC Symbol@@@Acc:21148]	ENSG00000164068	ENST00000327697	ENST00000327697.6:c.2755C>T	ENSP00000328287.6:p.Arg919Ter	0	1	2
0.030625	significant	7.7373	0.89~30.56	4.85522	RNF123	ring finger protein 123 [Source:HGNC Symbol@@@Acc:21148]	ENSG00000164068	ENST00000327697	ENST00000327697.6:c.2T>C	ENSP00000328287.6:p.Met1?	9.776e-06	1	2
0.0306288	significant	7.7368	0.89~30.56	5.7167	NECAB2	N-terminal EF-hand calcium binding protein 2 [Source:HGNC Symbol@@@Acc:23746]	ENSG00000103154	ENST00000305202	ENST00000305202.4:c.324dupT	ENSP00000307449.4:p.Asp109Ter	0	1	2
0.0306288	significant	7.7368	0.89~30.56	5.7167	NECAB2	N-terminal EF-hand calcium binding protein 2 [Source:HGNC Symbol@@@Acc:23746]	ENSG00000103154	ENST00000305202	ENST00000305202.4:c.715+2T>A	.	0	1	2
0.0306297	significant	7.7367	0.89~30.56	5.21764	NCCRP1	non-specific cytotoxic cell receptor protein 1 homolog (zebrafish) [Source:HGNC Symbol@@@Acc:33739]	ENSG00000188505	ENST00000339852	ENST00000339852.4:c.2T>G	ENSP00000342137.3:p.Met1?	0.000289588	2	2
0.0306297	significant	7.7367	0.89~30.56	7.03483	TMBIM6	transmembrane BAX inhibitor motif containing 6 [Source:HGNC Symbol@@@Acc:11723]	ENSG00000139644	ENST00000423828	ENST00000423828.1:c.144+1G>C	.	0.00055348	2	2
0.0306307	significant	7.7365	0.89~30.56	4.99834	NUDT1	nudix (nucleoside diphosphate linked moiety X)-type motif 1 [Source:HGNC Symbol@@@Acc:8048]	ENSG00000106268	ENST00000397049	ENST00000397049.1:c.118C>T	ENSP00000380242.1:p.Arg40Ter	3.2893e-05	1	2
0.0306307	significant	7.7365	0.89~30.56	4.99834	NUDT1	nudix (nucleoside diphosphate linked moiety X)-type motif 1 [Source:HGNC Symbol@@@Acc:8048]	ENSG00000106268	ENST00000397049	ENST00000397049.1:c.313dupG	ENSP00000380242.1:p.Asp105GlyfsTer102	0.000101555	1	2
0.0306307	significant	7.7365	0.89~30.56	7.09693	CDC25C	cell division cycle 25C [Source:HGNC Symbol@@@Acc:1727]	ENSG00000158402	ENST00000323760	ENST00000323760.6:c.730A>T	ENSP00000321656.6:p.Lys244Ter	4.2986e-05	1	2
0.0306307	significant	7.7365	0.89~30.56	7.09693	CDC25C	cell division cycle 25C [Source:HGNC Symbol@@@Acc:1727]	ENSG00000158402	ENST00000323760	ENST00000323760.6:c.908dupA	ENSP00000321656.6:p.Tyr304ValfsTer20	6.7105e-05	1	2
0.0306316	significant	7.7364	0.89~30.56	6.80153	TMEM43	transmembrane protein 43 [Source:HGNC Symbol@@@Acc:28472]	ENSG00000170876	ENST00000306077	ENST00000306077.4:c.1116_1129dupACCCCTGTGGGCCC	ENSP00000303992.4:p.Leu377HisfsTer43	0	1	2
0.0306316	significant	7.7364	0.89~30.56	6.80153	TMEM43	transmembrane protein 43 [Source:HGNC Symbol@@@Acc:28472]	ENSG00000170876	ENST00000306077	ENST00000306077.4:c.1120_1121delCT	ENSP00000303992.4:p.Leu374ValfsTer49	0.00160537	1	2
0.0306885	significant	2.9503	0.95~7.02	2.91891	SUMO4	small ubiquitin-like modifier 4 [Source:HGNC Symbol@@@Acc:21181]	ENSG00000177688	ENST00000326669	ENST00000326669.4:c.2T>C	ENSP00000318635.4:p.Met1?	0.00148166	5	5
0.0307061	significant	7.7261	0.89~30.52	1.34901	HAPLN2	hyaluronan and proteoglycan link protein 2 [Source:HGNC Symbol@@@Acc:17410]	ENSG00000132702	ENST00000255039	ENST00000255039.1:c.-165-2_-165delAGG	.	0.00136151	2	2
0.0308219	significant	3.489	0.94~9.17	2.86546	PCDHGB3	protocadherin gamma subfamily B, 3 [Source:HGNC Symbol@@@Acc:8710]	ENSG00000262209	ENST00000576222	ENST00000576222.1:c.1577delG	ENSP00000461862.1:p.Arg526LeufsTer21	0.000136666	1	4
0.0308219	significant	3.489	0.94~9.17	2.86546	PCDHGB3	protocadherin gamma subfamily B, 3 [Source:HGNC Symbol@@@Acc:8710]	ENSG00000262209	ENST00000576222	ENST00000576222.1:c.2360G>A	ENSP00000461862.1:p.Trp787Ter	0.000437423	3	4
0.0308569	significant	7.7053	0.89~30.43	6.14248	C2orf80	chromosome 2 open reading frame 80 [Source:HGNC Symbol@@@Acc:34352]	ENSG00000188674	ENST00000341287	ENST00000341287.4:c.253C>T	ENSP00000343171.4:p.Arg85Ter	0.000136129	2	2
0.0308827	significant	7.7017	0.89~30.42	6.18334	OR9I1	olfactory receptor, family 9, subfamily I, member 1 [Source:HGNC Symbol@@@Acc:14718]	ENSG00000172377	ENST00000302610	ENST00000302610.1:c.438delA	ENSP00000302606.1:p.Gly147GlufsTer28	0.000213096	2	2
0.0315672	significant	3.4621	0.93~9.1	2.00263	ZNF788	Zinc finger protein 788 [Source:UniProtKB/Swiss-Prot@@@Acc:Q6ZQV5]	ENSG00000188474	ENST00000339302	ENST00000339302.4:c.766delG	ENSP00000342021.4:p.Glu256AsnfsTer13	0.00130557	4	4
0.031735	significant	7.6866	0.88~31.17	1.31275	ANKRD20A8P	ankyrin repeat domain 20 family, member A8, pseudogene [Source:HGNC Symbol@@@Acc:23666]	ENSG00000229089	ENST00000432432	ENST00000432432.2:n.1088_1092+1dupAGAAGG	.	0.000975419	1	2
0.031735	significant	7.6866	0.88~31.17	1.31275	ANKRD20A8P	ankyrin repeat domain 20 family, member A8, pseudogene [Source:HGNC Symbol@@@Acc:23666]	ENSG00000229089	ENST00000432432	ENST00000432432.2:n.606-2A>G	.	0	1	2
0.0318203	significant	2.9205	0.94~6.95	2.66212	SAPCD1	suppressor APC domain containing 1 [Source:HGNC Symbol@@@Acc:13938]	ENSG00000228727	ENST00000415669	ENST00000415669.2:c.226C>T	ENSP00000411948.2:p.Gln76Ter	0.00161332	5	5
0.0318413	significant	7.5732	0.88~29.91	2.48959	RHD	Rh blood group, D antigen [Source:HGNC Symbol@@@Acc:10009]	ENSG00000187010	ENST00000328664	ENST00000328664.4:c.486+1G>A	.	0.00018324	2	2
0.0320271	significant	4.4987	0.91~13.68	3.86576	SEC14L5	SEC14-like 5 (S. cerevisiae) [Source:HGNC Symbol@@@Acc:29032]	ENSG00000103184	ENST00000251170	ENST00000251170.7:c.1981_1984dupGGCT	ENSP00000251170.6:p.Ser662TrpfsTer30	0.0010531	1	3
0.0320271	significant	4.4987	0.91~13.68	3.86576	SEC14L5	SEC14-like 5 (S. cerevisiae) [Source:HGNC Symbol@@@Acc:29032]	ENSG00000103184	ENST00000251170	ENST00000251170.7:c.2089T>C	ENSP00000251170.6:p.Ter697GlnextTer20	8.7765e-05	1	3
0.0320271	significant	4.4987	0.91~13.68	3.86576	SEC14L5	SEC14-like 5 (S. cerevisiae) [Source:HGNC Symbol@@@Acc:29032]	ENSG00000103184	ENST00000251170	ENST00000251170.7:c.36C>G	ENSP00000251170.6:p.Tyr12Ter	0	1	3
0.0320363	significant	7.7643	0.87~32.5	4.54381	PRR26	proline rich 26 [Source:HGNC Symbol@@@Acc:30724]	ENSG00000180525	ENST00000441152	ENST00000441152.2:c.365delC	ENSP00000414034.2:p.Pro122ArgfsTer40	0.0312346	2	2
0.0324501	significant	7.4841	0.87~29.46	6.51544	ZNF766	zinc finger protein 766 [Source:HGNC Symbol@@@Acc:28063]	ENSG00000196214	ENST00000439461	ENST00000439461.1:c.393T>A	ENSP00000409652.1:p.Tyr131Ter	1.9609e-05	2	2
0.032612	significant	4.4649	0.9~13.57	3.04564	TTC14	tetratricopeptide repeat domain 14 [Source:HGNC Symbol@@@Acc:24697]	ENSG00000163728	ENST00000296015	ENST00000296015.4:c.1413_1417delAAGAA	ENSP00000296015.4:p.Arg472LysfsTer12	6.4986e-05	1	3
0.032612	significant	4.4649	0.9~13.57	3.04564	TTC14	tetratricopeptide repeat domain 14 [Source:HGNC Symbol@@@Acc:24697]	ENSG00000163728	ENST00000296015	ENST00000296015.4:c.162-1G>T	.	0	1	3
0.032612	significant	4.4649	0.9~13.57	3.04564	TTC14	tetratricopeptide repeat domain 14 [Source:HGNC Symbol@@@Acc:24697]	ENSG00000163728	ENST00000296015	ENST00000296015.4:c.2216_2219delAAAG	ENSP00000296015.4:p.Glu739AlafsTer12	0.00023872	1	3
0.0326133	significant	4.4648	0.9~13.57	4.10941	LNX1	ligand of numb-protein X 1, E3 ubiquitin protein ligase [Source:HGNC Symbol@@@Acc:6657]	ENSG00000072201	ENST00000263925	ENST00000263925.7:c.1892+1G>A	.	0	1	3
0.0326133	significant	4.4648	0.9~13.57	4.10941	LNX1	ligand of numb-protein X 1, E3 ubiquitin protein ligase [Source:HGNC Symbol@@@Acc:6657]	ENSG00000072201	ENST00000263925	ENST00000263925.7:c.1A>T	ENSP00000263925.7:p.Met1?	7.0089e-05	2	3
0.0330754	significant	4.4408	0.89~13.5	3.99626	UGT2B28	UDP glucuronosyltransferase 2 family, polypeptide B28 [Source:HGNC Symbol@@@Acc:13479]	ENSG00000135226	ENST00000335568	ENST00000335568.5:c.785G>A	ENSP00000334276.5:p.Trp262Ter	0	2	3
0.0330754	significant	4.4408	0.89~13.5	3.99626	UGT2B28	UDP glucuronosyltransferase 2 family, polypeptide B28 [Source:HGNC Symbol@@@Acc:13479]	ENSG00000135226	ENST00000335568	ENST00000335568.5:c.889C>T	ENSP00000334276.5:p.Gln297Ter	0.000130658	1	3
0.0335953	significant	3.3914	0.91~8.91	2.82534	ZNF493	zinc finger protein 493 [Source:HGNC Symbol@@@Acc:23708]	ENSG00000196268	ENST00000392288	ENST00000392288.2:c.1104_1108delAAGAA	ENSP00000376110.2:p.Lys368AsnfsTer11	0	1	4
0.0335953	significant	3.3914	0.91~8.91	2.82534	ZNF493	zinc finger protein 493 [Source:HGNC Symbol@@@Acc:23708]	ENSG00000196268	ENST00000392288	ENST00000392288.2:c.1437_1438delTA	ENSP00000376110.2:p.His479GlnfsTer6	7.9357e-05	1	4
0.0335953	significant	3.3914	0.91~8.91	2.82534	ZNF493	zinc finger protein 493 [Source:HGNC Symbol@@@Acc:23708]	ENSG00000196268	ENST00000392288	ENST00000392288.2:c.1449delT	ENSP00000376110.2:p.His483GlnfsTer27	0.00104091	1	4
0.0335953	significant	3.3914	0.91~8.91	2.82534	ZNF493	zinc finger protein 493 [Source:HGNC Symbol@@@Acc:23708]	ENSG00000196268	ENST00000392288	ENST00000392288.2:c.1954delA	ENSP00000376110.2:p.Ser652ValfsTer26	0.000393317	1	4
0.0336101	significant	4.4099	0.89~13.4	2.91295	ERMP1	endoplasmic reticulum metallopeptidase 1 [Source:HGNC Symbol@@@Acc:23703]	ENSG00000099219	ENST00000339450	ENST00000339450.5:c.1691dupA	ENSP00000340427.5:p.Leu565AlafsTer5	0.000121189	1	3
0.0336101	significant	4.4099	0.89~13.4	2.91295	ERMP1	endoplasmic reticulum metallopeptidase 1 [Source:HGNC Symbol@@@Acc:23703]	ENSG00000099219	ENST00000339450	ENST00000339450.5:c.1914+1G>C	.	0	1	3
0.0336101	significant	4.4099	0.89~13.4	2.91295	ERMP1	endoplasmic reticulum metallopeptidase 1 [Source:HGNC Symbol@@@Acc:23703]	ENSG00000099219	ENST00000339450	ENST00000339450.5:c.504dupT	ENSP00000340427.5:p.Ser169Ter	0.000236935	1	3
0.0336101	significant	4.4099	0.89~13.4	3.58337	SNX31	sorting nexin 31 [Source:HGNC Symbol@@@Acc:28605]	ENSG00000174226	ENST00000311812	ENST00000311812.2:c.217delG	ENSP00000312368.2:p.Asp73MetfsTer14	6.4817e-05	1	3
0.0336101	significant	4.4099	0.89~13.4	3.58337	SNX31	sorting nexin 31 [Source:HGNC Symbol@@@Acc:28605]	ENSG00000174226	ENST00000311812	ENST00000311812.2:c.432+1G>A	.	0.00525959	1	3
0.0336101	significant	4.4099	0.89~13.4	3.58337	SNX31	sorting nexin 31 [Source:HGNC Symbol@@@Acc:28605]	ENSG00000174226	ENST00000311812	ENST00000311812.2:c.619dupG	ENSP00000312368.2:p.Ala207GlyfsTer27	0	1	3
0.0336271	significant	4.409	0.89~13.39	3.23223	SH2D3A	SH2 domain containing 3A [Source:HGNC Symbol@@@Acc:16885]	ENSG00000125731	ENST00000245908	ENST00000245908.6:c.1558C>T	ENSP00000245908.5:p.Gln520Ter	0	1	3
0.0336271	significant	4.409	0.89~13.39	3.23223	SH2D3A	SH2 domain containing 3A [Source:HGNC Symbol@@@Acc:16885]	ENSG00000125731	ENST00000245908	ENST00000245908.6:c.218_219insTTTT	ENSP00000245908.5:p.Pro74PhefsTer11	0	1	3
0.0336271	significant	4.409	0.89~13.39	3.23223	SH2D3A	SH2 domain containing 3A [Source:HGNC Symbol@@@Acc:16885]	ENSG00000125731	ENST00000245908	ENST00000245908.6:c.742C>T	ENSP00000245908.5:p.Gln248Ter	0.000305012	1	3
0.0336583	significant	4.4073	0.89~13.39	3.85012	ZNF267	zinc finger protein 267 [Source:HGNC Symbol@@@Acc:13060]	ENSG00000185947	ENST00000300870	ENST00000300870.10:c.1676dupA	ENSP00000300870.10:p.Tyr559Ter	0	1	3
0.0336583	significant	4.4073	0.89~13.39	3.85012	ZNF267	zinc finger protein 267 [Source:HGNC Symbol@@@Acc:13060]	ENSG00000185947	ENST00000300870	ENST00000300870.10:c.2230T>C	ENSP00000300870.10:p.Ter744GlnextTer31	0	1	3
0.0336583	significant	4.4073	0.89~13.39	3.85012	ZNF267	zinc finger protein 267 [Source:HGNC Symbol@@@Acc:13060]	ENSG00000185947	ENST00000300870	ENST00000300870.10:c.872_876delGAGAA	ENSP00000300870.10:p.Arg291LysfsTer4	7.666e-05	1	3
0.033789	significant	38.6522	0.74~486.33	11.8104	FBN1	fibrillin 1 [Source:HGNC Symbol@@@Acc:3603]	ENSG00000166147	ENST00000316623	ENST00000316623.5:c.6496+1G>A	.	0	1	1
0.0337898	significant	2.2001	0.94~4.39	2.05409	CCDC63	coiled-coil domain containing 63 [Source:HGNC Symbol@@@Acc:26669]	ENSG00000173093	ENST00000308208	ENST00000308208.5:c.1414delG	ENSP00000312399.5:p.Ala472GlnfsTer64	0.000736626	4	8
0.0337898	significant	2.2001	0.94~4.39	2.05409	CCDC63	coiled-coil domain containing 63 [Source:HGNC Symbol@@@Acc:26669]	ENSG00000173093	ENST00000308208	ENST00000308208.5:c.1457dupG	ENSP00000312399.5:p.Gly487TrpfsTer21	0.0001016	1	8
0.0337898	significant	2.2001	0.94~4.39	2.05409	CCDC63	coiled-coil domain containing 63 [Source:HGNC Symbol@@@Acc:26669]	ENSG00000173093	ENST00000308208	ENST00000308208.5:c.151C>T	ENSP00000312399.5:p.Arg51Ter	9.8918e-05	1	8
0.0337898	significant	2.2001	0.94~4.39	2.05409	CCDC63	coiled-coil domain containing 63 [Source:HGNC Symbol@@@Acc:26669]	ENSG00000173093	ENST00000308208	ENST00000308208.5:c.391delA	ENSP00000312399.5:p.Ile131SerfsTer31	0.00209325	2	8
0.0337907	significant	38.6503	0.74~486.31	11.587	CARTPT	CART prepropeptide [Source:HGNC Symbol@@@Acc:24323]	ENSG00000164326	ENST00000296777	ENST00000296777.4:c.193A>T	ENSP00000296777.4:p.Lys65Ter	0	1	1
0.0337907	significant	38.6503	0.74~486.31	35.0703	NXF1	nuclear RNA export factor 1 [Source:HGNC Symbol@@@Acc:8071]	ENSG00000162231	ENST00000532297	ENST00000532297.1:c.1285C>T	ENSP00000436679.1:p.Arg429Ter	4.0254e-05	1	1
0.0337918	significant	38.649	0.74~486.29	31.4198	ATP1A3	ATPase, Na+/K+ transporting, alpha 3 polypeptide [Source:HGNC Symbol@@@Acc:801]	ENSG00000105409	ENST00000545399	ENST00000545399.1:c.396+1G>A	.	0	1	1
0.0337923	significant	38.6483	0.74~486.28	34.5303	SNAP29	synaptosomal-associated protein, 29kDa [Source:HGNC Symbol@@@Acc:11133]	ENSG00000099940	ENST00000215730	ENST00000215730.7:c.766C>T	ENSP00000215730.6:p.Arg256Ter	0.000571488	1	1
0.0337934	significant	38.647	0.74~486.27	11.6291	SENP2	SUMO1/sentrin/SMT3 specific peptidase 2 [Source:HGNC Symbol@@@Acc:23116]	ENSG00000163904	ENST00000296257	ENST00000296257.5:c.697_700delTGTC	ENSP00000296257.5:p.Cys233LeufsTer2	0	1	1
0.0337934	significant	38.647	0.74~486.27	32.8766	XPR1	xenotropic and polytropic retrovirus receptor 1 [Source:HGNC Symbol@@@Acc:12827]	ENSG00000143324	ENST00000367590	ENST00000367590.4:c.763+2T>C	.	0	1	1
0.0337968	significant	38.6431	0.74~486.22	11.8041	CHCHD7	coiled-coil-helix-coiled-coil-helix domain containing 7 [Source:HGNC Symbol@@@Acc:28314]	ENSG00000170791	ENST00000303759	ENST00000303759.3:c.59+2T>C	.	0	1	1
0.0337968	significant	38.6431	0.74~486.22	32.9328	PTHLH	parathyroid hormone-like hormone [Source:HGNC Symbol@@@Acc:9607]	ENSG00000087494	ENST00000395872	ENST00000395872.1:c.-23+2T>C	.	1.0018e-05	1	1
0.0337979	significant	38.6418	0.74~486.2	33.2625	FXYD5	FXYD domain containing ion transport regulator 5 [Source:HGNC Symbol@@@Acc:4029]	ENSG00000089327	ENST00000342879	ENST00000342879.3:c.148_152delGTCTA	ENSP00000344254.3:p.Val50HisfsTer15	0	1	1
0.033799	significant	38.6405	0.74~486.18	28.254	MTSS1L	metastasis suppressor 1-like [Source:HGNC Symbol@@@Acc:25094]	ENSG00000132613	ENST00000338779	ENST00000338779.6:c.1968dupC	ENSP00000341171.6:p.Gly657ArgfsTer34	0	1	1
0.0338024	significant	38.6365	0.74~486.13	6.54388	TMEM201	transmembrane protein 201 [Source:HGNC Symbol@@@Acc:33719]	ENSG00000188807	ENST00000340381	ENST00000340381.6:c.2T>C	ENSP00000344503.6:p.Met1?	0	1	1
0.0338024	significant	38.6365	0.74~486.13	11.5875	C11orf68	chromosome 11 open reading frame 68 [Source:HGNC Symbol@@@Acc:28801]	ENSG00000175573	ENST00000438576	ENST00000438576.2:c.402delC	ENSP00000398350.2:p.Asp134GlufsTer69	0	1	1
0.0338041	significant	38.6346	0.74~486.11	33.5131	ZNF460	zinc finger protein 460 [Source:HGNC Symbol@@@Acc:21628]	ENSG00000197714	ENST00000360338	ENST00000360338.3:c.3G>C	ENSP00000353491.2:p.Met1?	0	1	1
0.0338074	significant	38.6306	0.74~486.06	33.2655	MIER3	mesoderm induction early response 1, family member 3 [Source:HGNC Symbol@@@Acc:26678]	ENSG00000155545	ENST00000381213	ENST00000381213.3:c.1531_1535delATCAC	ENSP00000370611.3:p.Ile511GlnfsTer10	9.796e-06	1	1
0.0338131	significant	38.6241	0.74~485.98	33.4976	PTH	parathyroid hormone [Source:HGNC Symbol@@@Acc:9606]	ENSG00000152266	ENST00000282091	ENST00000282091.1:c.247C>T	ENSP00000282091.1:p.Arg83Ter	9.738e-06	1	1
0.0338231	significant	38.6123	0.73~485.83	8.91573	CBLN4	cerebellin 4 precursor [Source:HGNC Symbol@@@Acc:16231]	ENSG00000054803	ENST00000064571	ENST00000064571.2:c.1A>T	ENSP00000064571.2:p.Met1?	0	1	1
0.0338445	significant	38.5875	0.73~485.51	32.7527	SNX3	sorting nexin 3 [Source:HGNC Symbol@@@Acc:11174]	ENSG00000112335	ENST00000230085	ENST00000230085.8:c.75delC	ENSP00000230085.8:p.Ser26AlafsTer8	0	1	1
0.033939	significant	38.4776	0.73~484.12	6.37848	BOK	BCL2-related ovarian killer [Source:HGNC Symbol@@@Acc:1087]	ENSG00000176720	ENST00000318407	ENST00000318407.3:c.109G>T	ENSP00000314132.3:p.Glu37Ter	0.000572082	1	1
0.033982	significant	38.428	0.73~483.49	33.1504	MLXIP	MLX interacting protein [Source:HGNC Symbol@@@Acc:17055]	ENSG00000175727	ENST00000319080	ENST00000319080.7:c.891G>A	ENSP00000312834.6:p.Trp297Ter	0	1	1
0.0339911	significant	38.4175	0.73~483.35	33.5363	SF3B14	Pre-mRNA branch site protein p14 [Source:UniProtKB/Swiss-Prot@@@Acc:Q9Y3B4]	ENSG00000115128	ENST00000233468	ENST00000233468.4:c.359_363dupACACA	ENSP00000233468.4:p.Asp122ThrfsTer16	3.2877e-05	1	1
0.034261	significant	7.2536	0.84~28.5	6.70025	MYEOV	myeloma overexpressed [Source:HGNC Symbol@@@Acc:7563]	ENSG00000172927	ENST00000308946	ENST00000308946.3:c.813delG	ENSP00000308330.3:p.Trp272GlyfsTer66	0.0208685	2	2
0.0342694	significant	7.2526	0.84~28.5	6.4364	TIGD3	tigger transposable element derived 3 [Source:HGNC Symbol@@@Acc:18334]	ENSG00000173825	ENST00000309880	ENST00000309880.5:c.1195G>T	ENSP00000308354.5:p.Glu399Ter	9.3097e-05	1	2
0.0342694	significant	7.2526	0.84~28.5	6.4364	TIGD3	tigger transposable element derived 3 [Source:HGNC Symbol@@@Acc:18334]	ENSG00000173825	ENST00000309880	ENST00000309880.5:c.441delT	ENSP00000308354.5:p.Glu148SerfsTer17	1.9547e-05	1	2
0.0342699	significant	2.8604	0.92~6.81	2.42495	ANKK1	ankyrin repeat and kinase domain containing 1 [Source:HGNC Symbol@@@Acc:21027]	ENSG00000170209	ENST00000303941	ENST00000303941.3:c.2206C>T	ENSP00000306678.3:p.Arg736Ter	0.000607916	3	5
0.0342699	significant	2.8604	0.92~6.81	2.42495	ANKK1	ankyrin repeat and kinase domain containing 1 [Source:HGNC Symbol@@@Acc:21027]	ENSG00000170209	ENST00000303941	ENST00000303941.3:c.633-1G>T	.	0.026544	1	5
0.0342699	significant	2.8604	0.92~6.81	2.42495	ANKK1	ankyrin repeat and kinase domain containing 1 [Source:HGNC Symbol@@@Acc:21027]	ENSG00000170209	ENST00000303941	ENST00000303941.3:c.709C>T	ENSP00000306678.3:p.Arg237Ter	0.000885785	1	5
0.034283	significant	7.2511	0.84~28.49	4.15612	GBP6	guanylate binding protein family, member 6 [Source:HGNC Symbol@@@Acc:25395]	ENSG00000183347	ENST00000370456	ENST00000370456.4:c.253_257delCACCC	ENSP00000359485.4:p.His85IlefsTer22	0.000146079	1	2
0.034283	significant	7.2511	0.84~28.49	4.15612	GBP6	guanylate binding protein family, member 6 [Source:HGNC Symbol@@@Acc:25395]	ENSG00000183347	ENST00000370456	ENST00000370456.4:c.428+1G>A	.	0	1	2
0.0342851	significant	7.2508	0.84~28.49	6.58423	ASZ1	ankyrin repeat, SAM and basic leucine zipper domain containing 1 [Source:HGNC Symbol@@@Acc:1350]	ENSG00000154438	ENST00000284629	ENST00000284629.2:c.397G>T	ENSP00000284629.2:p.Glu133Ter	6.7813e-05	1	2
0.0342851	significant	7.2508	0.84~28.49	6.58423	ASZ1	ankyrin repeat, SAM and basic leucine zipper domain containing 1 [Source:HGNC Symbol@@@Acc:1350]	ENSG00000154438	ENST00000284629	ENST00000284629.2:c.460dupA	ENSP00000284629.2:p.Met154AsnfsTer23	0	1	2
0.0342935	significant	7.2498	0.84~28.49	5.30104	TMPRSS4	transmembrane protease, serine 4 [Source:HGNC Symbol@@@Acc:11878]	ENSG00000137648	ENST00000437212	ENST00000437212.3:c.1152+1G>T	.	0	1	2
0.0342935	significant	7.2498	0.84~28.49	5.30104	TMPRSS4	transmembrane protease, serine 4 [Source:HGNC Symbol@@@Acc:11878]	ENSG00000137648	ENST00000437212	ENST00000437212.3:c.1224T>A	ENSP00000416037.3:p.Tyr408Ter	1.9479e-05	1	2
0.0342988	significant	7.2492	0.84~28.48	4.97882	OR5T1	olfactory receptor, family 5, subfamily T, member 1 [Source:HGNC Symbol@@@Acc:14821]	ENSG00000181698	ENST00000313033	ENST00000313033.2:c.302dupA	ENSP00000323612.2:p.Asn101LysfsTer2	5.1007e-05	1	2
0.0342988	significant	7.2492	0.84~28.48	4.97882	OR5T1	olfactory receptor, family 5, subfamily T, member 1 [Source:HGNC Symbol@@@Acc:14821]	ENSG00000181698	ENST00000313033	ENST00000313033.2:c.391delG	ENSP00000323612.2:p.Ala131LeufsTer6	0.00014396	1	2
0.0343302	significant	7.2455	0.84~28.47	6.31227	ZNF559-ZNF177	ZNF559-ZNF177 readthrough [Source:HGNC Symbol@@@Acc:42964]	ENSG00000270011	ENST00000541595	ENST00000541595.2:c.591delA	ENSP00000445323.1:p.Lys197AsnfsTer3	0	1	2
0.0343302	significant	7.2455	0.84~28.47	6.31227	ZNF559-ZNF177	ZNF559-ZNF177 readthrough [Source:HGNC Symbol@@@Acc:42964]	ENSG00000270011	ENST00000541595	ENST00000541595.2:c.799A>T	ENSP00000445323.1:p.Lys267Ter	2.9302e-05	1	2
0.0344189	significant	37.9298	0.72~471.64	5.95525	C12orf61	chromosome 12 open reading frame 61 [Source:HGNC Symbol@@@Acc:26364]	ENSG00000221949	ENST00000408887	ENST00000408887.2:c.209_225delCCGCCGCCGGCCCGCTC	ENSP00000386169.2:p.Pro70LeufsTer25	0	1	1
0.0344323	significant	7.2337	0.84~28.42	6.98145	MUCL1	mucin-like 1 [Source:HGNC Symbol@@@Acc:30588]	ENSG00000172551	ENST00000308796	ENST00000308796.6:c.58+1G>T	.	0.0282812	2	2
0.0346298	significant	3.3662	0.9~8.88	2.56624	C16orf74	chromosome 16 open reading frame 74 [Source:HGNC Symbol@@@Acc:23362]	ENSG00000154102	ENST00000284245	ENST00000284245.4:c.84_103delGAACGACAAGCACCTGGACG	ENSP00000284245.3:p.Asn29AlafsTer27	0.00151097	4	4
0.0346389	significant	7.2098	0.84~28.33	6.44818	ARL16	ADP-ribosylation factor-like 16 [Source:HGNC Symbol@@@Acc:27902]	ENSG00000214087	ENST00000397498	ENST00000397498.4:c.215_224delTCGTGGCACA	ENSP00000380635.4:p.Ile72ArgfsTer30	0.000799627	1	2
0.0346389	significant	7.2098	0.84~28.33	6.44818	ARL16	ADP-ribosylation factor-like 16 [Source:HGNC Symbol@@@Acc:27902]	ENSG00000214087	ENST00000397498	ENST00000397498.4:c.255dupG	ENSP00000380635.4:p.Cys86ValfsTer24	0.000175346	1	2
0.0346533	significant	37.6676	0.72~468.38	33.1673	METRN	meteorin, glial cell differentiation regulator [Source:HGNC Symbol@@@Acc:14151]	ENSG00000103260	ENST00000568223	ENST00000568223.2:c.75C>G	ENSP00000455068.1:p.Tyr25Ter	0	1	1
0.0346581	significant	4.3545	0.88~13.22	3.43554	FAM186B	family with sequence similarity 186, member B [Source:HGNC Symbol@@@Acc:25296]	ENSG00000135436	ENST00000257894	ENST00000257894.2:c.1870C>T	ENSP00000257894.2:p.Arg624Ter	0.000395704	1	3
0.0346581	significant	4.3545	0.88~13.22	3.43554	FAM186B	family with sequence similarity 186, member B [Source:HGNC Symbol@@@Acc:25296]	ENSG00000135436	ENST00000257894	ENST00000257894.2:c.2171+1G>A	.	0	1	3
0.0346581	significant	4.3545	0.88~13.22	3.43554	FAM186B	family with sequence similarity 186, member B [Source:HGNC Symbol@@@Acc:25296]	ENSG00000135436	ENST00000257894	ENST00000257894.2:c.2466delC	ENSP00000257894.2:p.Ser823ValfsTer44	0	1	3
0.034661	significant	4.3544	0.88~13.22	3.41775	EMC1	ER membrane protein complex subunit 1 [Source:HGNC Symbol@@@Acc:28957]	ENSG00000127463	ENST00000477853	ENST00000477853.1:c.2712dupA	ENSP00000420608.1:p.His905ThrfsTer9	0.000482975	1	3
0.034661	significant	4.3544	0.88~13.22	3.41775	EMC1	ER membrane protein complex subunit 1 [Source:HGNC Symbol@@@Acc:28957]	ENSG00000127463	ENST00000477853	ENST00000477853.1:c.2758C>T	ENSP00000420608.1:p.Arg920Ter	5.6529e-05	1	3
0.034661	significant	4.3544	0.88~13.22	3.41775	EMC1	ER membrane protein complex subunit 1 [Source:HGNC Symbol@@@Acc:28957]	ENSG00000127463	ENST00000477853	ENST00000477853.1:c.313C>T	ENSP00000420608.1:p.Arg105Ter	2.9189e-05	1	3
0.0346727	significant	4.3538	0.88~13.22	3.56317	SLC44A3	solute carrier family 44, member 3 [Source:HGNC Symbol@@@Acc:28689]	ENSG00000143036	ENST00000271227	ENST00000271227.6:c.1081C>T	ENSP00000271227.6:p.Gln361Ter	0.00235773	1	3
0.0346727	significant	4.3538	0.88~13.22	3.56317	SLC44A3	solute carrier family 44, member 3 [Source:HGNC Symbol@@@Acc:28689]	ENSG00000143036	ENST00000271227	ENST00000271227.6:c.28-2A>C	.	1.7543e-05	1	3
0.0346727	significant	4.3538	0.88~13.22	3.56317	SLC44A3	solute carrier family 44, member 3 [Source:HGNC Symbol@@@Acc:28689]	ENSG00000143036	ENST00000271227	ENST00000271227.6:c.2T>G	ENSP00000271227.6:p.Met1?	6.1072e-05	1	3
0.0350754	significant	3.3433	0.9~8.78	2.8229	ACAD10	acyl-CoA dehydrogenase family, member 10 [Source:HGNC Symbol@@@Acc:21597]	ENSG00000111271	ENST00000455480	ENST00000455480.2:c.2083dupA	ENSP00000389813.2:p.Arg695LysfsTer48	0	1	4
0.0350754	significant	3.3433	0.9~8.78	2.8229	ACAD10	acyl-CoA dehydrogenase family, member 10 [Source:HGNC Symbol@@@Acc:21597]	ENSG00000111271	ENST00000455480	ENST00000455480.2:c.2910+1G>A	.	0.000212314	1	4
0.0350754	significant	3.3433	0.9~8.78	2.8229	ACAD10	acyl-CoA dehydrogenase family, member 10 [Source:HGNC Symbol@@@Acc:21597]	ENSG00000111271	ENST00000455480	ENST00000455480.2:c.3193C>T	ENSP00000389813.2:p.Arg1065Ter	8.5391e-05	1	4
0.0350754	significant	3.3433	0.9~8.78	2.8229	ACAD10	acyl-CoA dehydrogenase family, member 10 [Source:HGNC Symbol@@@Acc:21597]	ENSG00000111271	ENST00000455480	ENST00000455480.2:c.70_71delAC	ENSP00000389813.2:p.Thr24ProfsTer60	2.9219e-05	1	4
0.0350809	significant	3.3432	0.9~8.78	2.97645	RP11-192H23.4	Uncharacterized protein [Source:UniProtKB/TrEMBL@@@Acc:E9PMD0]	ENSG00000258472	ENST00000531839	ENST00000531839.1:c.294dupT	ENSP00000431165.1:p.Arg99Ter	6.8142e-05	1	4
0.0350809	significant	3.3432	0.9~8.78	2.97645	RP11-192H23.4	Uncharacterized protein [Source:UniProtKB/TrEMBL@@@Acc:E9PMD0]	ENSG00000258472	ENST00000531839	ENST00000531839.1:c.408+1G>A	.	0.000880207	2	4
0.0350809	significant	3.3432	0.9~8.78	2.97645	RP11-192H23.4	Uncharacterized protein [Source:UniProtKB/TrEMBL@@@Acc:E9PMD0]	ENSG00000258472	ENST00000531839	ENST00000531839.1:c.46dupG	ENSP00000431165.1:p.Glu16GlyfsTer84	1.9487e-05	1	4
0.0353452	significant	2.3278	0.93~4.87	0.733014	NBPF10	neuroblastoma breakpoint family, member 10 [Source:HGNC Symbol@@@Acc:31992]	ENSG00000163386	ENST00000342960	ENST00000342960.5:c.1120G>T	ENSP00000345684.5:p.Glu374Ter	5.7178e-05	1	7
0.0353452	significant	2.3278	0.93~4.87	0.733014	NBPF10	neuroblastoma breakpoint family, member 10 [Source:HGNC Symbol@@@Acc:31992]	ENSG00000163386	ENST00000342960	ENST00000342960.5:c.309_319delACGAGAGCTGA	ENSP00000345684.5:p.Glu103AspfsTer19	0	1	7
0.0353452	significant	2.3278	0.93~4.87	0.733014	NBPF10	neuroblastoma breakpoint family, member 10 [Source:HGNC Symbol@@@Acc:31992]	ENSG00000163386	ENST00000342960	ENST00000342960.5:c.9043G>T	ENSP00000345684.5:p.Glu3015Ter	0.00259471	5	7
0.0354342	significant	41.3556	0.7~785.27	35.4838	CLIC2	chloride intracellular channel 2 [Source:HGNC Symbol@@@Acc:2063]	ENSG00000155962	ENST00000369449	ENST00000369449.2:c.143dupA	ENSP00000358460.2:p.Asn48LysfsTer6	0	1	1
0.0356618	significant	2.5266	0.92~5.59	2.49321	PDCD1LG2	programmed cell death 1 ligand 2 [Source:HGNC Symbol@@@Acc:18731]	ENSG00000197646	ENST00000397747	ENST00000397747.3:c.31delG	ENSP00000380855.3:p.Glu11AsnfsTer7	0.00313671	6	6
0.035729	significant	4.3002	0.87~13.06	3.72327	GDPD4	glycerophosphodiester phosphodiesterase domain containing 4 [Source:HGNC Symbol@@@Acc:24849]	ENSG00000178795	ENST00000315938	ENST00000315938.4:c.1411delA	ENSP00000320815.4:p.Met471CysfsTer52	0	1	3
0.035729	significant	4.3002	0.87~13.06	3.72327	GDPD4	glycerophosphodiester phosphodiesterase domain containing 4 [Source:HGNC Symbol@@@Acc:24849]	ENSG00000178795	ENST00000315938	ENST00000315938.4:c.625-2A>C	.	0.0308116	2	3
0.0360457	significant	2.8196	0.9~6.71	2.28792	ABCA10	ATP-binding cassette, sub-family A (ABC1), member 10 [Source:HGNC Symbol@@@Acc:30]	ENSG00000154263	ENST00000269081	ENST00000269081.4:c.3693dupA	ENSP00000269081.4:p.Gly1232ArgfsTer2	0.000235036	1	5
0.0360457	significant	2.8196	0.9~6.71	2.28792	ABCA10	ATP-binding cassette, sub-family A (ABC1), member 10 [Source:HGNC Symbol@@@Acc:30]	ENSG00000154263	ENST00000269081	ENST00000269081.4:c.3787-1G>A	.	0.00974161	4	5
0.0361254	significant	7.0325	0.82~27.57	4.57842	NLRP10	NLR family, pyrin domain containing 10 [Source:HGNC Symbol@@@Acc:21464]	ENSG00000182261	ENST00000328600	ENST00000328600.2:c.142G>T	ENSP00000327763.2:p.Glu48Ter	0	1	2
0.0361254	significant	7.0325	0.82~27.57	4.57842	NLRP10	NLR family, pyrin domain containing 10 [Source:HGNC Symbol@@@Acc:21464]	ENSG00000182261	ENST00000328600	ENST00000328600.2:c.1789C>T	ENSP00000327763.2:p.Gln597Ter	5.6548e-05	1	2
0.0361287	significant	7.0322	0.82~27.56	3.67519	ANKRD16	ankyrin repeat domain 16 [Source:HGNC Symbol@@@Acc:23471]	ENSG00000134461	ENST00000380094	ENST00000380094.5:c.*34-1G>T	.	0	1	2
0.0361287	significant	7.0322	0.82~27.56	3.67519	ANKRD16	ankyrin repeat domain 16 [Source:HGNC Symbol@@@Acc:23471]	ENSG00000134461	ENST00000380094	ENST00000380094.5:c.849+1G>A	.	9.769e-06	1	2
0.0361287	significant	7.0322	0.82~27.56	3.6877	COMP	cartilage oligomeric matrix protein [Source:HGNC Symbol@@@Acc:2227]	ENSG00000105664	ENST00000222271	ENST00000222271.2:c.1560_1573delTCCGGAGAACGCTG	ENSP00000222271.2:p.Cys520Ter	5.925e-05	1	2
0.0361287	significant	7.0322	0.82~27.56	3.6877	COMP	cartilage oligomeric matrix protein [Source:HGNC Symbol@@@Acc:2227]	ENSG00000105664	ENST00000222271	ENST00000222271.2:c.166-2A>C	.	0	1	2
0.0361287	significant	7.0322	0.82~27.56	4.1885	MDH2	malate dehydrogenase 2, NAD (mitochondrial) [Source:HGNC Symbol@@@Acc:6971]	ENSG00000146701	ENST00000315758	ENST00000315758.5:c.157dupC	ENSP00000327070.5:p.Leu53ProfsTer5	0.000152543	2	2
0.036132	significant	7.0318	0.82~27.56	4.67345	SEMA3D	sema domain, immunoglobulin domain (Ig), short basic domain, secreted, (semaphorin) 3D [Source:HGNC Symbol@@@Acc:10726]	ENSG00000153993	ENST00000284136	ENST00000284136.6:c.1567C>T	ENSP00000284136.6:p.Arg523Ter	0	1	2
0.036132	significant	7.0318	0.82~27.56	4.67345	SEMA3D	sema domain, immunoglobulin domain (Ig), short basic domain, secreted, (semaphorin) 3D [Source:HGNC Symbol@@@Acc:10726]	ENSG00000153993	ENST00000284136	ENST00000284136.6:c.2278C>T	ENSP00000284136.6:p.Arg760Ter	0	1	2
0.036132	significant	7.0318	0.82~27.56	5.1803	HOXD11	homeobox D11 [Source:HGNC Symbol@@@Acc:5134]	ENSG00000128713	ENST00000249504	ENST00000249504.5:c.1A>T	ENSP00000249504.5:p.Met1?	0.000257268	1	2
0.036132	significant	7.0318	0.82~27.56	5.1803	HOXD11	homeobox D11 [Source:HGNC Symbol@@@Acc:5134]	ENSG00000128713	ENST00000249504	ENST00000249504.5:c.736G>T	ENSP00000249504.5:p.Glu246Ter	7.0532e-05	1	2
0.0361651	significant	7.1474	0.82~29.01	4.19309	ZCCHC16	zinc finger, CCHC domain containing 16 [Source:HGNC Symbol@@@Acc:25214]	ENSG00000187823	ENST00000340433	ENST00000340433.2:c.547C>T	ENSP00000340590.2:p.Gln183Ter	5.515e-05	1	2
0.0361651	significant	7.1474	0.82~29.01	4.19309	ZCCHC16	zinc finger, CCHC domain containing 16 [Source:HGNC Symbol@@@Acc:25214]	ENSG00000187823	ENST00000340433	ENST00000340433.2:c.895C>T	ENSP00000340590.2:p.Arg299Ter	0.000184843	1	2
0.0361739	significant	7.0273	0.82~27.55	6.29396	CD302	CD302 molecule [Source:HGNC Symbol@@@Acc:30843]	ENSG00000241399	ENST00000259053	ENST00000259053.4:c.236T>A	ENSP00000259053.4:p.Leu79Ter	9.742e-06	1	2
0.0361739	significant	7.0273	0.82~27.55	6.29396	CD302	CD302 molecule [Source:HGNC Symbol@@@Acc:30843]	ENSG00000241399	ENST00000259053	ENST00000259053.4:c.697T>G	ENSP00000259053.4:p.Ter233GluextTer23	0	1	2
0.0367024	significant	53.0142	0.68~3997.59	33.0549	SPG20OS	SPG20 opposite strand [Source:HGNC Symbol@@@Acc:39933]	ENSG00000120664	ENST00000379848	ENST00000379848.2:c.55C>T	ENSP00000369177.2:p.Arg19Ter	0.000111119	1	1
0.0367395	significant	2.5078	0.91~5.55	1.86798	LCNL1	lipocalin-like 1 [Source:HGNC Symbol@@@Acc:34436]	ENSG00000214402	ENST00000408973	ENST00000408973.2:c.217C>T	ENSP00000386162.2:p.Arg73Ter	0.00249847	6	6
0.0371674	significant	2.5004	0.91~5.53	2.10501	TAS1R1	taste receptor, type 1, member 1 [Source:HGNC Symbol@@@Acc:14448]	ENSG00000173662	ENST00000333172	ENST00000333172.6:c.1256G>A	ENSP00000331867.6:p.Trp419Ter	0.00172852	4	6
0.0371674	significant	2.5004	0.91~5.53	2.10501	TAS1R1	taste receptor, type 1, member 1 [Source:HGNC Symbol@@@Acc:14448]	ENSG00000173662	ENST00000333172	ENST00000333172.6:c.1326_1327delCA	ENSP00000331867.6:p.Asn442LysfsTer6	0	1	6
0.0371674	significant	2.5004	0.91~5.53	2.10501	TAS1R1	taste receptor, type 1, member 1 [Source:HGNC Symbol@@@Acc:14448]	ENSG00000173662	ENST00000333172	ENST00000333172.6:c.2070delG	ENSP00000331867.6:p.Gln690HisfsTer6	0.000483014	1	6
0.0373201	significant	4.224	0.85~12.82	1.43559	C10orf71	chromosome 10 open reading frame 71 [Source:HGNC Symbol@@@Acc:26973]	ENSG00000177354	ENST00000374144	ENST00000374144.3:c.1320dupC	ENSP00000363259.3:p.Phe441LeufsTer2	0	1	3
0.0373201	significant	4.224	0.85~12.82	1.43559	C10orf71	chromosome 10 open reading frame 71 [Source:HGNC Symbol@@@Acc:26973]	ENSG00000177354	ENST00000374144	ENST00000374144.3:c.4059_4060delTC	ENSP00000363259.3:p.Gln1354AlafsTer37	0.000290622	1	3
0.0373201	significant	4.224	0.85~12.82	1.43559	C10orf71	chromosome 10 open reading frame 71 [Source:HGNC Symbol@@@Acc:26973]	ENSG00000177354	ENST00000374144	ENST00000374144.3:c.4176_4177insT	ENSP00000363259.3:p.Thr1393TyrfsTer32	0.00065548	1	3
0.0378872	significant	4.1972	0.85~12.73	3.37338	WDR3	WD repeat domain 3 [Source:HGNC Symbol@@@Acc:12755]	ENSG00000065183	ENST00000349139	ENST00000349139.5:c.1262dupT	ENSP00000308179.4:p.Leu421PhefsTer16	9.74e-06	1	3
0.0378872	significant	4.1972	0.85~12.73	3.37338	WDR3	WD repeat domain 3 [Source:HGNC Symbol@@@Acc:12755]	ENSG00000065183	ENST00000349139	ENST00000349139.5:c.673G>T	ENSP00000308179.4:p.Glu225Ter	8.4739e-05	2	3
0.0380379	significant	6.8265	0.79~26.67	4.4142	AHNAK	AHNAK nucleoprotein [Source:HGNC Symbol@@@Acc:347]	ENSG00000124942	ENST00000378024	ENST00000378024.4:c.14871_14878delCATGGACA	ENSP00000367263.4:p.His4957GlnfsTer5	0	1	2
0.0380379	significant	6.8265	0.79~26.67	4.4142	AHNAK	AHNAK nucleoprotein [Source:HGNC Symbol@@@Acc:347]	ENSG00000124942	ENST00000378024	ENST00000378024.4:c.3247_3251delGGAAA	ENSP00000367263.4:p.Gly1083CysfsTer11	9.742e-06	1	2
0.0380414	significant	6.8262	0.79~26.67	3.33646	LRG1	leucine-rich alpha-2-glycoprotein 1 [Source:HGNC Symbol@@@Acc:29480]	ENSG00000171236	ENST00000306390	ENST00000306390.6:c.35dupC	ENSP00000302621.4:p.Gly13ArgfsTer9	0.000150346	1	2
0.0380414	significant	6.8262	0.79~26.67	3.33646	LRG1	leucine-rich alpha-2-glycoprotein 1 [Source:HGNC Symbol@@@Acc:29480]	ENSG00000171236	ENST00000306390	ENST00000306390.6:c.477G>A	ENSP00000302621.4:p.Trp159Ter	2.549e-05	1	2
0.0380425	significant	6.826	0.79~26.67	5.28134	RNF20	ring finger protein 20, E3 ubiquitin protein ligase [Source:HGNC Symbol@@@Acc:10062]	ENSG00000155827	ENST00000389120	ENST00000389120.3:c.1813_1814delGA	ENSP00000373772.3:p.Asp605PhefsTer3	0	1	2
0.0380425	significant	6.826	0.79~26.67	5.28134	RNF20	ring finger protein 20, E3 ubiquitin protein ligase [Source:HGNC Symbol@@@Acc:10062]	ENSG00000155827	ENST00000389120	ENST00000389120.3:c.5C>G	ENSP00000373772.3:p.Ser2Ter	0	1	2
0.0380437	significant	6.8259	0.79~26.67	5.90408	ZNF329	zinc finger protein 329 [Source:HGNC Symbol@@@Acc:14209]	ENSG00000181894	ENST00000598312	ENST00000598312.1:c.1096_1097delAC	ENSP00000470008.1:p.Thr366TrpfsTer6	1.9489e-05	1	2
0.0380437	significant	6.8259	0.79~26.67	5.90408	ZNF329	zinc finger protein 329 [Source:HGNC Symbol@@@Acc:14209]	ENSG00000181894	ENST00000598312	ENST00000598312.1:c.57delA	ENSP00000470008.1:p.Glu20LysfsTer15	9.75e-06	1	2
0.0380564	significant	6.8247	0.79~26.66	4.61303	SPG20	spastic paraplegia 20 (Troyer syndrome) [Source:HGNC Symbol@@@Acc:18514]	ENSG00000133104	ENST00000451493	ENST00000451493.1:c.1483+1G>A	.	0	1	2
0.0380564	significant	6.8247	0.79~26.66	4.61303	SPG20	spastic paraplegia 20 (Troyer syndrome) [Source:HGNC Symbol@@@Acc:18514]	ENSG00000133104	ENST00000451493	ENST00000451493.1:c.1944_1945delAG	ENSP00000414147.1:p.Lys651GlyfsTer2	9.737e-06	1	2
0.0380783	significant	6.8225	0.79~26.66	3.30777	NEK10	NIMA-related kinase 10 [Source:HGNC Symbol@@@Acc:18592]	ENSG00000163491	ENST00000341435	ENST00000341435.5:c.1028+1G>T	.	9.847e-06	1	2
0.0380783	significant	6.8225	0.79~26.66	3.30777	NEK10	NIMA-related kinase 10 [Source:HGNC Symbol@@@Acc:18592]	ENSG00000163491	ENST00000341435	ENST00000341435.5:c.1141C>T	ENSP00000343847.5:p.Gln381Ter	0	1	2
0.0380853	significant	6.8218	0.79~26.65	6.11673	TECRL	trans-2,3-enoyl-CoA reductase-like [Source:HGNC Symbol@@@Acc:27365]	ENSG00000205678	ENST00000381210	ENST00000381210.3:c.1009delG	ENSP00000370607.3:p.Ala337HisfsTer9	0	1	2
0.0380853	significant	6.8218	0.79~26.65	6.11673	TECRL	trans-2,3-enoyl-CoA reductase-like [Source:HGNC Symbol@@@Acc:27365]	ENSG00000205678	ENST00000381210	ENST00000381210.3:c.307C>T	ENSP00000370607.3:p.Arg103Ter	5.6709e-05	1	2
0.0381537	significant	6.815	0.79~26.63	4.09548	FBXL12	F-box and leucine-rich repeat protein 12 [Source:HGNC Symbol@@@Acc:13611]	ENSG00000127452	ENST00000247977	ENST00000247977.4:c.262delC	ENSP00000247977.3:p.Gln88SerfsTer7	0	1	2
0.0381537	significant	6.815	0.79~26.63	4.09548	FBXL12	F-box and leucine-rich repeat protein 12 [Source:HGNC Symbol@@@Acc:13611]	ENSG00000127452	ENST00000247977	ENST00000247977.4:c.595C>T	ENSP00000247977.3:p.Gln199Ter	2.9219e-05	1	2
0.0382238	significant	3.249	0.87~8.53	2.61416	MRS2	MRS2 magnesium transporter [Source:HGNC Symbol@@@Acc:13785]	ENSG00000124532	ENST00000378386	ENST00000378386.3:c.1A>G	ENSP00000367637.3:p.Met1?	0.000912889	4	4
0.0382295	significant	4.2409	0.84~13.2	1.36615	RAB44	RAB44, member RAS oncogene family [Source:HGNC Symbol@@@Acc:21068]	ENSG00000255587	ENST00000229824	ENST00000229824.8:c.859delC	ENSP00000229824.8:p.Pro287ArgfsTer46	0.00119486	2	3
0.0382295	significant	4.2409	0.84~13.2	1.36615	RAB44	RAB44, member RAS oncogene family [Source:HGNC Symbol@@@Acc:21068]	ENSG00000255587	ENST00000229824	ENST00000229824.8:c.919C>A	ENSP00000229824.8:p.Ser307Ter	0.000546014	1	3
0.0385158	significant	2.7669	0.89~6.58	2.72789	CALML4	calmodulin-like 4 [Source:HGNC Symbol@@@Acc:18445]	ENSG00000129007	ENST00000467889	ENST00000467889.1:c.220_226delACCGACC	ENSP00000419081.1:p.Thr74SerfsTer5	0	1	5
0.0385158	significant	2.7669	0.89~6.58	2.72789	CALML4	calmodulin-like 4 [Source:HGNC Symbol@@@Acc:18445]	ENSG00000129007	ENST00000467889	ENST00000467889.1:c.583delG	ENSP00000419081.1:p.Asp195ThrfsTer14	0.00159969	4	5
0.0385253	significant	6.7784	0.79~26.49	5.03848	KLHL30	kelch-like family member 30 [Source:HGNC Symbol@@@Acc:24770]	ENSG00000168427	ENST00000409223	ENST00000409223.1:c.526C>T	ENSP00000386389.1:p.Arg176Ter	8.7339e-05	1	2
0.0385253	significant	6.7784	0.79~26.49	5.03848	KLHL30	kelch-like family member 30 [Source:HGNC Symbol@@@Acc:24770]	ENSG00000168427	ENST00000409223	ENST00000409223.1:c.952_953delGG	ENSP00000386389.1:p.Gly318PhefsTer78	0	1	2
0.0387431	significant	2.2799	0.91~4.76	2.21066	C11orf94	chromosome 11 open reading frame 94 [Source:HGNC Symbol@@@Acc:37213]	ENSG00000234776	ENST00000449465	ENST00000449465.1:c.139dupC	ENSP00000401498.1:p.Leu47ProfsTer13	0.00177052	1	7
0.0387431	significant	2.2799	0.91~4.76	2.21066	C11orf94	chromosome 11 open reading frame 94 [Source:HGNC Symbol@@@Acc:37213]	ENSG00000234776	ENST00000449465	ENST00000449465.1:c.173_175+1delATGG	.	0.00293495	6	7
0.0393084	significant	4.1337	0.83~12.54	3.64174	GPR89B	G protein-coupled receptor 89B [Source:HGNC Symbol@@@Acc:13840]	ENSG00000188092	ENST00000314163	ENST00000314163.7:c.307C>T	ENSP00000358233.4:p.Arg103Ter	0.000396092	3	3
0.0394932	significant	3.2139	0.86~8.43	2.20325	MYO3B	myosin IIIB [Source:HGNC Symbol@@@Acc:15576]	ENSG00000071909	ENST00000408978	ENST00000408978.4:c.2452C>T	ENSP00000386213.4:p.Arg818Ter	0.000139867	1	4
0.0394932	significant	3.2139	0.86~8.43	2.20325	MYO3B	myosin IIIB [Source:HGNC Symbol@@@Acc:15576]	ENSG00000071909	ENST00000408978	ENST00000408978.4:c.2801dupA	ENSP00000386213.4:p.Tyr934Ter	4.2513e-05	1	4
0.0394932	significant	3.2139	0.86~8.43	2.20325	MYO3B	myosin IIIB [Source:HGNC Symbol@@@Acc:15576]	ENSG00000071909	ENST00000408978	ENST00000408978.4:c.3528_3529insTTGA	ENSP00000386213.4:p.Arg1177LeufsTer44	8.5044e-05	1	4
0.0394932	significant	3.2139	0.86~8.43	2.20325	MYO3B	myosin IIIB [Source:HGNC Symbol@@@Acc:15576]	ENSG00000071909	ENST00000408978	ENST00000408978.4:c.3542C>A	ENSP00000386213.4:p.Ser1181Ter	0	1	4
0.0398266	significant	3.2046	0.86~8.41	2.65437	PCDHAC1	protocadherin alpha subfamily C, 1 [Source:HGNC Symbol@@@Acc:8676]	ENSG00000248383	ENST00000253807	ENST00000253807.2:c.2051delT	ENSP00000253807.2:p.Leu684Ter	0.00011045	1	4
0.0398266	significant	3.2046	0.86~8.41	2.65437	PCDHAC1	protocadherin alpha subfamily C, 1 [Source:HGNC Symbol@@@Acc:8676]	ENSG00000248383	ENST00000253807	ENST00000253807.2:c.799dupG	ENSP00000253807.2:p.Glu267GlyfsTer23	0.00060384	1	4
0.0398266	significant	3.2046	0.86~8.41	2.65437	PCDHAC1	protocadherin alpha subfamily C, 1 [Source:HGNC Symbol@@@Acc:8676]	ENSG00000248383	ENST00000253807	ENST00000253807.2:c.82G>T	ENSP00000253807.2:p.Glu28Ter	0.000891833	2	4
0.0399894	significant	6.6316	0.77~25.87	4.54551	NEK8	NIMA-related kinase 8 [Source:HGNC Symbol@@@Acc:13387]	ENSG00000160602	ENST00000268766	ENST00000268766.6:c.1795C>T	ENSP00000268766.6:p.Arg599Ter	0.000207771	1	2
0.0399894	significant	6.6316	0.77~25.87	4.54551	NEK8	NIMA-related kinase 8 [Source:HGNC Symbol@@@Acc:13387]	ENSG00000160602	ENST00000268766	ENST00000268766.6:c.2077T>C	ENSP00000268766.6:p.Ter693ArgextTer16	0	1	2
0.0399918	significant	6.6314	0.77~25.87	5.26583	PLA1A	phospholipase A1 member A [Source:HGNC Symbol@@@Acc:17661]	ENSG00000144837	ENST00000273371	ENST00000273371.4:c.1013-1G>C	.	0.000281872	1	2
0.0399918	significant	6.6314	0.77~25.87	5.26583	PLA1A	phospholipase A1 member A [Source:HGNC Symbol@@@Acc:17661]	ENSG00000144837	ENST00000273371	ENST00000273371.4:c.466_469delTCGG	ENSP00000273371.4:p.Ser156AsnfsTer100	9.734e-06	1	2
0.0399991	significant	6.6307	0.77~25.87	1.93564	CDH24	cadherin 24, type 2 [Source:HGNC Symbol@@@Acc:14265]	ENSG00000139880	ENST00000397359	ENST00000397359.3:c.1054C>T	ENSP00000380517.3:p.Arg352Ter	3.2763e-05	1	2
0.0399991	significant	6.6307	0.77~25.87	1.93564	CDH24	cadherin 24, type 2 [Source:HGNC Symbol@@@Acc:14265]	ENSG00000139880	ENST00000397359	ENST00000397359.3:c.1330dupT	ENSP00000380517.3:p.Trp444LeufsTer28	6.5522e-05	1	2
0.0400003	significant	6.6306	0.77~25.87	5.12457	MYO1B	myosin IB [Source:HGNC Symbol@@@Acc:7596]	ENSG00000128641	ENST00000392318	ENST00000392318.3:c.2045dupG	ENSP00000376132.3:p.Ser683IlefsTer98	0	1	2
0.0400003	significant	6.6306	0.77~25.87	5.12457	MYO1B	myosin IB [Source:HGNC Symbol@@@Acc:7596]	ENSG00000128641	ENST00000392318	ENST00000392318.3:c.853_856delGAGT	ENSP00000376132.3:p.Glu285SerfsTer7	0	1	2
0.0400015	significant	6.6305	0.77~25.87	4.4428	CELA1	chymotrypsin-like elastase family, member 1 [Source:HGNC Symbol@@@Acc:3308]	ENSG00000139610	ENST00000293636	ENST00000293636.1:c.419delC	ENSP00000293636.1:p.Ala140ValfsTer47	0.00509144	2	2
0.0400148	significant	6.6293	0.77~25.86	4.77999	SLC14A1	solute carrier family 14 (urea transporter), member 1 (Kidd blood group) [Source:HGNC Symbol@@@Acc:10918]	ENSG00000141469	ENST00000436407	ENST00000436407.3:c.510-1G>A	.	0.0109136	2	2
0.040128	significant	4.0983	0.83~12.42	3.65747	ALS2CR12	amyotrophic lateral sclerosis 2 (juvenile) chromosome region, candidate 12 [Source:HGNC Symbol@@@Acc:14439]	ENSG00000155749	ENST00000405148	ENST00000405148.2:c.1017delG	ENSP00000385098.2:p.Met339IlefsTer12	0	1	3
0.040128	significant	4.0983	0.83~12.42	3.65747	ALS2CR12	amyotrophic lateral sclerosis 2 (juvenile) chromosome region, candidate 12 [Source:HGNC Symbol@@@Acc:14439]	ENSG00000155749	ENST00000405148	ENST00000405148.2:c.1146delT	ENSP00000385098.2:p.Phe382LeufsTer15	0	1	3
0.040128	significant	4.0983	0.83~12.42	3.65747	ALS2CR12	amyotrophic lateral sclerosis 2 (juvenile) chromosome region, candidate 12 [Source:HGNC Symbol@@@Acc:14439]	ENSG00000155749	ENST00000405148	ENST00000405148.2:c.1334C>G	ENSP00000385098.2:p.Ser445Ter	0.000229862	1	3
0.0403193	significant	2.2113	1~4.27	2.10491	C17orf107	chromosome 17 open reading frame 107 [Source:HGNC Symbol@@@Acc:37238]	ENSG00000205710	ENST00000381365	ENST00000381365.3:c.232G>T	ENSP00000370770.3:p.Glu78Ter	0.00018359	1	9
0.0403193	significant	2.2113	1~4.27	2.10491	C17orf107	chromosome 17 open reading frame 107 [Source:HGNC Symbol@@@Acc:37238]	ENSG00000205710	ENST00000381365	ENST00000381365.3:c.264dupC	ENSP00000370770.3:p.Thr89HisfsTer154	0.00135145	1	9
0.0403193	significant	2.2113	1~4.27	2.10491	C17orf107	chromosome 17 open reading frame 107 [Source:HGNC Symbol@@@Acc:37238]	ENSG00000205710	ENST00000381365	ENST00000381365.3:c.541G>T	ENSP00000370770.3:p.Glu181Ter	0.00207904	7	9
0.0404471	significant	36.1085	0.61~691.39	28.4833	SYCE3	synaptonemal complex central element protein 3 [Source:HGNC Symbol@@@Acc:35245]	ENSG00000217442	ENST00000406915	ENST00000406915.3:c.1-2A>C	.	3.442e-05	1	1
0.0404892	significant	6.5857	0.77~25.69	0.303669	LMTK3	lemur tyrosine kinase 3 [Source:HGNC Symbol@@@Acc:19295]	ENSG00000142235	ENST00000270238	ENST00000270238.3:c.2353_2354delCC	ENSP00000270238.3:p.Pro785AlafsTer783	0.142857	2	2
0.0406658	significant	3.1823	0.85~8.35	2.71718	PPID	peptidylprolyl isomerase D [Source:HGNC Symbol@@@Acc:9257]	ENSG00000171497	ENST00000307720	ENST00000307720.3:c.437_438delAT	ENSP00000303754.3:p.His146ArgfsTer8	0.00872637	4	4
0.0406852	significant	0.261	0.03~0.95	0.243861	DHCR7	7-dehydrocholesterol reductase [Source:HGNC Symbol@@@Acc:2860]	ENSG00000172893	ENST00000355527	ENST00000355527.3:c.452G>A	ENSP00000347717.3:p.Trp151Ter	0.00130445	2	2
0.0407284	significant	31.9298	0.61~397.04	10.7697	THEM6	thioesterase superfamily member 6 [Source:HGNC Symbol@@@Acc:29656]	ENSG00000130193	ENST00000336138	ENST00000336138.3:c.464delT	ENSP00000338607.3:p.Leu155ArgfsTer87	4.492e-05	1	1
0.0411343	significant	35.4889	0.6~680.84	30.5673	C21orf54	chromosome 21 open reading frame 54 [Source:HGNC Symbol@@@Acc:1296]	ENSG00000229086	ENST00000451980	ENST00000451980.2:c.163dupA	ENSP00000407868.1:p.Met55AsnfsTer70	0	1	1
0.0411448	significant	3.1699	0.85~8.32	2.25632	BDP1	B double prime 1, subunit of RNA polymerase III transcription initiation factor IIIB [Source:HGNC Symbol@@@Acc:13652]	ENSG00000145734	ENST00000358731	ENST00000358731.4:c.472G>T	ENSP00000351575.4:p.Glu158Ter	0	1	4
0.0411448	significant	3.1699	0.85~8.32	2.25632	BDP1	B double prime 1, subunit of RNA polymerase III transcription initiation factor IIIB [Source:HGNC Symbol@@@Acc:13652]	ENSG00000145734	ENST00000358731	ENST00000358731.4:c.5122C>T	ENSP00000351575.4:p.Gln1708Ter	0	1	4
0.0411448	significant	3.1699	0.85~8.32	2.25632	BDP1	B double prime 1, subunit of RNA polymerase III transcription initiation factor IIIB [Source:HGNC Symbol@@@Acc:13652]	ENSG00000145734	ENST00000358731	ENST00000358731.4:c.7873T>G	ENSP00000351575.4:p.Ter2625GluextTer11	0.000900769	2	4
0.0412688	significant	4.0512	0.82~12.27	3.66107	DHPS	deoxyhypusine synthase [Source:HGNC Symbol@@@Acc:2869]	ENSG00000095059	ENST00000210060	ENST00000210060.7:c.216_217dupGA	ENSP00000210060.6:p.Lys73ArgfsTer16	6.7105e-05	1	3
0.0412688	significant	4.0512	0.82~12.27	3.66107	DHPS	deoxyhypusine synthase [Source:HGNC Symbol@@@Acc:2869]	ENSG00000095059	ENST00000210060	ENST00000210060.7:c.460_461delAG	ENSP00000210060.6:p.Arg154GlyfsTer11	0.000178526	1	3
0.0412688	significant	4.0512	0.82~12.27	3.66107	DHPS	deoxyhypusine synthase [Source:HGNC Symbol@@@Acc:2869]	ENSG00000095059	ENST00000210060	ENST00000210060.7:c.538delG	ENSP00000210060.6:p.Glu180ArgfsTer4	0	1	3
0.0412705	significant	4.0511	0.82~12.27	3.40408	PALB2	partner and localizer of BRCA2 [Source:HGNC Symbol@@@Acc:26144]	ENSG00000083093	ENST00000261584	ENST00000261584.4:c.2325dupA	ENSP00000261584.4:p.Phe776IlefsTer26	0	1	3
0.0412705	significant	4.0511	0.82~12.27	3.40408	PALB2	partner and localizer of BRCA2 [Source:HGNC Symbol@@@Acc:26144]	ENSG00000083093	ENST00000261584	ENST00000261584.4:c.3113G>A	ENSP00000261584.4:p.Trp1038Ter	0.000127043	1	3
0.0412705	significant	4.0511	0.82~12.27	3.40408	PALB2	partner and localizer of BRCA2 [Source:HGNC Symbol@@@Acc:26144]	ENSG00000083093	ENST00000261584	ENST00000261584.4:c.3362delG	ENSP00000261584.4:p.Gly1121ValfsTer3	9.739e-06	1	3
0.0413031	significant	6.7134	0.76~27.85	6.61686	RP11-307C19.3	.	ENSG00000259666	ENST00000558691	ENST00000558691.1:n.318+1G>T	.	0.000277136	2	2
0.0413047	significant	4.0497	0.82~12.27	3.10228	PYROXD2	pyridine nucleotide-disulphide oxidoreductase domain 2 [Source:HGNC Symbol@@@Acc:23517]	ENSG00000119943	ENST00000370575	ENST00000370575.4:c.1062+2T>G	.	0.000126852	1	3
0.0413047	significant	4.0497	0.82~12.27	3.10228	PYROXD2	pyridine nucleotide-disulphide oxidoreductase domain 2 [Source:HGNC Symbol@@@Acc:23517]	ENSG00000119943	ENST00000370575	ENST00000370575.4:c.1490dupC	ENSP00000359607.4:p.Val498CysfsTer79	9.737e-06	1	3
0.0413047	significant	4.0497	0.82~12.27	3.10228	PYROXD2	pyridine nucleotide-disulphide oxidoreductase domain 2 [Source:HGNC Symbol@@@Acc:23517]	ENSG00000119943	ENST00000370575	ENST00000370575.4:c.857dupG	ENSP00000359607.4:p.Met287HisfsTer6	3.4003e-05	1	3
0.041473	significant	3.1613	0.85~8.29	2.89635	AOC3	amine oxidase, copper containing 3 [Source:HGNC Symbol@@@Acc:550]	ENSG00000131471	ENST00000308423	ENST00000308423.2:c.1418_1419delAT	ENSP00000312326.1:p.Tyr473CysfsTer83	0.00115382	1	4
0.041473	significant	3.1613	0.85~8.29	2.89635	AOC3	amine oxidase, copper containing 3 [Source:HGNC Symbol@@@Acc:550]	ENSG00000131471	ENST00000308423	ENST00000308423.2:c.1708dupG	ENSP00000312326.1:p.Glu570GlyfsTer75	9.836e-06	1	4
0.041473	significant	3.1613	0.85~8.29	2.89635	AOC3	amine oxidase, copper containing 3 [Source:HGNC Symbol@@@Acc:550]	ENSG00000131471	ENST00000308423	ENST00000308423.2:c.2042_2043insGTGG	ENSP00000312326.1:p.Phe682TrpfsTer13	0	1	4
0.041473	significant	3.1613	0.85~8.29	2.89635	AOC3	amine oxidase, copper containing 3 [Source:HGNC Symbol@@@Acc:550]	ENSG00000131471	ENST00000308423	ENST00000308423.2:c.286_287delGT	ENSP00000312326.1:p.Val96LeufsTer44	9.4164e-05	1	4
0.0415648	significant	31.2712	0.6~388.86	31.2412	IGKV1D-33	immunoglobulin kappa variable 1D-33 [Source:HGNC Symbol@@@Acc:5753]	ENSG00000239975	ENST00000390265	ENST00000390265.2:c.213C>A	ENSP00000374800.2:p.Tyr71Ter	0	1	1
0.0419818	significant	6.4469	0.75~25.1	3.53622	CPT1C	carnitine palmitoyltransferase 1C [Source:HGNC Symbol@@@Acc:18540]	ENSG00000169169	ENST00000392518	ENST00000392518.4:c.2183delT	ENSP00000376303.4:p.Met728ArgfsTer71	0	1	2
0.0419818	significant	6.4469	0.75~25.1	3.53622	CPT1C	carnitine palmitoyltransferase 1C [Source:HGNC Symbol@@@Acc:18540]	ENSG00000169169	ENST00000392518	ENST00000392518.4:c.892G>T	ENSP00000376303.4:p.Gly298Ter	1.9469e-05	1	2
0.0419818	significant	6.4469	0.75~25.1	4.72343	PARP9	poly (ADP-ribose) polymerase family, member 9 [Source:HGNC Symbol@@@Acc:24118]	ENSG00000138496	ENST00000360356	ENST00000360356.2:c.1117C>T	ENSP00000353512.2:p.Gln373Ter	0	1	2
0.0419818	significant	6.4469	0.75~25.1	4.72343	PARP9	poly (ADP-ribose) polymerase family, member 9 [Source:HGNC Symbol@@@Acc:24118]	ENSG00000138496	ENST00000360356	ENST00000360356.2:c.1303delA	ENSP00000353512.2:p.Met435TrpfsTer3	6.7123e-05	1	2
0.0419831	significant	6.4468	0.75~25.1	4.13159	ANKRD53	ankyrin repeat domain 53 [Source:HGNC Symbol@@@Acc:25691]	ENSG00000144031	ENST00000360589	ENST00000360589.3:c.1392G>A	ENSP00000353796.3:p.Trp464Ter	0.000703235	1	2
0.0419831	significant	6.4468	0.75~25.1	4.13159	ANKRD53	ankyrin repeat domain 53 [Source:HGNC Symbol@@@Acc:25691]	ENSG00000144031	ENST00000360589	ENST00000360589.3:c.176_201delCCCTGCCCGACCTCGCAGACCACCTC	ENSP00000353796.3:p.Pro59GlnfsTer22	0	1	2
0.0419856	significant	6.4466	0.75~25.1	3.35067	BEST4	bestrophin 4 [Source:HGNC Symbol@@@Acc:17106]	ENSG00000142959	ENST00000372207	ENST00000372207.3:c.1149-1_1160dupGCATGAGCGACGA	ENSP00000361281.3:p.Asp387GlufsTer7	0.000153445	1	2
0.0419856	significant	6.4466	0.75~25.1	3.35067	BEST4	bestrophin 4 [Source:HGNC Symbol@@@Acc:17106]	ENSG00000142959	ENST00000372207	ENST00000372207.3:c.686G>A	ENSP00000361281.3:p.Trp229Ter	4.1145e-05	1	2
0.0419869	significant	6.4465	0.75~25.1	3.80706	WDR81	WD repeat domain 81 [Source:HGNC Symbol@@@Acc:26600]	ENSG00000167716	ENST00000409644	ENST00000409644.1:c.1585C>T	ENSP00000386609.1:p.Arg529Ter	4.3952e-05	1	2
0.0419869	significant	6.4465	0.75~25.1	3.80706	WDR81	WD repeat domain 81 [Source:HGNC Symbol@@@Acc:26600]	ENSG00000167716	ENST00000409644	ENST00000409644.1:c.474C>G	ENSP00000386609.1:p.Tyr158Ter	4.3952e-05	1	2
0.0419869	significant	6.4465	0.75~25.1	6.17602	UCMA	upper zone of growth plate and cartilage matrix associated [Source:HGNC Symbol@@@Acc:25205]	ENSG00000165623	ENST00000378681	ENST00000378681.3:c.133C>T	ENSP00000367952.3:p.Gln45Ter	0.000203101	2	2
0.0420585	significant	28.9704	0.59~291.95	10.409	GPT2	glutamic pyruvate transaminase (alanine aminotransferase) 2 [Source:HGNC Symbol@@@Acc:18062]	ENSG00000166123	ENST00000340124	ENST00000340124.4:c.1128C>A	ENSP00000345282.4:p.Cys376Ter	0	1	1
0.0420585	significant	28.9704	0.59~291.95	10.4219	PPRC1	peroxisome proliferator-activated receptor gamma, coactivator-related 1 [Source:HGNC Symbol@@@Acc:30025]	ENSG00000148840	ENST00000278070	ENST00000278070.2:c.4249C>T	ENSP00000278070.2:p.Gln1417Ter	0	1	1
0.0420592	significant	28.97	0.59~291.94	19.7627	LATS2	large tumor suppressor kinase 2 [Source:HGNC Symbol@@@Acc:6515]	ENSG00000150457	ENST00000382592	ENST00000382592.4:c.3066G>A	ENSP00000372035.4:p.Trp1022Ter	0	1	1
0.0420592	significant	28.97	0.59~291.94	25.1591	C1orf74	chromosome 1 open reading frame 74 [Source:HGNC Symbol@@@Acc:26319]	ENSG00000162757	ENST00000294811	ENST00000294811.1:c.733C>T	ENSP00000294811.1:p.Arg245Ter	3.2759e-05	1	1
0.0420592	significant	28.97	0.59~291.94	27.9139	STX16	syntaxin 16 [Source:HGNC Symbol@@@Acc:11431]	ENSG00000124222	ENST00000371141	ENST00000371141.4:c.973C>T	ENSP00000360183.4:p.Arg325Ter	0.00652031	1	1
0.0420599	significant	28.9695	0.59~291.94	23.3667	FOXJ2	forkhead box J2 [Source:HGNC Symbol@@@Acc:24818]	ENSG00000065970	ENST00000162391	ENST00000162391.3:c.61C>T	ENSP00000162391.3:p.Arg21Ter	0	1	1
0.0420627	significant	28.9675	0.59~291.92	10.5677	C10orf82	chromosome 10 open reading frame 82 [Source:HGNC Symbol@@@Acc:28500]	ENSG00000165863	ENST00000369210	ENST00000369210.3:c.311delC	ENSP00000358212.3:p.Pro104ArgfsTer46	0	1	1
0.0420627	significant	28.9675	0.59~291.92	24.9522	CMTM4	CKLF-like MARVEL transmembrane domain containing 4 [Source:HGNC Symbol@@@Acc:19175]	ENSG00000183723	ENST00000330687	ENST00000330687.4:c.13G>T	ENSP00000333833.4:p.Glu5Ter	0	1	1
0.0420648	significant	28.966	0.59~291.9	25.1195	MGEA5	meningioma expressed antigen 5 (hyaluronidase) [Source:HGNC Symbol@@@Acc:7056]	ENSG00000198408	ENST00000361464	ENST00000361464.3:c.1985-2A>G	.	0	1	1
0.0420662	significant	28.9651	0.59~291.9	25.1573	DIRC1	disrupted in renal carcinoma 1 [Source:HGNC Symbol@@@Acc:15760]	ENSG00000174325	ENST00000308100	ENST00000308100.4:c.26delC	ENSP00000307860.4:p.Ala9GlufsTer33	0	1	1
0.042069	significant	28.9631	0.59~291.88	24.3651	IWS1	IWS1 homolog (S. cerevisiae) [Source:HGNC Symbol@@@Acc:25467]	ENSG00000163166	ENST00000295321	ENST00000295321.4:c.166C>T	ENSP00000295321.4:p.Arg56Ter	0	1	1
0.0420703	significant	28.9621	0.59~291.87	24.8384	LSM14A	LSM14A, SCD6 homolog A (S. cerevisiae) [Source:HGNC Symbol@@@Acc:24489]	ENSG00000257103	ENST00000544216	ENST00000544216.3:c.1386delT	ENSP00000446271.2:p.Ala463HisfsTer8	0	1	1
0.042071	significant	28.9616	0.59~291.86	24.8068	FOS	FBJ murine osteosarcoma viral oncogene homolog [Source:HGNC Symbol@@@Acc:3796]	ENSG00000170345	ENST00000303562	ENST00000303562.4:c.601C>T	ENSP00000306245.4:p.Arg201Ter	0	1	1
0.0420717	significant	28.9611	0.59~291.86	1.66459	CSPG5	chondroitin sulfate proteoglycan 5 (neuroglycan C) [Source:HGNC Symbol@@@Acc:2467]	ENSG00000114646	ENST00000383738	ENST00000383738.2:c.98-2A>C	.	0	1	1
0.0420717	significant	28.9611	0.59~291.86	25.0449	OR5K2	olfactory receptor, family 5, subfamily K, member 2 [Source:HGNC Symbol@@@Acc:14774]	ENSG00000231861	ENST00000427338	ENST00000427338.1:c.38dupT	ENSP00000393889.1:p.Leu14ProfsTer9	0	1	1
0.0420759	significant	28.9582	0.59~291.83	22.5336	ABI2	abl-interactor 2 [Source:HGNC Symbol@@@Acc:24011]	ENSG00000138443	ENST00000261017	ENST00000261017.5:c.117+1G>A	.	0	1	1
0.042078	significant	28.9567	0.59~291.81	10.4008	IFNL3	interferon, lambda 3 [Source:HGNC Symbol@@@Acc:18365]	ENSG00000197110	ENST00000413851	ENST00000413851.2:c.259-2A>C	.	0	1	1
0.0420794	significant	28.9558	0.59~291.8	24.9128	KCNJ10	potassium inwardly-rectifying channel, subfamily J, member 10 [Source:HGNC Symbol@@@Acc:6256]	ENSG00000177807	ENST00000368089	ENST00000368089.3:c.76C>T	ENSP00000357068.3:p.Arg26Ter	0.00013421	1	1
0.0420801	significant	28.9553	0.59~291.8	10.5509	CAV1	caveolin 1, caveolae protein, 22kDa [Source:HGNC Symbol@@@Acc:1527]	ENSG00000105974	ENST00000341049	ENST00000341049.2:c.31-1G>A	.	0	1	1
0.0420842	significant	28.9523	0.59~291.77	27.6952	DOK4	docking protein 4 [Source:HGNC Symbol@@@Acc:19868]	ENSG00000125170	ENST00000340099	ENST00000340099.4:c.3G>A	ENSP00000344277.4:p.Met1?	0	1	1
0.0420849	significant	28.9518	0.59~291.76	25.1216	RP11-484M3.5	Uncharacterized protein [Source:UniProtKB/TrEMBL@@@Acc:H0Y9P7]	ENSG00000251012	ENST00000490594	ENST00000490594.1:c.214-3_214-2delCA	.	3.9026e-05	1	1
0.0420856	significant	28.9513	0.59~291.76	10.412	CRTC1	CREB regulated transcription coactivator 1 [Source:HGNC Symbol@@@Acc:16062]	ENSG00000105662	ENST00000338797	ENST00000338797.6:c.1560+1G>A	.	0	1	1
0.0421089	significant	6.436	0.75~25.06	4.28124	KRTAP10-6	keratin associated protein 10-6 [Source:HGNC Symbol@@@Acc:20523]	ENSG00000188155	ENST00000400368	ENST00000400368.1:c.2T>C	ENSP00000383219.1:p.Met1?	0.000324346	1	2
0.0421089	significant	6.436	0.75~25.06	4.28124	KRTAP10-6	keratin associated protein 10-6 [Source:HGNC Symbol@@@Acc:20523]	ENSG00000188155	ENST00000400368	ENST00000400368.1:c.3G>A	ENSP00000383219.1:p.Met1?	0.000324228	1	2
0.0421218	significant	28.9259	0.59~291.51	10.3979	DNAJB14	DnaJ (Hsp40) homolog, subfamily B, member 14 [Source:HGNC Symbol@@@Acc:25881]	ENSG00000164031	ENST00000442697	ENST00000442697.2:c.466dupT	ENSP00000404381.2:p.Tyr156LeufsTer6	0	1	1
0.0421371	significant	28.9151	0.59~291.4	10.3914	NGFR	nerve growth factor receptor [Source:HGNC Symbol@@@Acc:7809]	ENSG00000064300	ENST00000172229	ENST00000172229.3:c.339C>G	ENSP00000172229.3:p.Tyr113Ter	0	1	1
0.0421538	significant	28.9033	0.59~291.28	10.4184	PLN	phospholamban [Source:HGNC Symbol@@@Acc:9080]	ENSG00000198523	ENST00000357525	ENST00000357525.5:c.116T>G	ENSP00000350132.5:p.Leu39Ter	2.9261e-05	1	1
0.0422635	significant	28.8264	0.59~290.52	10.3942	PIK3CA	phosphatidylinositol-4,5-bisphosphate 3-kinase, catalytic subunit alpha [Source:HGNC Symbol@@@Acc:8975]	ENSG00000121879	ENST00000263967	ENST00000263967.3:c.1200_1201dupTC	ENSP00000263967.3:p.Arg401LeufsTer28	0	1	1
0.042274	significant	28.8191	0.59~290.44	10.6647	GNGT1	guanine nucleotide binding protein (G protein), gamma transducing activity polypeptide 1 [Source:HGNC Symbol@@@Acc:4411]	ENSG00000127928	ENST00000248572	ENST00000248572.5:c.-12+1G>T	.	0	1	1
0.0423238	significant	28.7843	0.58~290.1	20.3932	DIO2	deiodinase, iodothyronine, type II [Source:HGNC Symbol@@@Acc:2884]	ENSG00000211448	ENST00000555750	ENST00000555750.1:c.330+2T>G	.	0	1	1
0.0423253	significant	3.1397	0.84~8.23	2.62654	HEATR4	HEAT repeat containing 4 [Source:HGNC Symbol@@@Acc:16761]	ENSG00000187105	ENST00000553558	ENST00000553558.1:c.1145dupA	ENSP00000450444.1:p.Gln383AlafsTer4	0	1	4
0.0423253	significant	3.1397	0.84~8.23	2.62654	HEATR4	HEAT repeat containing 4 [Source:HGNC Symbol@@@Acc:16761]	ENSG00000187105	ENST00000553558	ENST00000553558.1:c.1283_1290delTGGGTGAG	ENSP00000450444.1:p.Val428GlufsTer6	1.6937e-05	1	4
0.0423253	significant	3.1397	0.84~8.23	2.62654	HEATR4	HEAT repeat containing 4 [Source:HGNC Symbol@@@Acc:16761]	ENSG00000187105	ENST00000553558	ENST00000553558.1:c.484delC	ENSP00000450444.1:p.Arg162AlafsTer20	0.0012435	2	4
0.0423287	significant	28.7809	0.58~290.06	25.8314	AC073342.1	HCG2002387@@@ Uncharacterized protein [Source:UniProtKB/TrEMBL@@@Acc:Q8WW42]	ENSG00000268170	ENST00000595842	ENST00000595842.1:c.137delA	ENSP00000469691.1:p.Asp46AlafsTer?	0.00339739	1	1
0.0424345	significant	4.004	0.81~12.13	2.76807	ADAMTS18	ADAM metallopeptidase with thrombospondin type 1 motif, 18 [Source:HGNC Symbol@@@Acc:17110]	ENSG00000140873	ENST00000282849	ENST00000282849.5:c.1711-3_1711-2delCA	.	0	1	3
0.0424345	significant	4.004	0.81~12.13	2.76807	ADAMTS18	ADAM metallopeptidase with thrombospondin type 1 motif, 18 [Source:HGNC Symbol@@@Acc:17110]	ENSG00000140873	ENST00000282849	ENST00000282849.5:c.1798G>T	ENSP00000282849.5:p.Glu600Ter	9.734e-06	2	3
0.0426491	significant	3.9957	0.81~12.1	1.72787	TRIM65	tripartite motif containing 65 [Source:HGNC Symbol@@@Acc:27316]	ENSG00000141569	ENST00000269383	ENST00000269383.3:c.145G>T	ENSP00000269383.3:p.Glu49Ter	0.000312378	2	3
0.0426491	significant	3.9957	0.81~12.1	1.72787	TRIM65	tripartite motif containing 65 [Source:HGNC Symbol@@@Acc:27316]	ENSG00000141569	ENST00000269383	ENST00000269383.3:c.415-4_449delACAGGCCCAGCTGAGAGCCAGCCTGGAGGTTACCCAGCA	.	0	1	3
0.0432446	significant	4.0021	0.8~12.28	2.98722	OR13H1	olfactory receptor, family 13, subfamily H, member 1 [Source:HGNC Symbol@@@Acc:14755]	ENSG00000171054	ENST00000338616	ENST00000338616.3:c.286C>T	ENSP00000340748.3:p.Arg96Ter	4.0618e-05	1	3
0.0432446	significant	4.0021	0.8~12.28	2.98722	OR13H1	olfactory receptor, family 13, subfamily H, member 1 [Source:HGNC Symbol@@@Acc:14755]	ENSG00000171054	ENST00000338616	ENST00000338616.3:c.552delT	ENSP00000340748.3:p.Lys185SerfsTer2	0.0011263	1	3
0.0432446	significant	4.0021	0.8~12.28	2.98722	OR13H1	olfactory receptor, family 13, subfamily H, member 1 [Source:HGNC Symbol@@@Acc:14755]	ENSG00000171054	ENST00000338616	ENST00000338616.3:c.655C>T	ENSP00000340748.3:p.Arg219Ter	0.0119435	1	3
0.0432452	significant	28.1556	0.57~283.85	18.2528	AC142381.1	.	ENSG00000223931	ENST00000426099	ENST00000426099.1:c.174C>G	ENSP00000396505.1:p.Tyr58Ter	0	1	1
0.0432621	significant	6.3755	0.74~25.11	2.51761	TAS2R43	taste receptor, type 2, member 43 [Source:HGNC Symbol@@@Acc:18875]	ENSG00000255374	ENST00000531678	ENST00000531678.1:c.692_693delTG	ENSP00000431719.1:p.Val231AspfsTer37	0	2	2
0.0439991	significant	6.2731	0.73~24.38	4.05124	PLEKHG2	pleckstrin homology domain containing, family G (with RhoGef domain) member 2 [Source:HGNC Symbol@@@Acc:29515]	ENSG00000090924	ENST00000409794	ENST00000409794.3:c.198_205delTGGGCCCA	ENSP00000386733.3:p.Gly67SerfsTer84	0	1	2
0.0439991	significant	6.2731	0.73~24.38	4.05124	PLEKHG2	pleckstrin homology domain containing, family G (with RhoGef domain) member 2 [Source:HGNC Symbol@@@Acc:29515]	ENSG00000090924	ENST00000409794	ENST00000409794.3:c.209delC	ENSP00000386733.3:p.Pro70GlnfsTer71	0	1	2
0.0440031	significant	6.2728	0.73~24.38	4.39856	CREB3	cAMP responsive element binding protein 3 [Source:HGNC Symbol@@@Acc:2347]	ENSG00000107175	ENST00000353704	ENST00000353704.2:c.110G>A	ENSP00000342136.2:p.Trp37Ter	1.9524e-05	1	2
0.0440031	significant	6.2728	0.73~24.38	4.39856	CREB3	cAMP responsive element binding protein 3 [Source:HGNC Symbol@@@Acc:2347]	ENSG00000107175	ENST00000353704	ENST00000353704.2:c.643_644insAT	ENSP00000342136.2:p.Ala215AspfsTer4	0	1	2
0.0440084	significant	6.2724	0.73~24.38	5.70327	ZNF550	zinc finger protein 550 [Source:HGNC Symbol@@@Acc:28643]	ENSG00000251369	ENST00000506609	ENST00000506609.2:c.1109_1113delGGTCA	ENSP00000422344.1:p.Arg370ThrfsTer64	0	1	2
0.0440084	significant	6.2724	0.73~24.38	5.70327	ZNF550	zinc finger protein 550 [Source:HGNC Symbol@@@Acc:28643]	ENSG00000251369	ENST00000506609	ENST00000506609.2:c.452_453delAA	ENSP00000422344.1:p.Lys151ArgfsTer21	0	1	2
0.0440163	significant	6.2717	0.73~24.37	5.51452	TTC4	tetratricopeptide repeat domain 4 [Source:HGNC Symbol@@@Acc:12394]	ENSG00000243725	ENST00000371281	ENST00000371281.3:c.1159C>T	ENSP00000360329.3:p.Arg387Ter	0.000779545	2	2
0.0440177	significant	6.2716	0.73~24.37	5.90524	GADD45GIP1	growth arrest and DNA-damage-inducible, gamma interacting protein 1 [Source:HGNC Symbol@@@Acc:29996]	ENSG00000179271	ENST00000316939	ENST00000316939.1:c.16C>T	ENSP00000323065.1:p.Arg6Ter	0.00011542	1	2
0.0440177	significant	6.2716	0.73~24.37	5.90524	GADD45GIP1	growth arrest and DNA-damage-inducible, gamma interacting protein 1 [Source:HGNC Symbol@@@Acc:29996]	ENSG00000179271	ENST00000316939	ENST00000316939.1:c.604C>T	ENSP00000323065.1:p.Arg202Ter	0.000484496	1	2
0.044244	significant	1.9442	0.92~3.62	0.700681	RGPD4	RANBP2-like and GRIP domain containing 4 [Source:HGNC Symbol@@@Acc:32417]	ENSG00000196862	ENST00000408999	ENST00000408999.3:c.1051C>T	ENSP00000386810.3:p.Arg351Ter	0.00336272	2	10
0.044244	significant	1.9442	0.92~3.62	0.700681	RGPD4	RANBP2-like and GRIP domain containing 4 [Source:HGNC Symbol@@@Acc:32417]	ENSG00000196862	ENST00000408999	ENST00000408999.3:c.1335G>A	ENSP00000386810.3:p.Trp445Ter	0.00740586	1	10
0.044244	significant	1.9442	0.92~3.62	0.700681	RGPD4	RANBP2-like and GRIP domain containing 4 [Source:HGNC Symbol@@@Acc:32417]	ENSG00000196862	ENST00000408999	ENST00000408999.3:c.3894delT	ENSP00000386810.3:p.Ala1299LeufsTer2	0.00082417	4	10
0.044244	significant	1.9442	0.92~3.62	0.700681	RGPD4	RANBP2-like and GRIP domain containing 4 [Source:HGNC Symbol@@@Acc:32417]	ENSG00000196862	ENST00000408999	ENST00000408999.3:c.3907_3910delTCTA	ENSP00000386810.3:p.Lys1304LeufsTer5	0.000294889	1	10
0.044244	significant	1.9442	0.92~3.62	0.700681	RGPD4	RANBP2-like and GRIP domain containing 4 [Source:HGNC Symbol@@@Acc:32417]	ENSG00000196862	ENST00000408999	ENST00000408999.3:c.4792G>T	ENSP00000386810.3:p.Glu1598Ter	0.0250115	1	10
0.044244	significant	1.9442	0.92~3.62	0.700681	RGPD4	RANBP2-like and GRIP domain containing 4 [Source:HGNC Symbol@@@Acc:32417]	ENSG00000196862	ENST00000408999	ENST00000408999.3:c.60delG	ENSP00000386810.3:p.Ser21ArgfsTer69	0.0153506	1	10
0.0443006	significant	0.1711	0~0.98	0.171947	AC006115.3	.	ENSG00000269793	ENST00000595954	ENST00000595954.1:n.222+2T>A	.	0.0057017	1	1
0.0443931	significant	3.9297	0.79~11.9	2.11987	MROH6	maestro heat-like repeat family member 6 [Source:HGNC Symbol@@@Acc:27814]	ENSG00000204839	ENST00000398882	ENST00000398882.3:c.1249delG	ENSP00000381857.3:p.Val417CysfsTer14	0	2	3
0.0443931	significant	3.9297	0.79~11.9	2.11987	MROH6	maestro heat-like repeat family member 6 [Source:HGNC Symbol@@@Acc:27814]	ENSG00000204839	ENST00000398882	ENST00000398882.3:c.720+1G>T	.	0.00124049	1	3
0.0444662	significant	6.2359	0.73~24.24	2.85844	DENND6B	DENN/MADD domain containing 6B [Source:HGNC Symbol@@@Acc:32690]	ENSG00000205593	ENST00000413817	ENST00000413817.3:c.940dupA	ENSP00000391524.2:p.Ser314LysfsTer49	2.3335e-05	1	2
0.0444662	significant	6.2359	0.73~24.24	2.85844	DENND6B	DENN/MADD domain containing 6B [Source:HGNC Symbol@@@Acc:32690]	ENSG00000205593	ENST00000413817	ENST00000413817.3:c.968_971dupCGCA	ENSP00000391524.2:p.Gln324HisfsTer40	8.597e-05	1	2
0.0448135	significant	3.9136	0.79~11.85	3.4764	KLK10	kallikrein-related peptidase 10 [Source:HGNC Symbol@@@Acc:6358]	ENSG00000129451	ENST00000309958	ENST00000309958.3:c.178C>T	ENSP00000311746.2:p.Gln60Ter	0	1	3
0.0448135	significant	3.9136	0.79~11.85	3.4764	KLK10	kallikrein-related peptidase 10 [Source:HGNC Symbol@@@Acc:6358]	ENSG00000129451	ENST00000309958	ENST00000309958.3:c.213C>A	ENSP00000311746.2:p.Cys71Ter	0	1	3
0.0448135	significant	3.9136	0.79~11.85	3.4764	KLK10	kallikrein-related peptidase 10 [Source:HGNC Symbol@@@Acc:6358]	ENSG00000129451	ENST00000309958	ENST00000309958.3:c.803G>A	ENSP00000311746.2:p.Trp268Ter	0.00353283	1	3
0.0448264	significant	3.9132	0.79~11.84	2.71146	SLC14A2	solute carrier family 14 (urea transporter), member 2 [Source:HGNC Symbol@@@Acc:10919]	ENSG00000132874	ENST00000255226	ENST00000255226.6:c.1756C>T	ENSP00000255226.5:p.Arg586Ter	0.000135504	1	3
0.0448264	significant	3.9132	0.79~11.84	2.71146	SLC14A2	solute carrier family 14 (urea transporter), member 2 [Source:HGNC Symbol@@@Acc:10919]	ENSG00000132874	ENST00000255226	ENST00000255226.6:c.452G>A	ENSP00000255226.5:p.Trp151Ter	0	2	3
0.0449399	significant	1.9371	0.92~3.6	1.88836	EPX	eosinophil peroxidase [Source:HGNC Symbol@@@Acc:3423]	ENSG00000121053	ENST00000225371	ENST00000225371.5:c.1129C>T	ENSP00000225371.5:p.Arg377Ter	0.000262106	1	10
0.0449399	significant	1.9371	0.92~3.6	1.88836	EPX	eosinophil peroxidase [Source:HGNC Symbol@@@Acc:3423]	ENSG00000121053	ENST00000225371	ENST00000225371.5:c.1541dupG	ENSP00000225371.5:p.Ile515HisfsTer25	0.00102575	1	10
0.0449399	significant	1.9371	0.92~3.6	1.88836	EPX	eosinophil peroxidase [Source:HGNC Symbol@@@Acc:3423]	ENSG00000121053	ENST00000225371	ENST00000225371.5:c.1709-1G>C	.	0	1	10
0.0449399	significant	1.9371	0.92~3.6	1.88836	EPX	eosinophil peroxidase [Source:HGNC Symbol@@@Acc:3423]	ENSG00000121053	ENST00000225371	ENST00000225371.5:c.685C>T	ENSP00000225371.5:p.Gln229Ter	0.00132764	1	10
0.0449399	significant	1.9371	0.92~3.6	1.88836	EPX	eosinophil peroxidase [Source:HGNC Symbol@@@Acc:3423]	ENSG00000121053	ENST00000225371	ENST00000225371.5:c.801+1G>A	.	0.00265906	6	10
0.0459242	significant	6.1236	0.71~23.79	3.04916	HCG27	HLA complex group 27 (non-protein coding) [Source:HGNC Symbol@@@Acc:27366]	ENSG00000206344	ENST00000383331	ENST00000383331.4:c.35G>A	ENSP00000453364.1:p.Trp12Ter	0.000662049	2	2
0.0460172	significant	3.8703	0.78~11.71	1.99018	VSX1	visual system homeobox 1 [Source:HGNC Symbol@@@Acc:12723]	ENSG00000100987	ENST00000376709	ENST00000376709.4:c.165C>A	ENSP00000365899.3:p.Cys55Ter	0.000144263	1	3
0.0460172	significant	3.8703	0.78~11.71	1.99018	VSX1	visual system homeobox 1 [Source:HGNC Symbol@@@Acc:12723]	ENSG00000100987	ENST00000376709	ENST00000376709.4:c.2T>A	ENSP00000365899.3:p.Met1?	0.000898168	2	3
0.0460569	significant	6.1081	0.71~23.69	4.77251	PAOX	polyamine oxidase (exo-N4-amino) [Source:HGNC Symbol@@@Acc:20837]	ENSG00000148832	ENST00000278060	ENST00000278060.5:c.1311C>G	ENSP00000278060.5:p.Tyr437Ter	0	1	2
0.0460569	significant	6.1081	0.71~23.69	4.77251	PAOX	polyamine oxidase (exo-N4-amino) [Source:HGNC Symbol@@@Acc:20837]	ENSG00000148832	ENST00000278060	ENST00000278060.5:c.433delC	ENSP00000278060.5:p.Leu145CysfsTer35	3.9046e-05	1	2
0.0460679	significant	6.1073	0.71~23.69	4.26706	BTBD6	BTB (POZ) domain containing 6 [Source:HGNC Symbol@@@Acc:19897]	ENSG00000184887	ENST00000392554	ENST00000392554.3:c.117_133delGCCAGCGCCGCCGCCGC	ENSP00000376337.3:p.Pro40ArgfsTer81	0	1	2
0.0460679	significant	6.1073	0.71~23.69	4.26706	BTBD6	BTB (POZ) domain containing 6 [Source:HGNC Symbol@@@Acc:19897]	ENSG00000184887	ENST00000392554	ENST00000392554.3:c.841dupT	ENSP00000376337.3:p.Tyr281LeufsTer104	3.9186e-05	1	2
0.0460707	significant	6.1071	0.71~23.68	4.82398	FBXO27	F-box protein 27 [Source:HGNC Symbol@@@Acc:18753]	ENSG00000161243	ENST00000292853	ENST00000292853.4:c.575G>A	ENSP00000292853.3:p.Trp192Ter	2.9422e-05	1	2
0.0460707	significant	6.1071	0.71~23.68	4.82398	FBXO27	F-box protein 27 [Source:HGNC Symbol@@@Acc:18753]	ENSG00000161243	ENST00000292853	ENST00000292853.4:c.788G>A	ENSP00000292853.3:p.Trp263Ter	0	1	2
0.0460748	significant	6.1068	0.71~23.68	4.28006	ZNF557	zinc finger protein 557 [Source:HGNC Symbol@@@Acc:28632]	ENSG00000130544	ENST00000414706	ENST00000414706.1:c.581dupA	ENSP00000404065.1:p.Tyr194Ter	2.5457e-05	1	2
0.0460748	significant	6.1068	0.71~23.68	4.28006	ZNF557	zinc finger protein 557 [Source:HGNC Symbol@@@Acc:28632]	ENSG00000130544	ENST00000414706	ENST00000414706.1:c.708C>G	ENSP00000404065.1:p.Tyr236Ter	0	1	2
0.0467089	significant	3.8466	0.78~11.64	3.1806	NEK3	NIMA-related kinase 3 [Source:HGNC Symbol@@@Acc:7746]	ENSG00000136098	ENST00000400357	ENST00000400357.2:c.1285dupC	ENSP00000383210.2:p.Leu429ProfsTer3	0	1	3
0.0467089	significant	3.8466	0.78~11.64	3.1806	NEK3	NIMA-related kinase 3 [Source:HGNC Symbol@@@Acc:7746]	ENSG00000136098	ENST00000400357	ENST00000400357.2:c.805-1G>C	.	0.00719677	1	3
0.0467089	significant	3.8466	0.78~11.64	3.1806	NEK3	NIMA-related kinase 3 [Source:HGNC Symbol@@@Acc:7746]	ENSG00000136098	ENST00000400357	ENST00000400357.2:c.970_971delGA	ENSP00000383210.2:p.Glu324ArgfsTer4	8.0418e-05	1	3
0.046929	significant	27.5891	0.53~343.36	8.32596	TAF1	TAF1 RNA polymerase II, TATA box binding protein (TBP)-associated factor, 250kDa [Source:HGNC Symbol@@@Acc:11535]	ENSG00000147133	ENST00000276072	ENST00000276072.3:c.1A>T	ENSP00000276072.3:p.Met1?	0.000105258	1	1
0.0472907	significant	3.8262	0.77~11.57	3.06894	ANLN	anillin, actin binding protein [Source:HGNC Symbol@@@Acc:14082]	ENSG00000011426	ENST00000265748	ENST00000265748.2:c.2451dupT	ENSP00000265748.2:p.Val818CysfsTer24	9.835e-06	1	3
0.0472907	significant	3.8262	0.77~11.57	3.06894	ANLN	anillin, actin binding protein [Source:HGNC Symbol@@@Acc:14082]	ENSG00000011426	ENST00000265748	ENST00000265748.2:c.31C>T	ENSP00000265748.2:p.Arg11Ter	0.000509188	2	3
0.0474342	significant	3.8214	0.77~11.56	2.88233	STON1	stonin 1 [Source:HGNC Symbol@@@Acc:17003]	ENSG00000243244	ENST00000309835	ENST00000309835.3:c.1150delC	ENSP00000310969.3:p.His384MetfsTer7	0.000109818	1	3
0.0474342	significant	3.8214	0.77~11.56	2.88233	STON1	stonin 1 [Source:HGNC Symbol@@@Acc:17003]	ENSG00000243244	ENST00000309835	ENST00000309835.3:c.74delA	ENSP00000310969.3:p.Lys25ArgfsTer16	5.8687e-05	1	3
0.0474342	significant	3.8214	0.77~11.56	2.88233	STON1	stonin 1 [Source:HGNC Symbol@@@Acc:17003]	ENSG00000243244	ENST00000309835	ENST00000309835.3:c.773dupA	ENSP00000310969.3:p.Asn258LysfsTer27	0.00032235	1	3
0.0476678	significant	3.0156	0.81~7.9	0.644175	ENTPD2	ectonucleoside triphosphate diphosphohydrolase 2 [Source:HGNC Symbol@@@Acc:3364]	ENSG00000054179	ENST00000355097	ENST00000355097.2:c.32_50dupCGCTGCTGCTGGCCGCCGC	ENSP00000347213.2:p.Gly18AlafsTer65	0.00484756	4	4
0.0481521	significant	5.9514	0.7~23.04	4.0179	CCDC96	coiled-coil domain containing 96 [Source:HGNC Symbol@@@Acc:26900]	ENSG00000173013	ENST00000310085	ENST00000310085.4:c.352G>T	ENSP00000309285.4:p.Glu118Ter	0	1	2
0.0481521	significant	5.9514	0.7~23.04	4.0179	CCDC96	coiled-coil domain containing 96 [Source:HGNC Symbol@@@Acc:26900]	ENSG00000173013	ENST00000310085	ENST00000310085.4:c.834delC	ENSP00000309285.4:p.Glu279ArgfsTer16	5.9224e-05	1	2
0.0481579	significant	5.9509	0.7~23.04	4.74027	NUBP1	nucleotide binding protein 1 [Source:HGNC Symbol@@@Acc:8041]	ENSG00000103274	ENST00000283027	ENST00000283027.5:c.705T>A	ENSP00000283027.5:p.Cys235Ter	0.000135499	2	2
0.0481636	significant	5.9505	0.7~23.04	2.89882	PIP5KL1	phosphatidylinositol-4-phosphate 5-kinase-like 1 [Source:HGNC Symbol@@@Acc:28711]	ENSG00000167103	ENST00000388747	ENST00000388747.4:c.358C>T	ENSP00000373399.4:p.Gln120Ter	0.000401462	2	2
0.0481901	significant	2.5934	0.83~6.16	2.33875	THNSL1	threonine synthase-like 1 (S. cerevisiae) [Source:HGNC Symbol@@@Acc:26160]	ENSG00000185875	ENST00000524413	ENST00000524413.1:c.16C>T	ENSP00000434887.1:p.Arg6Ter	0.00100263	1	5
0.0481901	significant	2.5934	0.83~6.16	2.33875	THNSL1	threonine synthase-like 1 (S. cerevisiae) [Source:HGNC Symbol@@@Acc:26160]	ENSG00000185875	ENST00000524413	ENST00000524413.1:c.512_515delATAG	ENSP00000434887.1:p.Asp171GlyfsTer3	0.000627885	3	5
0.0481901	significant	2.5934	0.83~6.16	2.33875	THNSL1	threonine synthase-like 1 (S. cerevisiae) [Source:HGNC Symbol@@@Acc:26160]	ENSG00000185875	ENST00000524413	ENST00000524413.1:c.645dupA	ENSP00000434887.1:p.Val216SerfsTer6	0.00135051	1	5
0.0482806	significant	5.9424	0.69~23.01	3.78842	DGCR6	DiGeorge syndrome critical region gene 6 [Source:HGNC Symbol@@@Acc:2846]	ENSG00000183628	ENST00000331444	ENST00000331444.6:c.513+2T>C	.	2.7121e-05	1	2
0.0482806	significant	5.9424	0.69~23.01	3.78842	DGCR6	DiGeorge syndrome critical region gene 6 [Source:HGNC Symbol@@@Acc:2846]	ENSG00000183628	ENST00000331444	ENST00000331444.6:c.661T>A	ENSP00000331681.6:p.Ter221LysextTer51	0.000146133	1	2
0.0484697	significant	3.7866	0.77~11.45	2.5476	NUP210	nucleoporin 210kDa [Source:HGNC Symbol@@@Acc:30052]	ENSG00000132182	ENST00000254508	ENST00000254508.5:c.3742A>T	ENSP00000254508.5:p.Lys1248Ter	9.735e-06	1	3
0.0484697	significant	3.7866	0.77~11.45	2.5476	NUP210	nucleoporin 210kDa [Source:HGNC Symbol@@@Acc:30052]	ENSG00000132182	ENST00000254508	ENST00000254508.5:c.5346_5347delAG	ENSP00000254508.5:p.Val1783GlyfsTer157	0	1	3
0.0484697	significant	3.7866	0.77~11.45	2.5476	NUP210	nucleoporin 210kDa [Source:HGNC Symbol@@@Acc:30052]	ENSG00000132182	ENST00000254508	ENST00000254508.5:c.5383+1G>A	.	0.000127302	1	3
0.0484736	significant	3.7865	0.77~11.45	2.9741	SLC22A13	solute carrier family 22 (organic anion/urate transporter), member 13 [Source:HGNC Symbol@@@Acc:8494]	ENSG00000172940	ENST00000311856	ENST00000311856.4:c.376G>T	ENSP00000310241.3:p.Glu126Ter	7.7876e-05	2	3
0.0484736	significant	3.7865	0.77~11.45	2.9741	SLC22A13	solute carrier family 22 (organic anion/urate transporter), member 13 [Source:HGNC Symbol@@@Acc:8494]	ENSG00000172940	ENST00000311856	ENST00000311856.4:c.637+1G>A	.	0	1	3
0.0484875	significant	3.7861	0.77~11.45	3.16236	FAM217A	family with sequence similarity 217, member A [Source:HGNC Symbol@@@Acc:21362]	ENSG00000145975	ENST00000274673	ENST00000274673.3:c.1471_1474delTTGT	ENSP00000274673.3:p.Leu491ArgfsTer27	0.00016871	1	3
0.0484875	significant	3.7861	0.77~11.45	3.16236	FAM217A	family with sequence similarity 217, member A [Source:HGNC Symbol@@@Acc:21362]	ENSG00000145975	ENST00000274673	ENST00000274673.3:c.506C>A	ENSP00000274673.3:p.Ser169Ter	0	1	3
0.0484875	significant	3.7861	0.77~11.45	3.16236	FAM217A	family with sequence similarity 217, member A [Source:HGNC Symbol@@@Acc:21362]	ENSG00000145975	ENST00000274673	ENST00000274673.3:c.958C>T	ENSP00000274673.3:p.Arg320Ter	0.000261165	1	3
0.04867	significant	3.7802	0.76~11.43	3.41911	XKR9	XK, Kell blood group complex subunit-related family, member 9 [Source:HGNC Symbol@@@Acc:20937]	ENSG00000221947	ENST00000408926	ENST00000408926.3:c.547C>T	ENSP00000386141.3:p.Gln183Ter	0.0628641	2	3
0.04867	significant	3.7802	0.76~11.43	3.41911	XKR9	XK, Kell blood group complex subunit-related family, member 9 [Source:HGNC Symbol@@@Acc:20937]	ENSG00000221947	ENST00000408926	ENST00000408926.3:c.614_615delAT	ENSP00000386141.3:p.Tyr205SerfsTer24	0.000518064	1	3
0.0489353	significant	2.9887	0.8~7.83	1.84532	NBPF20	neuroblastoma breakpoint family, member 20 [Source:HGNC Symbol@@@Acc:32000]	ENSG00000203832	ENST00000369202	ENST00000369202.1:c.13573A>T	ENSP00000358203.1:p.Arg4525Ter	3.0232e-05	1	4
0.0489353	significant	2.9887	0.8~7.83	1.84532	NBPF20	neuroblastoma breakpoint family, member 20 [Source:HGNC Symbol@@@Acc:32000]	ENSG00000203832	ENST00000369202	ENST00000369202.1:c.13588G>T	ENSP00000358203.1:p.Glu4530Ter	5.2687e-05	1	4
0.0489353	significant	2.9887	0.8~7.83	1.84532	NBPF20	neuroblastoma breakpoint family, member 20 [Source:HGNC Symbol@@@Acc:32000]	ENSG00000203832	ENST00000369202	ENST00000369202.1:c.13738A>T	ENSP00000358203.1:p.Arg4580Ter	0.000282614	1	4
0.0489353	significant	2.9887	0.8~7.83	1.84532	NBPF20	neuroblastoma breakpoint family, member 20 [Source:HGNC Symbol@@@Acc:32000]	ENSG00000203832	ENST00000369202	ENST00000369202.1:c.567-1G>C	.	0	1	4
0.0497626	significant	2.5691	0.82~6.1	2.36568	C11orf65	chromosome 11 open reading frame 65 [Source:HGNC Symbol@@@Acc:28519]	ENSG00000166323	ENST00000393084	ENST00000393084.1:c.410G>A	ENSP00000376799.1:p.Trp137Ter	0.00110629	4	5
0.0497626	significant	2.5691	0.82~6.1	2.36568	C11orf65	chromosome 11 open reading frame 65 [Source:HGNC Symbol@@@Acc:28519]	ENSG00000166323	ENST00000393084	ENST00000393084.1:c.719_720delTG	ENSP00000376799.1:p.Leu240GlnfsTer3	1.9497e-05	1	5
0.0502541	significant	23.1897	0.49~207.18	16.7623	MRPS24	mitochondrial ribosomal protein S24 [Source:HGNC Symbol@@@Acc:14510]	ENSG00000062582	ENST00000317534	ENST00000317534.5:c.396C>G	ENSP00000318158.5:p.Tyr132Ter	1.9464e-05	1	1
0.0502558	significant	23.1889	0.49~207.17	9.43002	CUX1	cut-like homeobox 1 [Source:HGNC Symbol@@@Acc:2557]	ENSG00000257923	ENST00000360264	ENST00000360264.3:c.655C>T	ENSP00000353401.3:p.Arg219Ter	0	1	1
0.0502566	significant	23.1885	0.49~207.17	5.88219	MTSS1	metastasis suppressor 1 [Source:HGNC Symbol@@@Acc:20443]	ENSG00000170873	ENST00000518547	ENST00000518547.1:c.1568-1G>A	.	1.0169e-05	1	1
0.0502566	significant	23.1885	0.49~207.17	9.32667	SLC25A51	solute carrier family 25, member 51 [Source:HGNC Symbol@@@Acc:23323]	ENSG00000122696	ENST00000377716	ENST00000377716.2:c.1A>G	ENSP00000366945.2:p.Met1?	5.9723e-05	1	1
0.0502566	significant	23.1885	0.49~207.17	19.9109	RAD23A	RAD23 homolog A (S. cerevisiae) [Source:HGNC Symbol@@@Acc:9812]	ENSG00000179262	ENST00000586534	ENST00000586534.1:c.1038_1041delAAAT	ENSP00000467024.1:p.Asn347ArgfsTer9	0	1	1
0.0502582	significant	23.1877	0.49~207.16	20.4879	DBI	diazepam binding inhibitor (GABA receptor modulator, acyl-CoA binding protein) [Source:HGNC Symbol@@@Acc:2690]	ENSG00000155368	ENST00000542275	ENST00000542275.1:c.283C>T	ENSP00000440698.1:p.Gln95Ter	6.4842e-05	1	1
0.0502591	significant	23.1873	0.49~207.16	4.58154	SMARCAD1	SWI/SNF-related, matrix-associated actin-dependent regulator of chromatin, subfamily a, containing DEAD/H box 1 [Source:HGNC Symbol@@@Acc:18398]	ENSG00000163104	ENST00000359052	ENST00000359052.4:c.1322dupT	ENSP00000351947.4:p.Leu441PhefsTer6	0	1	1
0.0502591	significant	23.1873	0.49~207.16	16.0383	METTL9	methyltransferase like 9 [Source:HGNC Symbol@@@Acc:24586]	ENSG00000197006	ENST00000358154	ENST00000358154.3:c.1A>C	ENSP00000350874.3:p.Met1?	0	1	1
0.0502599	significant	23.1869	0.49~207.15	20.0347	HEBP2	heme binding protein 2 [Source:HGNC Symbol@@@Acc:15716]	ENSG00000051620	ENST00000607197	ENST00000607197.1:c.473T>G	ENSP00000475750.1:p.Leu158Ter	0	1	1
0.0502624	significant	23.1857	0.49~207.14	16.782	ERF	Ets2 repressor factor [Source:HGNC Symbol@@@Acc:3444]	ENSG00000105722	ENST00000222329	ENST00000222329.4:c.261T>G	ENSP00000222329.3:p.Tyr87Ter	0	1	1
0.050264	significant	23.1848	0.49~207.14	16.9292	PSMC5	proteasome (prosome, macropain) 26S subunit, ATPase, 5 [Source:HGNC Symbol@@@Acc:9552]	ENSG00000087191	ENST00000310144	ENST00000310144.6:c.1A>G	ENSP00000310572.6:p.Met1?	0	1	1
0.050264	significant	23.1848	0.49~207.14	19.7503	KLHL36	kelch-like family member 36 [Source:HGNC Symbol@@@Acc:17844]	ENSG00000135686	ENST00000564996	ENST00000564996.1:c.1849T>C	ENSP00000456743.1:p.Ter617ArgextTer2	0	1	1
0.0502657	significant	23.184	0.49~207.13	8.62102	KCNAB2	potassium voltage-gated channel, shaker-related subfamily, beta member 2 [Source:HGNC Symbol@@@Acc:6229]	ENSG00000069424	ENST00000378083	ENST00000378083.3:c.40delA	ENSP00000367323.3:p.Ser14AlafsTer57	0	1	1
0.0502673	significant	23.1832	0.49~207.12	18.5175	CXCL1	chemokine (C-X-C motif) ligand 1 (melanoma growth stimulating activity, alpha) [Source:HGNC Symbol@@@Acc:4602]	ENSG00000163739	ENST00000395761	ENST00000395761.3:c.235_236delAA	ENSP00000379110.3:p.Lys79GlufsTer15	9.752e-06	1	1
0.050269	significant	23.1824	0.49~207.12	20.1139	NAIF1	nuclear apoptosis inducing factor 1 [Source:HGNC Symbol@@@Acc:25446]	ENSG00000171169	ENST00000373078	ENST00000373078.4:c.512-2A>G	.	0	1	1
0.0502723	significant	23.1808	0.49~207.1	19.4032	ACTG2	actin, gamma 2, smooth muscle, enteric [Source:HGNC Symbol@@@Acc:145]	ENSG00000163017	ENST00000409624	ENST00000409624.1:c.725delA	ENSP00000386857.1:p.Glu242GlyfsTer43	0	1	1
0.0502764	significant	23.1788	0.49~207.08	19.9545	IGSF6	immunoglobulin superfamily, member 6 [Source:HGNC Symbol@@@Acc:5953]	ENSG00000140749	ENST00000268389	ENST00000268389.4:c.201G>A	ENSP00000268389.4:p.Trp67Ter	0	1	1
0.0502764	significant	23.1788	0.49~207.08	20.1217	RPRM	reprimo, TP53 dependent G2 arrest mediator candidate [Source:HGNC Symbol@@@Acc:24201]	ENSG00000177519	ENST00000325926	ENST00000325926.3:c.73C>T	ENSP00000314946.3:p.Arg25Ter	0	1	1
0.050283	significant	5.8023	0.68~22.43	4.36494	POMT2	protein-O-mannosyltransferase 2 [Source:HGNC Symbol@@@Acc:19743]	ENSG00000009830	ENST00000261534	ENST00000261534.4:c.1516_1517delCC	ENSP00000261534.4:p.Pro506IlefsTer34	0	1	2
0.050283	significant	5.8023	0.68~22.43	4.36494	POMT2	protein-O-mannosyltransferase 2 [Source:HGNC Symbol@@@Acc:19743]	ENSG00000009830	ENST00000261534	ENST00000261534.4:c.678delG	ENSP00000261534.4:p.Trp226CysfsTer6	9.745e-06	1	2
0.0502847	significant	23.1747	0.49~207.05	20.116	EMP1	epithelial membrane protein 1 [Source:HGNC Symbol@@@Acc:3333]	ENSG00000134531	ENST00000256951	ENST00000256951.5:c.98dupC	ENSP00000256951.5:p.Val34GlyfsTer15	0	1	1
0.0502921	significant	23.1711	0.49~207.02	7.353	RBPJ	recombination signal binding protein for immunoglobulin kappa J region [Source:HGNC Symbol@@@Acc:5724]	ENSG00000168214	ENST00000342295	ENST00000342295.1:c.-57-2A>C	.	0.00708763	1	1
0.0502965	significant	5.8015	0.68~22.42	5.20883	KCNMB3	potassium large conductance calcium-activated channel, subfamily M beta member 3 [Source:HGNC Symbol@@@Acc:6287]	ENSG00000171121	ENST00000314235	ENST00000314235.5:c.351C>A	ENSP00000319370.5:p.Cys117Ter	9.749e-06	1	2
0.0502965	significant	5.8015	0.68~22.42	5.20883	KCNMB3	potassium large conductance calcium-activated channel, subfamily M beta member 3 [Source:HGNC Symbol@@@Acc:6287]	ENSG00000171121	ENST00000314235	ENST00000314235.5:c.52delC	ENSP00000319370.5:p.Leu18CysfsTer26	0	1	2
0.0503128	significant	23.161	0.49~206.93	9.43181	ZNF184	zinc finger protein 184 [Source:HGNC Symbol@@@Acc:12975]	ENSG00000096654	ENST00000211936	ENST00000211936.6:c.235C>T	ENSP00000211936.6:p.Gln79Ter	0	1	1
0.0503161	significant	23.1593	0.49~206.92	12.5147	NDFIP2	Nedd4 family interacting protein 2 [Source:HGNC Symbol@@@Acc:18537]	ENSG00000102471	ENST00000218652	ENST00000218652.7:c.253delT	ENSP00000218652.7:p.Ser85LeufsTer36	0.000111757	1	1
0.050326	significant	23.1545	0.49~206.88	21.1019	OR8D4	olfactory receptor, family 8, subfamily D, member 4 [Source:HGNC Symbol@@@Acc:14840]	ENSG00000181518	ENST00000321355	ENST00000321355.2:c.654T>A	ENSP00000325381.2:p.Tyr218Ter	0	1	1
0.0503691	significant	23.1335	0.49~206.7	20.0582	TMEM258	transmembrane protein 258 [Source:HGNC Symbol@@@Acc:1164]	ENSG00000134825	ENST00000537328	ENST00000537328.1:c.3+1G>A	.	0	1	1
0.0503927	significant	5.7952	0.68~22.4	4.17712	ZNF177	zinc finger protein 177 [Source:HGNC Symbol@@@Acc:12966]	ENSG00000188629	ENST00000434737	ENST00000434737.2:c.1071delA	ENSP00000415070.2:p.Lys357AsnfsTer3	0	1	2
0.0503927	significant	5.7952	0.68~22.4	4.17712	ZNF177	zinc finger protein 177 [Source:HGNC Symbol@@@Acc:12966]	ENSG00000188629	ENST00000434737	ENST00000434737.2:c.1279A>T	ENSP00000415070.2:p.Lys427Ter	2.9302e-05	1	2
0.0503931	significant	23.1217	0.49~206.6	23.0251	C1orf227	chromosome 1 open reading frame 227 [Source:HGNC Symbol@@@Acc:33709]	ENSG00000185523	ENST00000332912	ENST00000332912.3:c.15delC	ENSP00000419160.1:p.Asn5LysfsTer6	4.2579e-05	1	1
0.0504014	significant	23.1177	0.49~206.56	19.73	RP11-51L5.7	Uncharacterized protein [Source:UniProtKB/TrEMBL@@@Acc:R4GN34]	ENSG00000270033	ENST00000602932	ENST00000602932.1:c.51delC	ENSP00000473468.1:p.Asn18MetfsTer?	0	1	1
0.0504043	significant	2.9585	0.79~7.75	2.13651	C9orf84	chromosome 9 open reading frame 84 [Source:HGNC Symbol@@@Acc:26535]	ENSG00000165181	ENST00000374287	ENST00000374287.3:c.2603delT	ENSP00000363405.3:p.Val868GlyfsTer18	0	1	4
0.0504043	significant	2.9585	0.79~7.75	2.13651	C9orf84	chromosome 9 open reading frame 84 [Source:HGNC Symbol@@@Acc:26535]	ENSG00000165181	ENST00000374287	ENST00000374287.3:c.516+1G>T	.	0.000562602	3	4
0.0504189	significant	23.1092	0.49~206.49	9.33849	MEOX1	mesenchyme homeobox 1 [Source:HGNC Symbol@@@Acc:7013]	ENSG00000005102	ENST00000318579	ENST00000318579.4:c.664C>T	ENSP00000321684.4:p.Arg222Ter	0	1	1
0.0504785	significant	5.7896	0.68~22.38	4.03173	AOC1	amine oxidase, copper containing 1 [Source:HGNC Symbol@@@Acc:80]	ENSG00000002726	ENST00000493429	ENST00000493429.1:c.1240C>T	ENSP00000418614.1:p.Arg414Ter	7.0761e-05	1	2
0.0504785	significant	5.7896	0.68~22.38	4.03173	AOC1	amine oxidase, copper containing 1 [Source:HGNC Symbol@@@Acc:80]	ENSG00000002726	ENST00000493429	ENST00000493429.1:c.1287delG	ENSP00000418614.1:p.His430ThrfsTer16	0	1	2
0.0505004	significant	23.0696	0.49~206.15	18.0603	NCAM2	neural cell adhesion molecule 2 [Source:HGNC Symbol@@@Acc:7657]	ENSG00000154654	ENST00000400546	ENST00000400546.1:c.130+4_130+7dupCGTA	.	3.4577e-05	1	1
0.0505497	significant	5.9207	0.68~24.01	3.24155	TDRD15	tudor domain containing 15 [Source:HGNC Symbol@@@Acc:45037]	ENSG00000218819	ENST00000405799	ENST00000405799.1:c.487C>T	ENSP00000384376.1:p.Gln163Ter	6.4935e-05	2	2
0.0506324	significant	23.0059	0.49~205.6	16.7376	C1orf226	chromosome 1 open reading frame 226 [Source:HGNC Symbol@@@Acc:34351]	ENSG00000239887	ENST00000426197	ENST00000426197.2:c.505C>T	ENSP00000413150.2:p.Arg169Ter	0	1	1
0.0507183	significant	2.1417	0.85~4.47	2.11865	AOAH	acyloxyacyl hydrolase (neutrophil) [Source:HGNC Symbol@@@Acc:548]	ENSG00000136250	ENST00000258749	ENST00000258749.5:c.1549G>T	ENSP00000258749.5:p.Gly517Ter	0.00303128	6	7
0.0507183	significant	2.1417	0.85~4.47	2.11865	AOAH	acyloxyacyl hydrolase (neutrophil) [Source:HGNC Symbol@@@Acc:548]	ENSG00000136250	ENST00000258749	ENST00000258749.5:c.157C>T	ENSP00000258749.5:p.Gln53Ter	1.0663e-05	1	7
0.0507289	significant	22.9596	0.49~205.2	19.8996	ZNF444	zinc finger protein 444 [Source:HGNC Symbol@@@Acc:16052]	ENSG00000167685	ENST00000337080	ENST00000337080.3:c.874delC	ENSP00000338860.3:p.His292ThrfsTer20	0	1	1
0.0507421	significant	0.1774	0~0.99	0.167824	TRGC1	T cell receptor gamma constant 1 [Source:HGNC Symbol@@@Acc:12275]	ENSG00000211689	ENST00000443402	ENST00000443402.2:c.508delG	ENSP00000404817.2:p.Gly170GlufsTer26	0.00551327	1	1
0.0507831	significant	5.7698	0.67~22.3	4.32183	TANGO6	transport and golgi organization 6 homolog (Drosophila) [Source:HGNC Symbol@@@Acc:25749]	ENSG00000103047	ENST00000261778	ENST00000261778.1:c.2643+2T>C	.	0	1	2
0.0507831	significant	5.7698	0.67~22.3	4.32183	TANGO6	transport and golgi organization 6 homolog (Drosophila) [Source:HGNC Symbol@@@Acc:25749]	ENSG00000103047	ENST00000261778	ENST00000261778.1:c.577C>T	ENSP00000261778.1:p.Arg193Ter	0.000318438	1	2
0.0508084	significant	2.7096	0.82~7.13	2.70168	RP4-694A7.4	.	ENSG00000234264	ENST00000428732	ENST00000428732.1:n.96+1G>A	.	0.00181441	5	5
0.0508412	significant	2.97	0.79~7.87	2.6253	AC073343.1	Uncharacterized protein [Source:UniProtKB/TrEMBL@@@Acc:H0Y5S2]	ENSG00000198580	ENST00000544825	ENST00000544825.1:c.1134delA	ENSP00000441995.1:p.Glu380ArgfsTer?	0.00176543	1	4
0.0508412	significant	2.97	0.79~7.87	2.6253	AC073343.1	Uncharacterized protein [Source:UniProtKB/TrEMBL@@@Acc:H0Y5S2]	ENSG00000198580	ENST00000544825	ENST00000544825.1:c.544_545delAC	ENSP00000441995.1:p.Thr182TrpfsTer8	0.00192308	1	4
0.0508412	significant	2.97	0.79~7.87	2.6253	AC073343.1	Uncharacterized protein [Source:UniProtKB/TrEMBL@@@Acc:H0Y5S2]	ENSG00000198580	ENST00000544825	ENST00000544825.1:c.686C>G	ENSP00000441995.1:p.Ser229Ter	0	1	4
0.0508412	significant	2.97	0.79~7.87	2.6253	AC073343.1	Uncharacterized protein [Source:UniProtKB/TrEMBL@@@Acc:H0Y5S2]	ENSG00000198580	ENST00000544825	ENST00000544825.1:c.732T>A	ENSP00000441995.1:p.Tyr244Ter	0	1	4
0.0510341	significant	3.705	0.75~11.19	2.79066	CEP112	centrosomal protein 112kDa [Source:HGNC Symbol@@@Acc:28514]	ENSG00000154240	ENST00000392769	ENST00000392769.2:c.1825C>T	ENSP00000376522.2:p.Gln609Ter	0.000152478	2	3
0.0510341	significant	3.705	0.75~11.19	2.79066	CEP112	centrosomal protein 112kDa [Source:HGNC Symbol@@@Acc:28514]	ENSG00000154240	ENST00000392769	ENST00000392769.2:c.2226dupA	ENSP00000376522.2:p.Gln743ThrfsTer14	0	1	3
0.0513218	significant	22.6802	0.48~202.78	16.7016	ASCL4	achaete-scute family bHLH transcription factor 4 [Source:HGNC Symbol@@@Acc:24311]	ENSG00000187855	ENST00000342331	ENST00000342331.4:c.250C>T	ENSP00000345420.4:p.Gln84Ter	0	1	1
0.0513427	significant	2.9398	0.79~7.7	2.85115	AHSA2	AHA1, activator of heat shock 90kDa protein ATPase homolog 2 (yeast) [Source:HGNC Symbol@@@Acc:20437]	ENSG00000173209	ENST00000394457	ENST00000394457.3:c.295G>T	ENSP00000377970.2:p.Glu99Ter	0.000170242	1	4
0.0513427	significant	2.9398	0.79~7.7	2.85115	AHSA2	AHA1, activator of heat shock 90kDa protein ATPase homolog 2 (yeast) [Source:HGNC Symbol@@@Acc:20437]	ENSG00000173209	ENST00000394457	ENST00000394457.3:c.322_325delATCT	ENSP00000377970.2:p.Ile108ValfsTer6	0.000180287	1	4
0.0513427	significant	2.9398	0.79~7.7	2.85115	AHSA2	AHA1, activator of heat shock 90kDa protein ATPase homolog 2 (yeast) [Source:HGNC Symbol@@@Acc:20437]	ENSG00000173209	ENST00000394457	ENST00000394457.3:c.322_325dupATCT	ENSP00000377970.2:p.Cys109TyrfsTer3	0.0182889	2	4
0.0514857	significant	5.7249	0.67~22.13	4.10435	HLA-DPA1	major histocompatibility complex, class II, DP alpha 1 [Source:HGNC Symbol@@@Acc:4938]	ENSG00000231389	ENST00000419277	ENST00000419277.1:c.79C>T	ENSP00000393566.1:p.Arg27Ter	5.1479e-05	2	2
0.051705	significant	22.5348	0.48~201.25	19.6875	TRAV24	T cell receptor alpha variable 24 [Source:HGNC Symbol@@@Acc:12121]	ENSG00000211805	ENST00000390453	ENST00000390453.1:c.309_310insGATTTGTACA	ENSP00000451837.1:p.Pro104AspfsTer5	0.00791173	1	1
0.0522264	significant	0.1734	0~0.97	0.168084	MMP10	matrix metallopeptidase 10 (stromelysin 2) [Source:HGNC Symbol@@@Acc:7156]	ENSG00000166670	ENST00000279441	ENST00000279441.4:c.387_388insA	ENSP00000279441.4:p.Asp130ArgfsTer5	0.000753288	1	1
0.0522411	significant	2.9223	0.79~7.65	2.15859	ACACB	acetyl-CoA carboxylase beta [Source:HGNC Symbol@@@Acc:85]	ENSG00000076555	ENST00000338432	ENST00000338432.7:c.2144+1G>A	.	0.000109903	1	4
0.0522411	significant	2.9223	0.79~7.65	2.15859	ACACB	acetyl-CoA carboxylase beta [Source:HGNC Symbol@@@Acc:85]	ENSG00000076555	ENST00000338432	ENST00000338432.7:c.3249+1G>A	.	0	1	4
0.0522411	significant	2.9223	0.79~7.65	2.15859	ACACB	acetyl-CoA carboxylase beta [Source:HGNC Symbol@@@Acc:85]	ENSG00000076555	ENST00000338432	ENST00000338432.7:c.5863delT	ENSP00000341044.7:p.Ser1955ProfsTer103	0	1	4
0.0522411	significant	2.9223	0.79~7.65	2.15859	ACACB	acetyl-CoA carboxylase beta [Source:HGNC Symbol@@@Acc:85]	ENSG00000076555	ENST00000338432	ENST00000338432.7:c.7090delG	ENSP00000341044.7:p.Val2364TrpfsTer43	0	1	4
0.0523061	significant	3.6666	0.74~11.07	2.52659	EFCC1	EF-hand and coiled-coil domain containing 1 [Source:HGNC Symbol@@@Acc:25692]	ENSG00000114654	ENST00000480450	ENST00000480450.1:c.1507dupG	ENSP00000420075.1:p.Val503GlyfsTer136	0.000592869	2	3
0.0523061	significant	3.6666	0.74~11.07	2.52659	EFCC1	EF-hand and coiled-coil domain containing 1 [Source:HGNC Symbol@@@Acc:25692]	ENSG00000114654	ENST00000480450	ENST00000480450.1:c.657_681delCGCGCTGCAGAGCAGTGATGCGCGC	ENSP00000420075.1:p.Leu221Ter	0.000112468	1	3
0.0530374	significant	3.6454	0.74~11.01	2.62631	POR	P450 (cytochrome) oxidoreductase [Source:HGNC Symbol@@@Acc:9208]	ENSG00000127948	ENST00000461988	ENST00000461988.1:c.1407delC	ENSP00000419970.1:p.Asn470ThrfsTer75	0	1	3
0.0530374	significant	3.6454	0.74~11.01	2.62631	POR	P450 (cytochrome) oxidoreductase [Source:HGNC Symbol@@@Acc:9208]	ENSG00000127948	ENST00000461988	ENST00000461988.1:c.1898+8_1898+11delAGTG	.	0.000110891	1	3
0.0530374	significant	3.6454	0.74~11.01	2.62631	POR	P450 (cytochrome) oxidoreductase [Source:HGNC Symbol@@@Acc:9208]	ENSG00000127948	ENST00000461988	ENST00000461988.1:c.732-2A>T	.	0.000157571	1	3
0.0533144	significant	2.9027	0.78~7.6	1.80957	C11orf72	chromosome 11 open reading frame 72 [Source:HGNC Symbol@@@Acc:26915]	ENSG00000184224	ENST00000333139	ENST00000333139.3:c.684G>A	ENSP00000328640.3:p.Trp228Ter	0.00195994	4	4
0.0541743	significant	2.8858	0.78~7.55	2.47923	B3GNT4	UDP-GlcNAc:betaGal beta-1,3-N-acetylglucosaminyltransferase 4 [Source:HGNC Symbol@@@Acc:15683]	ENSG00000176383	ENST00000324189	ENST00000324189.4:c.242_243delCA	ENSP00000319636.4:p.Thr81SerfsTer3	4.2327e-05	1	4
0.0541743	significant	2.8858	0.78~7.55	2.47923	B3GNT4	UDP-GlcNAc:betaGal beta-1,3-N-acetylglucosaminyltransferase 4 [Source:HGNC Symbol@@@Acc:15683]	ENSG00000176383	ENST00000324189	ENST00000324189.4:c.67-2A>G	.	4.0145e-05	1	4
0.0541743	significant	2.8858	0.78~7.55	2.47923	B3GNT4	UDP-GlcNAc:betaGal beta-1,3-N-acetylglucosaminyltransferase 4 [Source:HGNC Symbol@@@Acc:15683]	ENSG00000176383	ENST00000324189	ENST00000324189.4:c.703_713delTGGGACCCAGC	ENSP00000319636.4:p.Trp235ProfsTer19	0.000287901	1	4
0.0541743	significant	2.8858	0.78~7.55	2.47923	B3GNT4	UDP-GlcNAc:betaGal beta-1,3-N-acetylglucosaminyltransferase 4 [Source:HGNC Symbol@@@Acc:15683]	ENSG00000176383	ENST00000324189	ENST00000324189.4:c.704G>A	ENSP00000319636.4:p.Trp235Ter	0	1	4
0.0546349	significant	5.5269	0.65~21.29	3.68872	USP36	ubiquitin specific peptidase 36 [Source:HGNC Symbol@@@Acc:20062]	ENSG00000055483	ENST00000542802	ENST00000542802.3:c.1878_1879insT	ENSP00000441214.1:p.Pro627SerfsTer35	0	1	2
0.0546349	significant	5.5269	0.65~21.29	3.68872	USP36	ubiquitin specific peptidase 36 [Source:HGNC Symbol@@@Acc:20062]	ENSG00000055483	ENST00000542802	ENST00000542802.3:c.2575_2576dupGC	ENSP00000441214.1:p.Leu860ProfsTer38	0	1	2
0.0546349	significant	5.5269	0.65~21.29	4.00648	CDH5	cadherin 5, type 2 (vascular endothelium) [Source:HGNC Symbol@@@Acc:1764]	ENSG00000179776	ENST00000341529	ENST00000341529.3:c.2200G>T	ENSP00000344115.3:p.Glu734Ter	0	1	2
0.0546349	significant	5.5269	0.65~21.29	4.00648	CDH5	cadherin 5, type 2 (vascular endothelium) [Source:HGNC Symbol@@@Acc:1764]	ENSG00000179776	ENST00000341529	ENST00000341529.3:c.3G>A	ENSP00000344115.3:p.Met1?	0.000273408	1	2
0.0546381	significant	5.5267	0.65~21.29	3.67013	UNC45B	unc-45 homolog B (C. elegans) [Source:HGNC Symbol@@@Acc:14304]	ENSG00000141161	ENST00000268876	ENST00000268876.5:c.58delC	ENSP00000268876.4:p.Gln20ArgfsTer14	3.8941e-05	1	2
0.0546381	significant	5.5267	0.65~21.29	3.67013	UNC45B	unc-45 homolog B (C. elegans) [Source:HGNC Symbol@@@Acc:14304]	ENSG00000141161	ENST00000268876	ENST00000268876.5:c.640-2A>C	.	0	1	2
0.0546414	significant	5.5266	0.65~21.29	4.10321	LAD1	ladinin 1 [Source:HGNC Symbol@@@Acc:6472]	ENSG00000159166	ENST00000391967	ENST00000391967.2:c.1078C>T	ENSP00000375829.2:p.Arg360Ter	0.000131036	1	2
0.0546414	significant	5.5266	0.65~21.29	4.10321	LAD1	ladinin 1 [Source:HGNC Symbol@@@Acc:6472]	ENSG00000159166	ENST00000391967	ENST00000391967.2:c.39-2A>G	.	0	1	2
0.054643	significant	5.5265	0.65~21.29	5.3032	ZNF396	zinc finger protein 396 [Source:HGNC Symbol@@@Acc:18824]	ENSG00000186496	ENST00000306346	ENST00000306346.1:c.250delG	ENSP00000302310.1:p.Glu84LysfsTer41	0.0025974	1	2
0.054643	significant	5.5265	0.65~21.29	5.3032	ZNF396	zinc finger protein 396 [Source:HGNC Symbol@@@Acc:18824]	ENSG00000186496	ENST00000306346	ENST00000306346.1:c.430C>T	ENSP00000302310.1:p.Arg144Ter	0.000224593	1	2
0.0546543	significant	5.5258	0.65~21.29	4.41275	ANGPTL5	angiopoietin-like 5 [Source:HGNC Symbol@@@Acc:19705]	ENSG00000187151	ENST00000334289	ENST00000334289.3:c.1097dupA	ENSP00000335255.3:p.Asn366LysfsTer8	0.0264443	2	2
0.0546576	significant	5.5256	0.65~21.29	0.688739	DNLZ	DNL-type zinc finger [Source:HGNC Symbol@@@Acc:33879]	ENSG00000213221	ENST00000371738	ENST00000371738.3:c.23_27dupGCGCG	ENSP00000360803.3:p.Pro10AlafsTer6	0.00139784	2	2
0.0547208	significant	5.522	0.65~21.27	3.15658	PLEKHH3	pleckstrin homology domain containing, family H (with MyTH4 domain) member 3 [Source:HGNC Symbol@@@Acc:26105]	ENSG00000068137	ENST00000591022	ENST00000591022.1:c.1369C>T	ENSP00000468678.1:p.Arg457Ter	9.925e-06	1	2
0.0547208	significant	5.522	0.65~21.27	3.15658	PLEKHH3	pleckstrin homology domain containing, family H (with MyTH4 domain) member 3 [Source:HGNC Symbol@@@Acc:26105]	ENSG00000068137	ENST00000591022	ENST00000591022.1:c.2290dupC	ENSP00000468678.1:p.Gln764ProfsTer53	0.000118038	1	2
0.0548086	significant	5.5169	0.65~21.25	4.51145	OR2T6	olfactory receptor, family 2, subfamily T, member 6 [Source:HGNC Symbol@@@Acc:15018]	ENSG00000198104	ENST00000355728	ENST00000355728.2:c.200_201delCC	ENSP00000347965.2:p.Ser67CysfsTer3	1.808e-05	1	2
0.0548086	significant	5.5169	0.65~21.25	4.51145	OR2T6	olfactory receptor, family 2, subfamily T, member 6 [Source:HGNC Symbol@@@Acc:15018]	ENSG00000198104	ENST00000355728	ENST00000355728.2:c.275delT	ENSP00000347965.2:p.Ile92ThrfsTer52	0.000290851	1	2
0.055024	significant	5.5046	0.64~21.21	3.14888	MKS1	Meckel syndrome, type 1 [Source:HGNC Symbol@@@Acc:7121]	ENSG00000011143	ENST00000393119	ENST00000393119.2:c.1678T>C	ENSP00000376827.2:p.Ter560GlnextTer51	0.000129836	1	2
0.055024	significant	5.5046	0.64~21.21	3.14888	MKS1	Meckel syndrome, type 1 [Source:HGNC Symbol@@@Acc:7121]	ENSG00000011143	ENST00000393119	ENST00000393119.2:c.34delG	ENSP00000376827.2:p.Glu12ArgfsTer41	0	1	2
0.0550262	significant	26.2651	0.44~503.61	19.2494	AC120194.1	.	ENSG00000213002	ENST00000391684	ENST00000391684.1:c.121_124delATGT	ENSP00000375566.1:p.Met41Ter	0.000145264	1	1
0.0562561	significant	3.554	0.72~10.73	2.57383	URB2	URB2 ribosome biogenesis 2 homolog (S. cerevisiae) [Source:HGNC Symbol@@@Acc:28967]	ENSG00000135763	ENST00000258243	ENST00000258243.2:c.1390C>T	ENSP00000258243.2:p.Arg464Ter	0.000169568	1	3
0.0562561	significant	3.554	0.72~10.73	2.57383	URB2	URB2 ribosome biogenesis 2 homolog (S. cerevisiae) [Source:HGNC Symbol@@@Acc:28967]	ENSG00000135763	ENST00000258243	ENST00000258243.2:c.262A>T	ENSP00000258243.2:p.Lys88Ter	0	1	3
0.0562561	significant	3.554	0.72~10.73	2.57383	URB2	URB2 ribosome biogenesis 2 homolog (S. cerevisiae) [Source:HGNC Symbol@@@Acc:28967]	ENSG00000135763	ENST00000258243	ENST00000258243.2:c.493delG	ENSP00000258243.2:p.Val165TrpfsTer2	6.4859e-05	1	3
0.0568806	significant	5.3973	0.63~20.76	4.56662	GDE1	glycerophosphodiester phosphodiesterase 1 [Source:HGNC Symbol@@@Acc:29644]	ENSG00000006007	ENST00000353258	ENST00000353258.3:c.919_920delAA	ENSP00000261386.3:p.Lys307GlufsTer14	0.000262423	2	2
0.0570154	significant	5.39	0.63~20.74	3.31149	MEIOB	meiosis specific with OB domains [Source:HGNC Symbol@@@Acc:28569]	ENSG00000162039	ENST00000412554	ENST00000412554.2:c.1207_1208delTT	ENSP00000390778.2:p.Leu403GlyfsTer6	0.00012074	2	2
0.0570204	significant	5.3897	0.63~20.73	3.66758	CEP120	centrosomal protein 120kDa [Source:HGNC Symbol@@@Acc:26690]	ENSG00000168944	ENST00000306467	ENST00000306467.5:c.1022_1025dupAAGG	ENSP00000303058.5:p.Ile343ArgfsTer9	0	1	2
0.0570204	significant	5.3897	0.63~20.73	3.66758	CEP120	centrosomal protein 120kDa [Source:HGNC Symbol@@@Acc:26690]	ENSG00000168944	ENST00000306467	ENST00000306467.5:c.451C>T	ENSP00000303058.5:p.Arg151Ter	3.3331e-05	1	2
0.0571404	significant	5.3832	0.63~20.71	2.79879	CNTNAP3	contactin associated protein-like 3 [Source:HGNC Symbol@@@Acc:13834]	ENSG00000106714	ENST00000297668	ENST00000297668.6:c.2243_2246dupGTGA	ENSP00000297668.6:p.Asp749GlufsTer2	0	1	2
0.0571404	significant	5.3832	0.63~20.71	2.79879	CNTNAP3	contactin associated protein-like 3 [Source:HGNC Symbol@@@Acc:13834]	ENSG00000106714	ENST00000297668	ENST00000297668.6:c.743-2A>G	.	0	1	2
0.0578301	significant	22.2317	0.42~276.89	16.5157	KIAA1024L	KIAA1024-like [Source:HGNC Symbol@@@Acc:33914]	ENSG00000186367	ENST00000564719	ENST00000564719.1:c.330delC	ENSP00000454268.1:p.Ser111HisfsTer20	0	1	1
0.058188	significant	22.0936	0.42~275.13	5.97261	AP002348.1	Uncharacterized protein [Source:UniProtKB/TrEMBL@@@Acc:Q3C1X2]	ENSG00000204306	ENST00000375081	ENST00000375081.2:c.85-1G>C	.	9.573e-05	1	1
0.0582785	significant	3.5078	0.71~10.62	1.94954	CBWD3	COBW domain containing 3 [Source:HGNC Symbol@@@Acc:18519]	ENSG00000196873	ENST00000360171	ENST00000360171.6:c.1081+1G>T	.	0.00136103	3	3
0.0583094	significant	20.6974	0.42~209.2	18.0065	SPANXN1	SPANX family, member N1 [Source:HGNC Symbol@@@Acc:33174]	ENSG00000203923	ENST00000370493	ENST00000370493.3:c.*3_*4delGA	.	0.00670732	1	1
0.058352	significant	20.6826	0.42~209.04	17.9675	ZBTB33	zinc finger and BTB domain containing 33 [Source:HGNC Symbol@@@Acc:16682]	ENSG00000177485	ENST00000326624	ENST00000326624.2:c.1117C>T	ENSP00000314153.2:p.Gln373Ter	0	1	1
0.0583534	significant	20.6822	0.42~209.04	8.19789	GDPD2	glycerophosphodiester phosphodiesterase domain containing 2 [Source:HGNC Symbol@@@Acc:25974]	ENSG00000130055	ENST00000453994	ENST00000453994.2:c.1720+1G>C	.	1.3705e-05	1	1
0.0583614	significant	20.6794	0.42~209.01	15.3972	DNASE1L1	deoxyribonuclease I-like 1 [Source:HGNC Symbol@@@Acc:2957]	ENSG00000013563	ENST00000369809	ENST00000369809.1:c.211C>T	ENSP00000358824.1:p.Arg71Ter	0	1	1
0.05838	significant	19.3267	0.42~159.63	5.81372	HTR2A	5-hydroxytryptamine (serotonin) receptor 2A, G protein-coupled [Source:HGNC Symbol@@@Acc:5293]	ENSG00000102468	ENST00000378688	ENST00000378688.4:c.302dupT	ENSP00000367959.3:p.Glu102ArgfsTer19	0	1	1
0.05838	significant	19.3267	0.42~159.63	16.7658	HRASLS2	HRAS-like suppressor 2 [Source:HGNC Symbol@@@Acc:17824]	ENSG00000133328	ENST00000255695	ENST00000255695.1:c.292G>T	ENSP00000255695.1:p.Glu98Ter	0	1	1
0.058381	significant	19.3264	0.42~159.63	16.6422	DUSP22	dual specificity phosphatase 22 [Source:HGNC Symbol@@@Acc:16077]	ENSG00000112679	ENST00000344450	ENST00000344450.5:c.394_395delCA	ENSP00000345281.5:p.Gln132GlufsTer7	0	1	1
0.058381	significant	19.3264	0.42~159.63	16.7699	GCM2	glial cells missing homolog 2 (Drosophila) [Source:HGNC Symbol@@@Acc:4198]	ENSG00000124827	ENST00000379491	ENST00000379491.4:c.2T>C	ENSP00000368805.4:p.Met1?	0.000517554	1	1
0.0583829	significant	19.3257	0.42~159.62	16.7659	SLC30A2	solute carrier family 30 (zinc transporter), member 2 [Source:HGNC Symbol@@@Acc:11013]	ENSG00000158014	ENST00000374276	ENST00000374276.3:c.418+2T>C	.	0	1	1
0.0583829	significant	19.3257	0.42~159.62	16.7873	CHMP2A	charged multivesicular body protein 2A [Source:HGNC Symbol@@@Acc:30216]	ENSG00000130724	ENST00000600118	ENST00000600118.1:c.7_10delCTAT	ENSP00000469240.1:p.Leu3CysfsTer19	0	1	1
0.0583839	significant	19.3254	0.42~159.62	4.33924	CCDC12	coiled-coil domain containing 12 [Source:HGNC Symbol@@@Acc:28332]	ENSG00000160799	ENST00000425441	ENST00000425441.1:c.457+1G>T	.	0	1	1
0.0583839	significant	19.3254	0.42~159.62	7.76542	EPHB2	EPH receptor B2 [Source:HGNC Symbol@@@Acc:3393]	ENSG00000133216	ENST00000374632	ENST00000374632.3:c.1492dupC	ENSP00000363763.3:p.Leu498ProfsTer69	0	1	1
0.0583848	significant	19.3251	0.42~159.62	8.63446	IDH3A	isocitrate dehydrogenase 3 (NAD+) alpha [Source:HGNC Symbol@@@Acc:5384]	ENSG00000166411	ENST00000299518	ENST00000299518.2:c.714+1G>A	.	0	1	1
0.0583848	significant	19.3251	0.42~159.62	8.638	ORAOV1	oral cancer overexpressed 1 [Source:HGNC Symbol@@@Acc:17589]	ENSG00000149716	ENST00000279147	ENST00000279147.4:c.156+1G>T	.	0	1	1
0.0583867	significant	19.3244	0.42~159.61	8.2815	ITPK1	inositol-tetrakisphosphate 1-kinase [Source:HGNC Symbol@@@Acc:6177]	ENSG00000100605	ENST00000267615	ENST00000267615.6:c.-142-2A>T	.	0	1	1
0.0583877	significant	19.3241	0.42~159.61	8.50062	NFATC2	nuclear factor of activated T-cells, cytoplasmic, calcineurin-dependent 2 [Source:HGNC Symbol@@@Acc:7776]	ENSG00000101096	ENST00000396009	ENST00000396009.3:c.120dupT	ENSP00000379330.3:p.Pro41SerfsTer10	0	1	1
0.0583886	significant	19.3238	0.42~159.61	8.63302	FAM134A	family with sequence similarity 134, member A [Source:HGNC Symbol@@@Acc:28450]	ENSG00000144567	ENST00000430297	ENST00000430297.2:c.1490_1491delAG	ENSP00000395249.2:p.Gln497ArgfsTer22	0.00117924	1	1
0.0583896	significant	19.3234	0.42~159.6	5.80879	CSNK1E	casein kinase 1, epsilon [Source:HGNC Symbol@@@Acc:2453]	ENSG00000213923	ENST00000396832	ENST00000396832.1:c.1172C>G	ENSP00000380044.1:p.Ser391Ter	0	1	1
0.0583896	significant	19.3234	0.42~159.6	16.7426	CMTM5	CKLF-like MARVEL transmembrane domain containing 5 [Source:HGNC Symbol@@@Acc:19176]	ENSG00000166091	ENST00000359320	ENST00000359320.3:c.259C>T	ENSP00000352270.3:p.Arg87Ter	8.7622e-05	1	1
0.0583915	significant	19.3228	0.42~159.6	6.91884	COX5B	cytochrome c oxidase subunit Vb [Source:HGNC Symbol@@@Acc:2269]	ENSG00000135940	ENST00000258424	ENST00000258424.2:c.3G>T	ENSP00000258424.2:p.Met1?	3.3679e-05	1	1
0.0583915	significant	19.3228	0.42~159.6	8.54331	TESK1	testis-specific kinase 1 [Source:HGNC Symbol@@@Acc:11731]	ENSG00000107140	ENST00000336395	ENST00000336395.5:c.82_107delGGCACGGGCGGAGGCCCGGGCCGGGG	ENSP00000338127.5:p.Gly28ProfsTer14	0	1	1
0.0583925	significant	19.3225	0.42~159.6	16.7813	PPBP	pro-platelet basic protein (chemokine (C-X-C motif) ligand 7) [Source:HGNC Symbol@@@Acc:9240]	ENSG00000163736	ENST00000296028	ENST00000296028.3:c.3G>A	ENSP00000296028.3:p.Met1?	0	1	1
0.0583934	significant	19.3221	0.42~159.59	11.9435	FGF2	fibroblast growth factor 2 (basic) [Source:HGNC Symbol@@@Acc:3676]	ENSG00000138685	ENST00000264498	ENST00000264498.3:c.284delG	ENSP00000264498.3:p.Gly95AlafsTer124	0	1	1
0.0583963	significant	19.3212	0.42~159.59	10.9876	CALU	calumenin [Source:HGNC Symbol@@@Acc:1458]	ENSG00000128595	ENST00000542996	ENST00000542996.2:c.425dupA	ENSP00000438248.1:p.Tyr142Ter	1.7271e-05	1	1
0.0583963	significant	19.3212	0.42~159.59	16.7509	CORO2B	coronin, actin binding protein, 2B [Source:HGNC Symbol@@@Acc:2256]	ENSG00000103647	ENST00000566799	ENST00000566799.1:c.649-2A>T	.	0	1	1
0.0583991	significant	19.3202	0.42~159.58	16.7463	HN1L	hematological and neurological expressed 1-like [Source:HGNC Symbol@@@Acc:14137]	ENSG00000206053	ENST00000248098	ENST00000248098.3:c.2T>A	ENSP00000248098.3:p.Met1?	0	1	1
0.0583991	significant	19.3202	0.42~159.58	16.7706	RBP2	retinol binding protein 2, cellular [Source:HGNC Symbol@@@Acc:9920]	ENSG00000114113	ENST00000232217	ENST00000232217.2:c.292C>T	ENSP00000232217.2:p.Gln98Ter	0	1	1
0.058403	significant	19.3189	0.42~159.57	8.56321	S100P	S100 calcium binding protein P [Source:HGNC Symbol@@@Acc:10504]	ENSG00000163993	ENST00000296370	ENST00000296370.3:c.137_138+2delAGGT	.	2.0392e-05	1	1
0.0584049	significant	19.3182	0.42~159.56	11.7235	RUNX1T1	runt-related transcription factor 1@@@ translocated to, 1 (cyclin D-related) [Source:HGNC Symbol@@@Acc:1535]	ENSG00000079102	ENST00000436581	ENST00000436581.2:c.25dupA	ENSP00000402257.2:p.Thr9AsnfsTer3	0	1	1
0.0584049	significant	19.3182	0.42~159.56	16.7157	TMEM150A	transmembrane protein 150A [Source:HGNC Symbol@@@Acc:24677]	ENSG00000168890	ENST00000409668	ENST00000409668.1:c.200+1G>A	.	0	1	1
0.0584154	significant	19.3146	0.42~159.53	8.67586	TDRD1	tudor domain containing 1 [Source:HGNC Symbol@@@Acc:11712]	ENSG00000095627	ENST00000251864	ENST00000251864.2:c.696+2T>C	.	0	1	1
0.0584163	significant	19.3143	0.42~159.53	9.62271	STK35	serine/threonine kinase 35 [Source:HGNC Symbol@@@Acc:16254]	ENSG00000125834	ENST00000381482	ENST00000381482.3:c.238C>T	ENSP00000370891.3:p.Gln80Ter	0	1	1
0.0584163	significant	19.3143	0.42~159.53	16.638	PPP2R1A	protein phosphatase 2, regulatory subunit A, alpha [Source:HGNC Symbol@@@Acc:9302]	ENSG00000105568	ENST00000322088	ENST00000322088.6:c.1770A>G	ENSP00000324804.6:p.Ter590TrpextTer74	0	1	1
0.0584594	significant	19.2996	0.42~159.41	16.5721	CLEC3B	C-type lectin domain family 3, member B [Source:HGNC Symbol@@@Acc:11891]	ENSG00000163815	ENST00000296130	ENST00000296130.4:c.505A>T	ENSP00000296130.4:p.Lys169Ter	0	1	1
0.0584939	significant	20.6334	0.42~208.52	16.6726	DIAPH2	diaphanous-related formin 2 [Source:HGNC Symbol@@@Acc:2877]	ENSG00000147202	ENST00000324765	ENST00000324765.8:c.3250C>T	ENSP00000321348.8:p.Arg1084Ter	0	1	1
0.0585111	significant	19.2823	0.42~159.26	7.95283	ZBTB47	zinc finger and BTB domain containing 47 [Source:HGNC Symbol@@@Acc:26955]	ENSG00000114853	ENST00000232974	ENST00000232974.6:c.1453_1468delGACTGCGAGCGCAACA	ENSP00000232974.6:p.Asp485SerfsTer4	0	1	1
0.0585245	significant	19.278	0.42~159.22	15.3757	PYY	peptide YY [Source:HGNC Symbol@@@Acc:9748]	ENSG00000131096	ENST00000360085	ENST00000360085.2:c.147C>G	ENSP00000353198.1:p.Tyr49Ter	1.9882e-05	1	1
0.0585288	significant	20.6213	0.42~208.39	17.4676	HDX	highly divergent homeobox [Source:HGNC Symbol@@@Acc:26411]	ENSG00000165259	ENST00000297977	ENST00000297977.5:c.147+1delG	.	0	1	1
0.0585552	significant	19.2681	0.42~159.13	4.05088	RP11-22B23.1	.	ENSG00000111788	ENST00000341155	ENST00000341155.7:n.1540-1G>C	.	0.00719895	1	1
0.0585773	significant	19.261	0.42~159.07	9.02676	LHFPL3	lipoma HMGIC fusion partner-like 3 [Source:HGNC Symbol@@@Acc:6589]	ENSG00000187416	ENST00000535008	ENST00000535008.1:c.446_449+17delGTGAGTGCGCGCTCACCTCCG	.	8.804e-05	1	1
0.0586071	significant	19.2515	0.42~158.98	8.52194	MAST3	microtubule associated serine/threonine kinase 3 [Source:HGNC Symbol@@@Acc:19036]	ENSG00000099308	ENST00000262811	ENST00000262811.6:c.3778C>T	ENSP00000262811.4:p.Arg1260Ter	0	1	1
0.0586418	significant	19.2404	0.42~158.88	8.59055	SLC38A1	solute carrier family 38, member 1 [Source:HGNC Symbol@@@Acc:13447]	ENSG00000111371	ENST00000398637	ENST00000398637.5:c.122+1G>A	.	0	1	1
0.0587083	significant	19.219	0.42~158.68	14.4977	PXN	paxillin [Source:HGNC Symbol@@@Acc:9718]	ENSG00000089159	ENST00000267257	ENST00000267257.7:c.524_531delGGGCCCTG	ENSP00000267257.7:p.Gly175GlufsTer10	0	1	1
0.0587218	significant	19.2147	0.42~158.64	17.1187	IGLV5-52	immunoglobulin lambda variable 5-52 [Source:HGNC Symbol@@@Acc:5926]	ENSG00000211643	ENST00000390289	ENST00000390289.2:c.14_15delTT	ENSP00000374824.2:p.Leu5ProfsTer72	0.00117399	1	1
0.0591172	significant	5.2757	0.62~20.27	4.00435	C2CD2	C2 calcium-dependent domain containing 2 [Source:HGNC Symbol@@@Acc:1266]	ENSG00000157617	ENST00000380486	ENST00000380486.3:c.1060A>T	ENSP00000369853.3:p.Lys354Ter	9.746e-06	1	2
0.0591172	significant	5.2757	0.62~20.27	4.00435	C2CD2	C2 calcium-dependent domain containing 2 [Source:HGNC Symbol@@@Acc:1266]	ENSG00000157617	ENST00000380486	ENST00000380486.3:c.388_391delTGTC	ENSP00000369853.3:p.Cys130ThrfsTer39	0.000179833	1	2
0.0591172	significant	5.2757	0.62~20.27	4.18413	VIL1	villin 1 [Source:HGNC Symbol@@@Acc:12690]	ENSG00000127831	ENST00000248444	ENST00000248444.5:c.2330_2331delTA	ENSP00000248444.5:p.Val777GlyfsTer19	9.736e-06	1	2
0.0591172	significant	5.2757	0.62~20.27	4.18413	VIL1	villin 1 [Source:HGNC Symbol@@@Acc:12690]	ENSG00000127831	ENST00000248444	ENST00000248444.5:c.949-1G>C	.	0	1	2
0.0591241	significant	5.2753	0.62~20.27	3.42727	FAM3B	family with sequence similarity 3, member B [Source:HGNC Symbol@@@Acc:1253]	ENSG00000183844	ENST00000357985	ENST00000357985.2:c.397+2T>C	.	0.000192624	1	2
0.0591241	significant	5.2753	0.62~20.27	3.42727	FAM3B	family with sequence similarity 3, member B [Source:HGNC Symbol@@@Acc:1253]	ENSG00000183844	ENST00000357985	ENST00000357985.2:c.3G>T	ENSP00000350673.2:p.Met1?	0.000115966	1	2
0.0591276	significant	5.2752	0.62~20.27	2.83565	GART	phosphoribosylglycinamide formyltransferase, phosphoribosylglycinamide synthetase, phosphoribosylaminoimidazole synthetase [Source:HGNC Symbol@@@Acc:4163]	ENSG00000159131	ENST00000381831	ENST00000381831.3:c.787C>T	ENSP00000371253.3:p.Gln263Ter	0	1	2
0.0591276	significant	5.2752	0.62~20.27	2.83565	GART	phosphoribosylglycinamide formyltransferase, phosphoribosylglycinamide synthetase, phosphoribosylaminoimidazole synthetase [Source:HGNC Symbol@@@Acc:4163]	ENSG00000159131	ENST00000381831	ENST00000381831.3:c.811+1G>T	.	0	1	2
0.0591353	significant	20.3859	0.41~206.19	14.2637	NBPF4	neuroblastoma breakpoint family, member 4 [Source:HGNC Symbol@@@Acc:26550]	ENSG00000196427	ENST00000415641	ENST00000415641.3:c.150C>G	ENSP00000389237.2:p.Tyr50Ter	0	1	1
0.0591693	significant	2.7986	0.75~7.32	1.53306	SKOR1	SKI family transcriptional corepressor 1 [Source:HGNC Symbol@@@Acc:21326]	ENSG00000188779	ENST00000341418	ENST00000341418.5:c.42+2T>A	.	0.00213853	4	4
0.0593083	significant	3.4747	0.7~10.48	2.96878	TPSG1	tryptase gamma 1 [Source:HGNC Symbol@@@Acc:14134]	ENSG00000116176	ENST00000234798	ENST00000234798.4:c.211C>T	ENSP00000234798.4:p.Gln71Ter	2.3897e-05	1	3
0.0593083	significant	3.4747	0.7~10.48	2.96878	TPSG1	tryptase gamma 1 [Source:HGNC Symbol@@@Acc:14134]	ENSG00000116176	ENST00000234798	ENST00000234798.4:c.850dupC	ENSP00000234798.4:p.Leu284ProfsTer38	0.000729572	2	3
0.0594162	significant	1.8423	0.91~3.33	1.52748	PIK3C2G	phosphatidylinositol-4-phosphate 3-kinase, catalytic subunit type 2 gamma [Source:HGNC Symbol@@@Acc:8973]	ENSG00000139144	ENST00000433979	ENST00000433979.1:c.1342_1345delCAAA	ENSP00000404845.1:p.Gln448LeufsTer5	5.975e-05	1	11
0.0594162	significant	1.8423	0.91~3.33	1.52748	PIK3C2G	phosphatidylinositol-4-phosphate 3-kinase, catalytic subunit type 2 gamma [Source:HGNC Symbol@@@Acc:8973]	ENSG00000139144	ENST00000433979	ENST00000433979.1:c.1429+1G>C	.	0.000413248	1	11
0.0594162	significant	1.8423	0.91~3.33	1.52748	PIK3C2G	phosphatidylinositol-4-phosphate 3-kinase, catalytic subunit type 2 gamma [Source:HGNC Symbol@@@Acc:8973]	ENSG00000139144	ENST00000433979	ENST00000433979.1:c.3263delA	ENSP00000404845.1:p.Asn1088ThrfsTer27	0.00152171	2	11
0.0594162	significant	1.8423	0.91~3.33	1.52748	PIK3C2G	phosphatidylinositol-4-phosphate 3-kinase, catalytic subunit type 2 gamma [Source:HGNC Symbol@@@Acc:8973]	ENSG00000139144	ENST00000433979	ENST00000433979.1:c.3357+1delG	.	3.0889e-05	2	11
0.0594162	significant	1.8423	0.91~3.33	1.52748	PIK3C2G	phosphatidylinositol-4-phosphate 3-kinase, catalytic subunit type 2 gamma [Source:HGNC Symbol@@@Acc:8973]	ENSG00000139144	ENST00000433979	ENST00000433979.1:c.3657+1G>A	.	0.00265837	3	11
0.0594162	significant	1.8423	0.91~3.33	1.52748	PIK3C2G	phosphatidylinositol-4-phosphate 3-kinase, catalytic subunit type 2 gamma [Source:HGNC Symbol@@@Acc:8973]	ENSG00000139144	ENST00000433979	ENST00000433979.1:c.3931C>T	ENSP00000404845.1:p.Gln1311Ter	0.000310784	1	11
0.0594162	significant	1.8423	0.91~3.33	1.52748	PIK3C2G	phosphatidylinositol-4-phosphate 3-kinase, catalytic subunit type 2 gamma [Source:HGNC Symbol@@@Acc:8973]	ENSG00000139144	ENST00000433979	ENST00000433979.1:c.4229delT	ENSP00000404845.1:p.Met1410SerfsTer4	0.000241563	1	11
0.0595356	significant	5.2544	0.62~20.19	4.06945	TBC1D4	TBC1 domain family, member 4 [Source:HGNC Symbol@@@Acc:19165]	ENSG00000136111	ENST00000377636	ENST00000377636.3:c.1720_1721delAT	ENSP00000366863.3:p.Ile574LeufsTer6	0	1	2
0.0595356	significant	5.2544	0.62~20.19	4.06945	TBC1D4	TBC1 domain family, member 4 [Source:HGNC Symbol@@@Acc:19165]	ENSG00000136111	ENST00000377636	ENST00000377636.3:c.2061C>G	ENSP00000366863.3:p.Tyr687Ter	0	1	2
0.0595497	significant	5.2536	0.62~20.18	3.76624	MYSM1	Myb-like, SWIRM and MPN domains 1 [Source:HGNC Symbol@@@Acc:29401]	ENSG00000162601	ENST00000472487	ENST00000472487.1:c.219-1G>A	.	0.000238465	2	2
0.059555	significant	5.2534	0.62~20.18	2.80587	SYCP2L	synaptonemal complex protein 2-like [Source:HGNC Symbol@@@Acc:21537]	ENSG00000153157	ENST00000283141	ENST00000283141.6:c.131_135delAAGAA	ENSP00000283141.6:p.Lys44IlefsTer14	0	1	2
0.059555	significant	5.2534	0.62~20.18	2.80587	SYCP2L	synaptonemal complex protein 2-like [Source:HGNC Symbol@@@Acc:21537]	ENSG00000153157	ENST00000283141	ENST00000283141.6:c.1700delC	ENSP00000283141.6:p.Pro567HisfsTer29	0	1	2
0.0597032	significant	5.2459	0.62~20.15	3.2904	FAM166B	family with sequence similarity 166, member B [Source:HGNC Symbol@@@Acc:34242]	ENSG00000215187	ENST00000399742	ENST00000399742.2:c.379_382delCAAG	ENSP00000382646.2:p.Gln127GlyfsTer?	6.5548e-05	1	2
0.0597032	significant	5.2459	0.62~20.15	3.2904	FAM166B	family with sequence similarity 166, member B [Source:HGNC Symbol@@@Acc:34242]	ENSG00000215187	ENST00000399742	ENST00000399742.2:c.745_748dupAAGT	ENSP00000382646.2:p.Phe250Ter	0.000881723	1	2
0.0597525	significant	18.8632	0.41~155.68	14.1114	AL359736.1	protein PCOTH isoform 1 [Source:RefSeq peptide@@@Acc:NP_001014442]	ENSG00000205850	ENST00000422229	ENST00000422229.2:c.2T>C	ENSP00000396192.2:p.Met1?	3.9048e-05	1	1
0.0598032	significant	3.4625	0.7~10.44	2.12051	CCDC39	coiled-coil domain containing 39 [Source:HGNC Symbol@@@Acc:25244]	ENSG00000145075	ENST00000442201	ENST00000442201.2:c.2701_2702delCA	ENSP00000405708.2:p.Gln901ValfsTer4	4.9109e-05	1	3
0.0598032	significant	3.4625	0.7~10.44	2.12051	CCDC39	coiled-coil domain containing 39 [Source:HGNC Symbol@@@Acc:25244]	ENSG00000145075	ENST00000442201	ENST00000442201.2:c.357+1G>C	.	0.000377929	2	3
0.0601951	significant	2.7819	0.75~7.28	2.25576	PRODH2	proline dehydrogenase (oxidase) 2 [Source:HGNC Symbol@@@Acc:17325]	ENSG00000250799	ENST00000301175	ENST00000301175.3:c.1450_1451dupAA	ENSP00000301175.3:p.Ile486ProfsTer10	7.9039e-05	1	4
0.0601951	significant	2.7819	0.75~7.28	2.25576	PRODH2	proline dehydrogenase (oxidase) 2 [Source:HGNC Symbol@@@Acc:17325]	ENSG00000250799	ENST00000301175	ENST00000301175.3:c.868delC	ENSP00000301175.3:p.Leu290SerfsTer31	0.000665851	3	4
0.0604926	significant	3.4452	0.7~10.39	3.13481	AP1M2	adaptor-related protein complex 1, mu 2 subunit [Source:HGNC Symbol@@@Acc:558]	ENSG00000129354	ENST00000250244	ENST00000250244.6:c.2T>C	ENSP00000250244.5:p.Met1?	7.4992e-05	1	3
0.0604926	significant	3.4452	0.7~10.39	3.13481	AP1M2	adaptor-related protein complex 1, mu 2 subunit [Source:HGNC Symbol@@@Acc:558]	ENSG00000129354	ENST00000250244	ENST00000250244.6:c.673+2T>C	.	0.000664257	2	3
0.0604974	significant	3.4451	0.7~10.39	3.1246	SLC17A4	solute carrier family 17, member 4 [Source:HGNC Symbol@@@Acc:10932]	ENSG00000146039	ENST00000377905	ENST00000377905.4:c.36_37insT	ENSP00000367137.4:p.Asp13Ter	0.000806549	3	3
0.0614061	significant	5.1581	0.61~19.79	3.04157	LCT	lactase [Source:HGNC Symbol@@@Acc:6530]	ENSG00000115850	ENST00000264162	ENST00000264162.2:c.3119delA	ENSP00000264162.2:p.Asp1040AlafsTer22	0	1	2
0.0614061	significant	5.1581	0.61~19.79	3.04157	LCT	lactase [Source:HGNC Symbol@@@Acc:6530]	ENSG00000115850	ENST00000264162	ENST00000264162.2:c.5359C>T	ENSP00000264162.2:p.Arg1787Ter	0	1	2
0.0614079	significant	5.158	0.61~19.79	4.58239	PBX4	pre-B-cell leukemia homeobox 4 [Source:HGNC Symbol@@@Acc:13403]	ENSG00000105717	ENST00000251203	ENST00000251203.9:c.20_26dupCCGCGCC	ENSP00000251203.5:p.Ser10ArgfsTer52	0	2	2
0.0614097	significant	5.1579	0.61~19.79	3.97009	SPDYE1	speedy/RINGO cell cycle regulator family member E1 [Source:HGNC Symbol@@@Acc:16408]	ENSG00000136206	ENST00000258704	ENST00000258704.3:c.487+1G>A	.	7.2114e-05	1	2
0.0614097	significant	5.1579	0.61~19.79	3.97009	SPDYE1	speedy/RINGO cell cycle regulator family member E1 [Source:HGNC Symbol@@@Acc:16408]	ENSG00000136206	ENST00000258704	ENST00000258704.3:c.676C>T	ENSP00000258704.3:p.Gln226Ter	0.000169328	1	2
0.0614187	significant	5.1574	0.61~19.79	3.32343	SLC4A11	solute carrier family 4, sodium borate transporter, member 11 [Source:HGNC Symbol@@@Acc:16438]	ENSG00000088836	ENST00000380059	ENST00000380059.3:c.2321+1G>A	.	6.6063e-05	1	2
0.0614187	significant	5.1574	0.61~19.79	3.32343	SLC4A11	solute carrier family 4, sodium borate transporter, member 11 [Source:HGNC Symbol@@@Acc:16438]	ENSG00000088836	ENST00000380059	ENST00000380059.3:c.554_561delGCTTCGCC	ENSP00000369399.3:p.Arg185GlnfsTer4	0	1	2
0.0614278	significant	5.157	0.61~19.79	4.68276	SIGLEC9	sialic acid binding Ig-like lectin 9 [Source:HGNC Symbol@@@Acc:10878]	ENSG00000129450	ENST00000440804	ENST00000440804.3:c.1040_1041delAG	ENSP00000413861.2:p.Gln347ArgfsTer78	4.3529e-05	1	2
0.0614278	significant	5.157	0.61~19.79	4.68276	SIGLEC9	sialic acid binding Ig-like lectin 9 [Source:HGNC Symbol@@@Acc:10878]	ENSG00000129450	ENST00000440804	ENST00000440804.3:c.340delG	ENSP00000413861.2:p.Ala114ArgfsTer13	0.00223609	1	2
0.0615887	significant	5.1488	0.6~19.76	2.75444	DOCK5	dedicator of cytokinesis 5 [Source:HGNC Symbol@@@Acc:23476]	ENSG00000147459	ENST00000276440	ENST00000276440.7:c.1904-2A>G	.	0	1	2
0.0615887	significant	5.1488	0.6~19.76	2.75444	DOCK5	dedicator of cytokinesis 5 [Source:HGNC Symbol@@@Acc:23476]	ENSG00000147459	ENST00000276440	ENST00000276440.7:c.2327+1G>A	.	6.7141e-05	1	2
0.0616854	significant	2.193	0.8~4.84	2.12294	CYP3A5	cytochrome P450, family 3, subfamily A, polypeptide 5 [Source:HGNC Symbol@@@Acc:2638]	ENSG00000106258	ENST00000222982	ENST00000222982.4:c.1372delG	ENSP00000222982.4:p.Val458SerfsTer17	0.00191279	3	6
0.0616854	significant	2.193	0.8~4.84	2.12294	CYP3A5	cytochrome P450, family 3, subfamily A, polypeptide 5 [Source:HGNC Symbol@@@Acc:2638]	ENSG00000106258	ENST00000222982	ENST00000222982.4:c.247dupG	ENSP00000222982.4:p.Ala83GlyfsTer40	0.000372799	1	6
0.0616854	significant	2.193	0.8~4.84	2.12294	CYP3A5	cytochrome P450, family 3, subfamily A, polypeptide 5 [Source:HGNC Symbol@@@Acc:2638]	ENSG00000106258	ENST00000222982	ENST00000222982.4:c.433-1G>C	.	0.000565227	1	6
0.0616854	significant	2.193	0.8~4.84	2.12294	CYP3A5	cytochrome P450, family 3, subfamily A, polypeptide 5 [Source:HGNC Symbol@@@Acc:2638]	ENSG00000106258	ENST00000222982	ENST00000222982.4:c.798+2T>C	.	0	1	6
0.0618431	significant	5.1366	0.6~19.71	1.00448	NUTM2D	NUT family member 2D [Source:HGNC Symbol@@@Acc:23447]	ENSG00000214562	ENST00000412718	ENST00000412718.1:c.321dupT	ENSP00000396080.1:p.Asn108Ter	0.00085455	2	2
0.0619835	significant	Inf	0.39~Inf	Inf	RP11-384K6.6	.	ENSG00000260404	ENST00000567913	ENST00000567913.2:n.1048-2A>C	.	0	1	1
0.0619928	significant	5.1294	0.6~19.68	3.96298	PRSS33	protease, serine, 33 [Source:HGNC Symbol@@@Acc:30405]	ENSG00000103355	ENST00000293851	ENST00000293851.5:c.64G>T	ENSP00000293851.5:p.Gly22Ter	1.8046e-05	2	2
0.0620386	significant	5.1272	0.6~19.67	4.22947	GOT1L1	glutamic-oxaloacetic transaminase 1-like 1 [Source:HGNC Symbol@@@Acc:28487]	ENSG00000169154	ENST00000307599	ENST00000307599.4:c.1088delA	ENSP00000303077.4:p.Tyr363SerfsTer26	0.0295179	1	2
0.0620386	significant	5.1272	0.6~19.67	4.22947	GOT1L1	glutamic-oxaloacetic transaminase 1-like 1 [Source:HGNC Symbol@@@Acc:28487]	ENSG00000169154	ENST00000307599	ENST00000307599.4:c.241C>T	ENSP00000303077.4:p.Gln81Ter	0.00344979	1	2
0.0620936	significant	5.1246	0.6~19.66	4.78339	C2orf50	chromosome 2 open reading frame 50 [Source:HGNC Symbol@@@Acc:26324]	ENSG00000150873	ENST00000381585	ENST00000381585.3:c.1A>G	ENSP00000370997.3:p.Met1?	0	1	2
0.0620936	significant	5.1246	0.6~19.66	4.78339	C2orf50	chromosome 2 open reading frame 50 [Source:HGNC Symbol@@@Acc:26324]	ENSG00000150873	ENST00000381585	ENST00000381585.3:c.418delA	ENSP00000370997.3:p.Ile140SerfsTer110	7.8548e-05	1	2
0.0621797	significant	18.0992	0.39~150.02	4.16572	C9orf16	chromosome 9 open reading frame 16 [Source:HGNC Symbol@@@Acc:17823]	ENSG00000171159	ENST00000372994	ENST00000372994.1:c.80-2A>G	.	0	1	1
0.06218	significant	Inf	0.39~Inf	Inf	RP11-463J7.2	.	ENSG00000231175	ENST00000413356	ENST00000413356.1:n.218-2A>G	.	0	1	1
0.0622093	significant	5.1223	0.6~19.68	4.39068	TRBV6-9	T cell receptor beta variable 6-9 [Source:HGNC Symbol@@@Acc:12234]	ENSG00000211732	ENST00000390379	ENST00000390379.1:c.49+1G>T	.	0.000351865	2	2
0.0623172	significant	2.7482	0.74~7.19	2.11772	WDR17	WD repeat domain 17 [Source:HGNC Symbol@@@Acc:16661]	ENSG00000150627	ENST00000280190	ENST00000280190.4:c.2157T>A	ENSP00000280190.4:p.Cys719Ter	7.8127e-05	1	4
0.0623172	significant	2.7482	0.74~7.19	2.11772	WDR17	WD repeat domain 17 [Source:HGNC Symbol@@@Acc:16661]	ENSG00000150627	ENST00000280190	ENST00000280190.4:c.380_392delGGATCCCTGCTTC	ENSP00000280190.4:p.Gly127ValfsTer33	2.9252e-05	1	4
0.0623172	significant	2.7482	0.74~7.19	2.11772	WDR17	WD repeat domain 17 [Source:HGNC Symbol@@@Acc:16661]	ENSG00000150627	ENST00000280190	ENST00000280190.4:c.863delA	ENSP00000280190.4:p.Asp288ValfsTer23	0.000842624	1	4
0.0623172	significant	2.7482	0.74~7.19	2.11772	WDR17	WD repeat domain 17 [Source:HGNC Symbol@@@Acc:16661]	ENSG00000150627	ENST00000280190	ENST00000280190.4:c.944_945dupTT	ENSP00000280190.4:p.His316PhefsTer38	0	1	4
0.0623818	significant	18.0366	0.39~149.5	2.11962	AGAP8	ArfGAP with GTPase domain, ankyrin repeat and PH domain 8 [Source:HGNC Symbol@@@Acc:23464]	ENSG00000174194	ENST00000425119	ENST00000425119.2:c.1480C>T	ENSP00000415452.2:p.Arg494Ter	3.3119e-05	1	1
0.0624779	significant	20.51	0.39~255.58	9.14216	DKFZP434O1614	.	ENSG00000258729	ENST00000554299	ENST00000554299.1:c.365dupT	ENSP00000452338.1:p.Ser123LysfsTer4	2.1277e-05	1	1
0.0626151	significant	Inf	0.38~Inf	Inf	FAM185BP	family with sequence similarity 185, member B pseudogene [Source:HGNC Symbol@@@Acc:21813]	ENSG00000214439	ENST00000443595	ENST00000443595.1:n.210+1G>A	.	0	1	1
0.0631967	significant	3.3807	0.68~10.19	1.01093	C1orf186	chromosome 1 open reading frame 186 [Source:HGNC Symbol@@@Acc:25341]	ENSG00000196533	ENST00000331555	ENST00000331555.5:c.-96-1G>A	.	0.00235849	3	3
0.0632219	significant	3.3801	0.68~10.19	2.86274	ZNF175	zinc finger protein 175 [Source:HGNC Symbol@@@Acc:12964]	ENSG00000105497	ENST00000262259	ENST00000262259.2:c.120dupG	ENSP00000262259.2:p.Trp41ValfsTer21	0.0339776	2	3
0.0632219	significant	3.3801	0.68~10.19	2.86274	ZNF175	zinc finger protein 175 [Source:HGNC Symbol@@@Acc:12964]	ENSG00000105497	ENST00000262259	ENST00000262259.2:c.2100delA	ENSP00000262259.2:p.Lys700AsnfsTer6	0.000853867	1	3
0.0633686	significant	2.7321	0.73~7.15	2.5657	ZNF280A	zinc finger protein 280A [Source:HGNC Symbol@@@Acc:18597]	ENSG00000169548	ENST00000302097	ENST00000302097.3:c.1362delC	ENSP00000302855.3:p.Lys455SerfsTer7	0.00130858	2	4
0.0633686	significant	2.7321	0.73~7.15	2.5657	ZNF280A	zinc finger protein 280A [Source:HGNC Symbol@@@Acc:18597]	ENSG00000169548	ENST00000302097	ENST00000302097.3:c.847C>T	ENSP00000302855.3:p.Gln283Ter	0	1	4
0.0633686	significant	2.7321	0.73~7.15	2.5657	ZNF280A	zinc finger protein 280A [Source:HGNC Symbol@@@Acc:18597]	ENSG00000169548	ENST00000302097	ENST00000302097.3:c.948dupG	ENSP00000302855.3:p.Lys317GlufsTer7	0.000120754	1	4
0.0637014	significant	17.6562	0.38~146.17	6.52083	OR51A2	olfactory receptor, family 51, subfamily A, member 2 [Source:HGNC Symbol@@@Acc:14764]	ENSG00000205496	ENST00000380371	ENST00000380371.1:c.24T>A	ENSP00000369729.1:p.Tyr8Ter	0	1	1
0.0637193	significant	5.0461	0.59~19.34	4.72879	PDHA2	pyruvate dehydrogenase (lipoamide) alpha 2 [Source:HGNC Symbol@@@Acc:8807]	ENSG00000163114	ENST00000295266	ENST00000295266.4:c.152_153delCT	ENSP00000295266.4:p.Thr51AsnfsTer5	0	2	2
0.0637249	significant	5.0459	0.59~19.34	2.77189	HPS1	Hermansky-Pudlak syndrome 1 [Source:HGNC Symbol@@@Acc:5163]	ENSG00000107521	ENST00000325103	ENST00000325103.6:c.1777delC	ENSP00000326649.6:p.Leu593CysfsTer33	0	2	2
0.0637249	significant	5.0459	0.59~19.34	3.25116	USP13	ubiquitin specific peptidase 13 (isopeptidase T-3) [Source:HGNC Symbol@@@Acc:12611]	ENSG00000058056	ENST00000263966	ENST00000263966.3:c.1843C>T	ENSP00000263966.3:p.Arg615Ter	7.5798e-05	1	2
0.0637249	significant	5.0459	0.59~19.34	3.25116	USP13	ubiquitin specific peptidase 13 (isopeptidase T-3) [Source:HGNC Symbol@@@Acc:12611]	ENSG00000058056	ENST00000263966	ENST00000263966.3:c.1948+1G>A	.	0.000209868	1	2
0.0637305	significant	5.0456	0.59~19.33	4.88823	ECH1	enoyl CoA hydratase 1, peroxisomal [Source:HGNC Symbol@@@Acc:3149]	ENSG00000104823	ENST00000221418	ENST00000221418.4:c.442C>T	ENSP00000221418.3:p.Arg148Ter	0.000809411	1	2
0.0637305	significant	5.0456	0.59~19.33	4.88823	ECH1	enoyl CoA hydratase 1, peroxisomal [Source:HGNC Symbol@@@Acc:3149]	ENSG00000104823	ENST00000221418	ENST00000221418.4:c.52+2_52+3delTG	.	2.9341e-05	1	2
0.0637361	significant	5.0454	0.59~19.33	3.20861	LIFR	leukemia inhibitory factor receptor alpha [Source:HGNC Symbol@@@Acc:6597]	ENSG00000113594	ENST00000263409	ENST00000263409.4:c.1789C>T	ENSP00000263409.4:p.Arg597Ter	2.9189e-05	1	2
0.0637361	significant	5.0454	0.59~19.33	3.20861	LIFR	leukemia inhibitory factor receptor alpha [Source:HGNC Symbol@@@Acc:6597]	ENSG00000113594	ENST00000263409	ENST00000263409.4:c.2333C>A	ENSP00000263409.4:p.Ser778Ter	0	1	2
0.0637417	significant	5.0451	0.59~19.33	4.26677	SH3BGR	SH3 domain binding glutamic acid-rich protein [Source:HGNC Symbol@@@Acc:10822]	ENSG00000185437	ENST00000333634	ENST00000333634.4:c.151_152delAG	ENSP00000332513.4:p.Arg51GlyfsTer29	0.0087679	2	2
0.0637753	significant	5.0436	0.59~19.33	4.75197	DYRK3	dual-specificity tyrosine-(Y)-phosphorylation regulated kinase 3 [Source:HGNC Symbol@@@Acc:3094]	ENSG00000143479	ENST00000367109	ENST00000367109.2:c.1314delT	ENSP00000356076.2:p.Ala439ProfsTer16	0.000101655	2	2
0.0640223	significant	3.362	0.68~10.13	1.7551	FAM160B2	family with sequence similarity 160, member B2 [Source:HGNC Symbol@@@Acc:16492]	ENSG00000158863	ENST00000289921	ENST00000289921.7:c.1786C>T	ENSP00000289921.6:p.Arg596Ter	6.5776e-05	1	3
0.0640223	significant	3.362	0.68~10.13	1.7551	FAM160B2	family with sequence similarity 160, member B2 [Source:HGNC Symbol@@@Acc:16492]	ENSG00000158863	ENST00000289921	ENST00000289921.7:c.1941delG	ENSP00000289921.6:p.Tyr648ThrfsTer16	0	1	3
0.0640223	significant	3.362	0.68~10.13	1.7551	FAM160B2	family with sequence similarity 160, member B2 [Source:HGNC Symbol@@@Acc:16492]	ENSG00000158863	ENST00000289921	ENST00000289921.7:c.297+11_297+44delCTCTGCGCGCTGGGCCAGGCCGAGGTGGGAGGCC	.	0.000919938	1	3
0.0640599	significant	2.7217	0.73~7.12	2.50497	AC061992.1	Uncharacterized protein [Source:UniProtKB/TrEMBL@@@Acc:M0R270]	ENSG00000268965	ENST00000600087	ENST00000600087.1:c.235G>T	ENSP00000472357.1:p.Gly79Ter	0.00134358	4	4
0.0643825	significant	2.7168	0.73~7.11	2.42585	DBH	dopamine beta-hydroxylase (dopamine beta-monooxygenase) [Source:HGNC Symbol@@@Acc:2689]	ENSG00000123454	ENST00000393056	ENST00000393056.2:c.339+2T>C	.	0.00124803	4	4
0.0645923	significant	5.0083	0.59~19.22	4.21289	C3orf56	chromosome 3 open reading frame 56 [Source:HGNC Symbol@@@Acc:32481]	ENSG00000214324	ENST00000398112	ENST00000398112.1:c.157_161delACTGA	ENSP00000381182.1:p.Thr53ProfsTer58	0.000279887	1	2
0.0645923	significant	5.0083	0.59~19.22	4.21289	C3orf56	chromosome 3 open reading frame 56 [Source:HGNC Symbol@@@Acc:32481]	ENSG00000214324	ENST00000398112	ENST00000398112.1:c.208_209dupCA	ENSP00000381182.1:p.Gln70HisfsTer47	0	1	2
0.0650614	not significant	2.3712	0.76~5.63	1.89981	CEP164	centrosomal protein 164kDa [Source:HGNC Symbol@@@Acc:29182]	ENSG00000110274	ENST00000278935	ENST00000278935.3:c.4228C>T	ENSP00000278935.3:p.Gln1410Ter	0.00137566	5	5
0.0652308	not significant	2.7207	0.73~7.19	2.59319	CLEC2A	C-type lectin domain family 2, member A [Source:HGNC Symbol@@@Acc:24191]	ENSG00000188393	ENST00000455827	ENST00000455827.1:c.3_5delGAT	ENSP00000396163.1:p.Met1?	0.000945256	3	4
0.0652308	not significant	2.7207	0.73~7.19	2.59319	CLEC2A	C-type lectin domain family 2, member A [Source:HGNC Symbol@@@Acc:24191]	ENSG00000188393	ENST00000455827	ENST00000455827.1:c.383G>A	ENSP00000396163.1:p.Trp128Ter	0.00035586	1	4
0.0661019	not significant	4.9362	0.58~18.9	3.43312	PREX2	phosphatidylinositol-3,4,5-trisphosphate-dependent Rac exchange factor 2 [Source:HGNC Symbol@@@Acc:22950]	ENSG00000046889	ENST00000288368	ENST00000288368.4:c.3766+1G>T	.	0	1	2
0.0661019	not significant	4.9362	0.58~18.9	3.43312	PREX2	phosphatidylinositol-3,4,5-trisphosphate-dependent Rac exchange factor 2 [Source:HGNC Symbol@@@Acc:22950]	ENSG00000046889	ENST00000288368	ENST00000288368.4:c.4450C>T	ENSP00000288368.4:p.Arg1484Ter	1.9709e-05	1	2
0.0664215	not significant	4.9225	0.58~18.84	4.70086	OR4A47	olfactory receptor, family 4, subfamily A, member 47 [Source:HGNC Symbol@@@Acc:31266]	ENSG00000237388	ENST00000446524	ENST00000446524.1:c.49C>T	ENSP00000412752.1:p.Gln17Ter	0.000120409	2	2
0.0664395	not significant	16.5663	0.37~129.12	14.3841	SP4	Sp4 transcription factor [Source:HGNC Symbol@@@Acc:11209]	ENSG00000105866	ENST00000222584	ENST00000222584.3:c.895C>T	ENSP00000222584.3:p.Gln299Ter	0	1	1
0.0664406	not significant	16.5661	0.37~129.11	13.593	PDRG1	p53 and DNA-damage regulated 1 [Source:HGNC Symbol@@@Acc:16119]	ENSG00000088356	ENST00000202017	ENST00000202017.4:c.361C>T	ENSP00000202017.4:p.Gln121Ter	2.9215e-05	1	1
0.0664427	not significant	16.5655	0.37~129.11	12.2404	D2HGDH	D-2-hydroxyglutarate dehydrogenase [Source:HGNC Symbol@@@Acc:28358]	ENSG00000180902	ENST00000321264	ENST00000321264.4:c.1027delT	ENSP00000315351.4:p.Ser343GlnfsTer25	9.734e-06	1	1
0.0664427	not significant	16.5655	0.37~129.11	14.9385	RSPRY1	ring finger and SPRY domain containing 1 [Source:HGNC Symbol@@@Acc:29420]	ENSG00000159579	ENST00000537866	ENST00000537866.1:c.618_619delAG	ENSP00000443176.1:p.Gly207LeufsTer16	0	1	1
0.0664438	not significant	16.5652	0.37~129.11	7.25705	TNFRSF8	tumor necrosis factor receptor superfamily, member 8 [Source:HGNC Symbol@@@Acc:11923]	ENSG00000120949	ENST00000263932	ENST00000263932.2:c.1041-1G>A	.	0	1	1
0.0664438	not significant	16.5652	0.37~129.11	8.10428	PPIL3	peptidylprolyl isomerase (cyclophilin)-like 3 [Source:HGNC Symbol@@@Acc:9262]	ENSG00000240344	ENST00000286175	ENST00000286175.8:c.362dupT	ENSP00000286175.8:p.Phe122IlefsTer13	0	1	1
0.0664449	not significant	16.5649	0.37~129.1	5.64332	LRP11	low density lipoprotein receptor-related protein 11 [Source:HGNC Symbol@@@Acc:16936]	ENSG00000120256	ENST00000239367	ENST00000239367.2:c.470_473delTGCT	ENSP00000239367.2:p.Val157AlafsTer72	0	1	1
0.0664449	not significant	16.5649	0.37~129.1	6.63379	SH2B1	SH2B adaptor protein 1 [Source:HGNC Symbol@@@Acc:30417]	ENSG00000178188	ENST00000322610	ENST00000322610.8:c.-84+2T>C	.	4.1259e-05	1	1
0.0664449	not significant	16.5649	0.37~129.1	7.6926	CA5A	carbonic anhydrase VA, mitochondrial [Source:HGNC Symbol@@@Acc:1377]	ENSG00000174990	ENST00000309893	ENST00000309893.2:c.618+2T>C	.	3.2759e-05	1	1
0.0664471	not significant	16.5644	0.37~129.1	14.9042	CMTM7	CKLF-like MARVEL transmembrane domain containing 7 [Source:HGNC Symbol@@@Acc:19178]	ENSG00000153551	ENST00000334983	ENST00000334983.5:c.514+1G>A	.	1.6934e-05	1	1
0.0664492	not significant	16.5638	0.37~129.1	7.90884	URM1	ubiquitin related modifier 1 [Source:HGNC Symbol@@@Acc:28378]	ENSG00000167118	ENST00000452446	ENST00000452446.1:c.76C>T	ENSP00000412922.1:p.Arg26Ter	3.936e-05	1	1
0.0664503	not significant	16.5635	0.37~129.09	7.58501	KLK7	kallikrein-related peptidase 7 [Source:HGNC Symbol@@@Acc:6368]	ENSG00000169035	ENST00000391807	ENST00000391807.1:c.128G>A	ENSP00000375683.1:p.Trp43Ter	0	1	1
0.0664503	not significant	16.5635	0.37~129.09	14.3632	PGBD5	piggyBac transposable element derived 5 [Source:HGNC Symbol@@@Acc:19405]	ENSG00000177614	ENST00000525115	ENST00000525115.1:c.64G>T	ENSP00000431404.1:p.Glu22Ter	1.7504e-05	1	1
0.0664514	not significant	16.5633	0.37~129.09	15.7342	SUPT4H1	suppressor of Ty 4 homolog 1 (S. cerevisiae) [Source:HGNC Symbol@@@Acc:11467]	ENSG00000213246	ENST00000225504	ENST00000225504.3:c.3G>A	ENSP00000225504.3:p.Met1?	0.00118203	1	1
0.0664536	not significant	16.5627	0.37~129.09	15.0453	ARFIP1	ADP-ribosylation factor interacting protein 1 [Source:HGNC Symbol@@@Acc:21496]	ENSG00000164144	ENST00000451320	ENST00000451320.2:c.259C>T	ENSP00000395083.2:p.Arg87Ter	0	1	1
0.0664546	not significant	16.5624	0.37~129.09	14.2108	NTMT1	N-terminal Xaa-Pro-Lys N-methyltransferase 1 [Source:HGNC Symbol@@@Acc:23373]	ENSG00000148335	ENST00000372486	ENST00000372486.1:c.633delC	ENSP00000361564.1:p.Asp212MetfsTer11	9.971e-06	1	1
0.0664557	not significant	16.5621	0.37~129.08	2.91979	CTRB2	chymotrypsinogen B2 [Source:HGNC Symbol@@@Acc:2522]	ENSG00000168928	ENST00000303037	ENST00000303037.8:c.631-1G>A	.	0	1	1
0.0664557	not significant	16.5621	0.37~129.08	5.37578	BRI3	brain protein I3 [Source:HGNC Symbol@@@Acc:1109]	ENSG00000164713	ENST00000297290	ENST00000297290.3:c.22C>T	ENSP00000297290.3:p.Gln8Ter	0	1	1
0.0664557	not significant	16.5621	0.37~129.08	14.0288	ENAH	enabled homolog (Drosophila) [Source:HGNC Symbol@@@Acc:18271]	ENSG00000154380	ENST00000366844	ENST00000366844.3:c.1601+1G>A	.	0	1	1
0.06646	not significant	16.561	0.37~129.07	14.4812	PJA2	praja ring finger 2, E3 ubiquitin protein ligase [Source:HGNC Symbol@@@Acc:17481]	ENSG00000198961	ENST00000361189	ENST00000361189.2:c.2T>C	ENSP00000354775.2:p.Met1?	1.0001e-05	1	1
0.0664633	not significant	16.5602	0.37~129.07	10.8075	RAX	retina and anterior neural fold homeobox [Source:HGNC Symbol@@@Acc:18662]	ENSG00000134438	ENST00000334889	ENST00000334889.3:c.782dupC	ENSP00000334813.3:p.Phe263LeufsTer224	0	1	1
0.0664655	not significant	16.5596	0.37~129.06	7.79985	SPACA3	sperm acrosome associated 3 [Source:HGNC Symbol@@@Acc:16260]	ENSG00000141316	ENST00000269053	ENST00000269053.3:c.70_73delAGTG	ENSP00000269053.3:p.Ser24AspfsTer6	0	1	1
0.0664741	not significant	16.5574	0.37~129.05	7.92738	LY96	lymphocyte antigen 96 [Source:HGNC Symbol@@@Acc:17156]	ENSG00000154589	ENST00000284818	ENST00000284818.2:c.333_334delGA	ENSP00000284818.2:p.Glu111AspfsTer17	0	1	1
0.0664806	not significant	16.5557	0.37~129.03	14.6067	OPALIN	oligodendrocytic myelin paranodal and inner loop protein [Source:HGNC Symbol@@@Acc:20707]	ENSG00000197430	ENST00000371172	ENST00000371172.3:c.95delT	ENSP00000360214.3:p.Leu32Ter	0	1	1
0.0664817	not significant	16.5554	0.37~129.03	7.90804	WDFY1	WD repeat and FYVE domain containing 1 [Source:HGNC Symbol@@@Acc:20451]	ENSG00000085449	ENST00000233055	ENST00000233055.4:c.202_205+1delGCCTG	.	0	1	1
0.0664817	not significant	16.5554	0.37~129.03	14.3848	ASF1B	anti-silencing function 1B histone chaperone [Source:HGNC Symbol@@@Acc:20996]	ENSG00000105011	ENST00000263382	ENST00000263382.3:c.598delG	ENSP00000263382.3:p.Asp200ThrfsTer47	0	1	1
0.0664828	not significant	16.5551	0.37~129.03	14.2112	ZFP1	ZFP1 zinc finger protein [Source:HGNC Symbol@@@Acc:23328]	ENSG00000184517	ENST00000393430	ENST00000393430.2:c.564C>G	ENSP00000377080.2:p.Tyr188Ter	0	1	1
0.0665383	not significant	4.9175	0.58~18.82	3.62305	LRRC31	leucine rich repeat containing 31 [Source:HGNC Symbol@@@Acc:26261]	ENSG00000114248	ENST00000316428	ENST00000316428.5:c.1624delA	ENSP00000325978.5:p.Arg542GlufsTer37	1.7033e-05	1	2
0.0665383	not significant	4.9175	0.58~18.82	3.62305	LRRC31	leucine rich repeat containing 31 [Source:HGNC Symbol@@@Acc:26261]	ENSG00000114248	ENST00000316428	ENST00000316428.5:c.955C>T	ENSP00000325978.5:p.Gln319Ter	0.000127451	1	2
0.0665422	not significant	4.9173	0.58~18.82	3.35533	C14orf80	chromosome 14 open reading frame 80 [Source:HGNC Symbol@@@Acc:20127]	ENSG00000185347	ENST00000392522	ENST00000392522.3:c.1051C>T	ENSP00000376307.3:p.Arg351Ter	0.000149031	1	2
0.0665422	not significant	4.9173	0.58~18.82	3.35533	C14orf80	chromosome 14 open reading frame 80 [Source:HGNC Symbol@@@Acc:20127]	ENSG00000185347	ENST00000392522	ENST00000392522.3:c.358C>T	ENSP00000376307.3:p.Arg120Ter	6.5322e-05	1	2
0.0665793	not significant	16.5302	0.37~128.83	3.3862	PHF20L1	PHD finger protein 20-like 1 [Source:HGNC Symbol@@@Acc:24280]	ENSG00000129292	ENST00000395386	ENST00000395386.2:c.971delC	ENSP00000378784.2:p.Ala324ValfsTer40	0	1	1
0.0665923	not significant	16.5268	0.37~128.81	14.3244	C5orf46	chromosome 5 open reading frame 46 [Source:HGNC Symbol@@@Acc:33768]	ENSG00000178776	ENST00000318315	ENST00000318315.4:c.70+1delG	.	6.6684e-05	1	1
0.0666075	not significant	16.5229	0.37~128.78	7.09177	SHOX	short stature homeobox [Source:HGNC Symbol@@@Acc:10853]	ENSG00000185960	ENST00000381578	ENST00000381578.1:c.391G>T	ENSP00000370990.1:p.Glu131Ter	0	1	1
0.0666097	not significant	16.5224	0.37~128.77	7.42513	QRFP	pyroglutamylated RFamide peptide [Source:HGNC Symbol@@@Acc:29982]	ENSG00000188710	ENST00000343079	ENST00000343079.1:c.20delT	ENSP00000345487.1:p.Leu7ArgfsTer53	0.000240292	1	1
0.0666467	not significant	16.5128	0.37~128.7	4.96355	AC003101.1	Uncharacterized protein [Source:UniProtKB/TrEMBL@@@Acc:F2Z313]	ENSG00000228768	ENST00000412403	ENST00000412403.1:c.307-1G>T	.	0.000127367	1	1
0.0667001	not significant	16.4991	0.37~128.59	7.82761	ARMC5	armadillo repeat containing 5 [Source:HGNC Symbol@@@Acc:25781]	ENSG00000140691	ENST00000268314	ENST00000268314.4:c.2290C>T	ENSP00000268314.4:p.Arg764Ter	0	1	1
0.0667339	not significant	16.4904	0.37~128.52	7.65943	SOWAHA	sosondowah ankyrin repeat domain family member A [Source:HGNC Symbol@@@Acc:27033]	ENSG00000198944	ENST00000378693	ENST00000378693.2:c.1553dupA	ENSP00000367965.2:p.Ile519AspfsTer88	4.2501e-05	1	1
0.0668027	not significant	16.4728	0.37~128.39	7.43564	EXOC3	exocyst complex component 3 [Source:HGNC Symbol@@@Acc:30378]	ENSG00000180104	ENST00000512944	ENST00000512944.1:c.1391+3_1391+8dupATGTCT	.	0	1	1
0.0669973	not significant	3.2964	0.67~9.93	2.16517	TRDN	triadin [Source:HGNC Symbol@@@Acc:12261]	ENSG00000186439	ENST00000398178	ENST00000398178.3:c.1282C>T	ENSP00000381240.3:p.Arg428Ter	0.000264383	1	3
0.0669973	not significant	3.2964	0.67~9.93	2.16517	TRDN	triadin [Source:HGNC Symbol@@@Acc:12261]	ENSG00000186439	ENST00000398178	ENST00000398178.3:c.1537+1G>A	.	0.000769132	1	3
0.0669973	not significant	3.2964	0.67~9.93	2.16517	TRDN	triadin [Source:HGNC Symbol@@@Acc:12261]	ENSG00000186439	ENST00000398178	ENST00000398178.3:c.2014+1G>T	.	0	1	3
0.0670122	not significant	16.4193	0.36~127.97	9.26354	ATP5D	ATP synthase, H+ transporting, mitochondrial F1 complex, delta subunit [Source:HGNC Symbol@@@Acc:837]	ENSG00000099624	ENST00000215375	ENST00000215375.2:c.249delG	ENSP00000215375.1:p.Leu84TrpfsTer16	0	1	1
0.0672573	not significant	16.3571	0.36~127.49	5.81495	FRAT1	frequently rearranged in advanced T-cell lymphomas [Source:HGNC Symbol@@@Acc:3944]	ENSG00000165879	ENST00000371021	ENST00000371021.3:c.602_609delGGCTTCTG	ENSP00000360060.3:p.Arg201ProfsTer43	0	1	1
0.0673393	not significant	18.9736	0.36~236.41	18.3925	CTD-3064H18.4	.	ENSG00000180458	ENST00000316807	ENST00000316807.2:n.313_323+2delGATCGCGCCTGGT	.	0.000109045	1	1
0.067395	not significant	16.3224	0.36~127.22	14.0719	RP11-322E11.6	Uncharacterized protein [Source:UniProtKB/TrEMBL@@@Acc:K7ENP7]	ENSG00000267140	ENST00000589258	ENST00000589258.1:c.238-2A>G	.	0.000119048	1	1
0.0674674	not significant	16.3041	0.36~127.07	3.40179	IGLV1-36	immunoglobulin lambda variable 1-36 [Source:HGNC Symbol@@@Acc:5876]	ENSG00000211655	ENST00000390301	ENST00000390301.2:c.99dupC	ENSP00000374836.2:p.Arg34GlnfsTer18	3.2877e-05	1	1
0.0675012	not significant	3.2853	0.67~9.89	2.23105	VPS13A	vacuolar protein sorting 13 homolog A (S. cerevisiae) [Source:HGNC Symbol@@@Acc:1908]	ENSG00000197969	ENST00000360280	ENST00000360280.3:c.2191C>T	ENSP00000353422.3:p.Arg731Ter	8.4696e-05	1	3
0.0675012	not significant	3.2853	0.67~9.89	2.23105	VPS13A	vacuolar protein sorting 13 homolog A (S. cerevisiae) [Source:HGNC Symbol@@@Acc:1908]	ENSG00000197969	ENST00000360280	ENST00000360280.3:c.2765dupA	ENSP00000353422.3:p.Tyr922Ter	0	1	3
0.0675012	not significant	3.2853	0.67~9.89	2.23105	VPS13A	vacuolar protein sorting 13 homolog A (S. cerevisiae) [Source:HGNC Symbol@@@Acc:1908]	ENSG00000197969	ENST00000360280	ENST00000360280.3:c.7867C>T	ENSP00000353422.3:p.Arg2623Ter	2.9195e-05	1	3
0.0677431	not significant	2.1382	0.78~4.72	1.72053	AMZ1	archaelysin family metallopeptidase 1 [Source:HGNC Symbol@@@Acc:22231]	ENSG00000174945	ENST00000312371	ENST00000312371.4:c.1441C>T	ENSP00000308149.4:p.Arg481Ter	0.00276243	6	6
0.0678438	not significant	17.6816	0.36~178.82	13.4418	MARVELD1	MARVEL domain containing 1 [Source:HGNC Symbol@@@Acc:28674]	ENSG00000155254	ENST00000285605	ENST00000285605.6:c.204_205delCT	ENSP00000441365.1:p.Phe68LeufsTer159	0	1	1
0.0680048	not significant	17.638	0.36~178.38	8.11724	C1orf229	chromosome 1 open reading frame 229 [Source:HGNC Symbol@@@Acc:33759]	ENSG00000221953	ENST00000408893	ENST00000408893.2:c.187delG	ENSP00000386203.2:p.Ala63ProfsTer23	3.6902e-05	1	1
0.0683178	not significant	16.0933	0.36~125.33	15.073	TRAV8-4	T cell receptor alpha variable 8-4 [Source:HGNC Symbol@@@Acc:12149]	ENSG00000211790	ENST00000390438	ENST00000390438.2:c.15_16insT	ENSP00000445942.1:p.Val6CysfsTer29	2.6133e-05	1	1
0.0684416	not significant	4.835	0.57~18.49	2.85955	PRDM15	PR domain containing 15 [Source:HGNC Symbol@@@Acc:13999]	ENSG00000141956	ENST00000269844	ENST00000269844.3:c.107_113delGCGCCGC	ENSP00000269844.3:p.Arg36ProfsTer118	0	1	2
0.0684416	not significant	4.835	0.57~18.49	2.85955	PRDM15	PR domain containing 15 [Source:HGNC Symbol@@@Acc:13999]	ENSG00000141956	ENST00000269844	ENST00000269844.3:c.891+1G>T	.	0.000120196	1	2
0.0684455	not significant	4.8349	0.57~18.49	4.49853	FANCF	Fanconi anemia, complementation group F [Source:HGNC Symbol@@@Acc:3587]	ENSG00000183161	ENST00000327470	ENST00000327470.3:c.1087C>T	ENSP00000330875.3:p.Gln363Ter	0.000181145	1	2
0.0684455	not significant	4.8349	0.57~18.49	4.49853	FANCF	Fanconi anemia, complementation group F [Source:HGNC Symbol@@@Acc:3587]	ENSG00000183161	ENST00000327470	ENST00000327470.3:c.484_485delCT	ENSP00000330875.3:p.Leu162AspfsTer103	0.00023937	1	2
0.0684555	not significant	4.8345	0.57~18.48	3.63673	TIMM21	translocase of inner mitochondrial membrane 21 homolog (yeast) [Source:HGNC Symbol@@@Acc:25010]	ENSG00000075336	ENST00000169551	ENST00000169551.6:c.141T>A	ENSP00000169551.6:p.Tyr47Ter	6.4851e-05	1	2
0.0684555	not significant	4.8345	0.57~18.48	3.63673	TIMM21	translocase of inner mitochondrial membrane 21 homolog (yeast) [Source:HGNC Symbol@@@Acc:25010]	ENSG00000075336	ENST00000169551	ENST00000169551.6:c.664_668delGATTT	ENSP00000169551.6:p.Asp222SerfsTer8	0.000239047	1	2
0.0684715	not significant	4.8338	0.57~18.48	4.41196	ANXA10	annexin A10 [Source:HGNC Symbol@@@Acc:534]	ENSG00000109511	ENST00000359299	ENST00000359299.3:c.346delC	ENSP00000352248.3:p.Leu116Ter	0	1	2
0.0684715	not significant	4.8338	0.57~18.48	4.41196	ANXA10	annexin A10 [Source:HGNC Symbol@@@Acc:534]	ENSG00000109511	ENST00000359299	ENST00000359299.3:c.724+1G>T	.	0	1	2
0.0687702	not significant	Inf	0.35~Inf	Inf	RP11-439A17.4	.	ENSG00000227193	ENST00000427872	ENST00000427872.1:n.153+1G>T	.	0	1	1
0.069193	not significant	2.1259	0.77~4.69	1.9474	CFTR	cystic fibrosis transmembrane conductance regulator (ATP-binding cassette sub-family C, member 7) [Source:HGNC Symbol@@@Acc:1884]	ENSG00000001626	ENST00000003084	ENST00000003084.6:c.1126C>T	ENSP00000003084.6:p.Gln376Ter	0	1	6
0.069193	not significant	2.1259	0.77~4.69	1.9474	CFTR	cystic fibrosis transmembrane conductance regulator (ATP-binding cassette sub-family C, member 7) [Source:HGNC Symbol@@@Acc:1884]	ENSG00000001626	ENST00000003084	ENST00000003084.6:c.1585-1G>A	.	0.000135819	1	6
0.069193	not significant	2.1259	0.77~4.69	1.9474	CFTR	cystic fibrosis transmembrane conductance regulator (ATP-binding cassette sub-family C, member 7) [Source:HGNC Symbol@@@Acc:1884]	ENSG00000001626	ENST00000003084	ENST00000003084.6:c.1624G>T	ENSP00000003084.6:p.Gly542Ter	0.000666021	1	6
0.069193	not significant	2.1259	0.77~4.69	1.9474	CFTR	cystic fibrosis transmembrane conductance regulator (ATP-binding cassette sub-family C, member 7) [Source:HGNC Symbol@@@Acc:1884]	ENSG00000001626	ENST00000003084	ENST00000003084.6:c.1657C>T	ENSP00000003084.6:p.Arg553Ter	0.000118894	1	6
0.069193	not significant	2.1259	0.77~4.69	1.9474	CFTR	cystic fibrosis transmembrane conductance regulator (ATP-binding cassette sub-family C, member 7) [Source:HGNC Symbol@@@Acc:1884]	ENSG00000001626	ENST00000003084	ENST00000003084.6:c.274-1G>C	.	0	1	6
0.069193	not significant	2.1259	0.77~4.69	1.9474	CFTR	cystic fibrosis transmembrane conductance regulator (ATP-binding cassette sub-family C, member 7) [Source:HGNC Symbol@@@Acc:1884]	ENSG00000001626	ENST00000003084	ENST00000003084.6:c.489+1G>T	.	0.000150584	1	6
0.0698686	not significant	3.2365	0.66~9.74	2.65843	ANO2	anoctamin 2 [Source:HGNC Symbol@@@Acc:1183]	ENSG00000047617	ENST00000327087	ENST00000327087.8:c.1468C>T	ENSP00000314048.8:p.Arg490Ter	0.000122324	1	3
0.0698686	not significant	3.2365	0.66~9.74	2.65843	ANO2	anoctamin 2 [Source:HGNC Symbol@@@Acc:1183]	ENSG00000047617	ENST00000327087	ENST00000327087.8:c.385A>T	ENSP00000314048.8:p.Lys129Ter	3.4103e-05	2	3
0.0699313	not significant	16.4669	0.35~147.59	6.63192	GPR34	G protein-coupled receptor 34 [Source:HGNC Symbol@@@Acc:4490]	ENSG00000171659	ENST00000378142	ENST00000378142.4:c.1033C>T	ENSP00000367384.4:p.Arg345Ter	1.3737e-05	1	1
0.0699777	not significant	16.4555	0.35~147.48	13.9697	KCND1	potassium voltage-gated channel, Shal-related subfamily, member 1 [Source:HGNC Symbol@@@Acc:6237]	ENSG00000102057	ENST00000218176	ENST00000218176.3:c.190dupA	ENSP00000218176.3:p.Thr64AsnfsTer15	0	1	1
0.0704111	not significant	17.0097	0.35~172.41	14.7	AC064874.1	Uncharacterized protein [Source:UniProtKB/TrEMBL@@@Acc:B8ZZ52]	ENSG00000222007	ENST00000440101	ENST00000440101.1:c.79C>T	ENSP00000392481.1:p.Gln27Ter	0.00792171	1	1
0.0704277	not significant	3.225	0.65~9.71	2.83372	C20orf26	chromosome 20 open reading frame 26 [Source:HGNC Symbol@@@Acc:15872]	ENSG00000089101	ENST00000245957	ENST00000245957.5:c.2640C>G	ENSP00000245957.5:p.Tyr880Ter	0	1	3
0.0704277	not significant	3.225	0.65~9.71	2.83372	C20orf26	chromosome 20 open reading frame 26 [Source:HGNC Symbol@@@Acc:15872]	ENSG00000089101	ENST00000245957	ENST00000245957.5:c.3520_3521insGA	ENSP00000245957.5:p.Asp1174GlyfsTer6	0.000228907	2	3
0.0704305	not significant	3.2249	0.65~9.71	2.8686	TGM1	transglutaminase 1 [Source:HGNC Symbol@@@Acc:11777]	ENSG00000092295	ENST00000206765	ENST00000206765.6:c.1042C>T	ENSP00000206765.6:p.Arg348Ter	1.6947e-05	1	3
0.0704305	not significant	3.2249	0.65~9.71	2.8686	TGM1	transglutaminase 1 [Source:HGNC Symbol@@@Acc:11777]	ENSG00000092295	ENST00000206765	ENST00000206765.6:c.877-2A>G	.	0.000595198	2	3
0.0708478	not significant	4.7363	0.56~18.09	3.7797	IL31RA	interleukin 31 receptor A [Source:HGNC Symbol@@@Acc:18969]	ENSG00000164509	ENST00000447346	ENST00000447346.2:c.2T>C	ENSP00000415900.2:p.Met1?	7.0761e-05	1	2
0.0708478	not significant	4.7363	0.56~18.09	3.7797	IL31RA	interleukin 31 receptor A [Source:HGNC Symbol@@@Acc:18969]	ENSG00000164509	ENST00000447346	ENST00000447346.2:c.729G>A	ENSP00000415900.2:p.Trp243Ter	9.757e-06	1	2
0.070959	not significant	4.732	0.56~18.07	3.17011	ADAMTSL5	ADAMTS-like 5 [Source:HGNC Symbol@@@Acc:27912]	ENSG00000185761	ENST00000330475	ENST00000330475.4:c.1084C>T	ENSP00000327608.3:p.Arg362Ter	0.000155032	1	2
0.070959	not significant	4.732	0.56~18.07	3.17011	ADAMTSL5	ADAMTS-like 5 [Source:HGNC Symbol@@@Acc:27912]	ENSG00000185761	ENST00000330475	ENST00000330475.4:c.1241_1253dupACTGCCCCTGCCC	ENSP00000327608.3:p.Met419LeufsTer74	5.9743e-05	1	2
0.0709615	not significant	Inf	0.34~Inf	Inf	RP11-1084I9.1	.	ENSG00000206187	ENST00000383019	ENST00000383019.2:n.207+1G>T	.	0	1	1
0.0710454	not significant	4.8185	0.56~19.15	4.70515	IBA57-AS1	IBA57 antisense RNA 1 (head to head) [Source:HGNC Symbol@@@Acc:32062]	ENSG00000203684	ENST00000366713	ENST00000366713.1:c.297_298dupGT	ENSP00000355674.1:p.Tyr100CysfsTer4	0.0260181	2	2
0.0717002	not significant	4.7034	0.55~17.96	4.59614	OR52B2	olfactory receptor, family 52, subfamily B, member 2 [Source:HGNC Symbol@@@Acc:15207]	ENSG00000255307	ENST00000530810	ENST00000530810.1:c.457C>T	ENSP00000432011.1:p.Arg153Ter	0.00061262	2	2
0.071985	not significant	3.1942	0.65~9.61	1.90468	SLFN12	schlafen family member 12 [Source:HGNC Symbol@@@Acc:25500]	ENSG00000172123	ENST00000394562	ENST00000394562.1:c.855T>G	ENSP00000378063.1:p.Tyr285Ter	0.000245471	3	3
0.0722353	not significant	16.5614	0.34~167.81	14.3187	C8orf87	chromosome 8 open reading frame 87 [Source:HGNC Symbol@@@Acc:42974]	ENSG00000254318	ENST00000521906	ENST00000521906.1:c.2T>C	ENSP00000428308.1:p.Met1?	0.00101051	1	1
0.0724748	not significant	0.4053	0.11~1.04	0.306063	HRNR	hornerin [Source:HGNC Symbol@@@Acc:20846]	ENSG00000197915	ENST00000368801	ENST00000368801.2:c.3232C>T	ENSP00000357791.2:p.Gln1078Ter	0.00565906	3	4
0.0724748	not significant	0.4053	0.11~1.04	0.306063	HRNR	hornerin [Source:HGNC Symbol@@@Acc:20846]	ENSG00000197915	ENST00000368801	ENST00000368801.2:c.793G>T	ENSP00000357791.2:p.Gly265Ter	5.078e-05	1	4
0.0732793	not significant	4.6415	0.55~17.71	4.6007	GPR84	G protein-coupled receptor 84 [Source:HGNC Symbol@@@Acc:4535]	ENSG00000139572	ENST00000551809	ENST00000551809.1:c.468delG	ENSP00000450310.1:p.Trp156CysfsTer9	0.000204571	1	2
0.0732793	not significant	4.6415	0.55~17.71	4.6007	GPR84	G protein-coupled receptor 84 [Source:HGNC Symbol@@@Acc:4535]	ENSG00000139572	ENST00000551809	ENST00000551809.1:c.895delC	ENSP00000450310.1:p.Gln299SerfsTer19	7.6216e-05	1	2
0.0732815	not significant	4.6414	0.55~17.71	3.52258	MYLK4	myosin light chain kinase family, member 4 [Source:HGNC Symbol@@@Acc:27972]	ENSG00000145949	ENST00000274643	ENST00000274643.7:c.75dupT	ENSP00000274643.7:p.Gln26SerfsTer27	0.000110104	2	2
0.0732836	not significant	4.6413	0.55~17.71	4.47685	C22orf31	chromosome 22 open reading frame 31 [Source:HGNC Symbol@@@Acc:26931]	ENSG00000100249	ENST00000216071	ENST00000216071.4:c.589C>T	ENSP00000216071.4:p.Gln197Ter	0	1	2
0.0732836	not significant	4.6413	0.55~17.71	4.47685	C22orf31	chromosome 22 open reading frame 31 [Source:HGNC Symbol@@@Acc:26931]	ENSG00000100249	ENST00000216071	ENST00000216071.4:c.784C>T	ENSP00000216071.4:p.Gln262Ter	0.000220059	1	2
0.0732899	not significant	4.6411	0.55~17.71	3.21462	STK10	serine/threonine kinase 10 [Source:HGNC Symbol@@@Acc:11388]	ENSG00000072786	ENST00000176763	ENST00000176763.5:c.2032_2036delGAAAG	ENSP00000176763.5:p.Glu678HisfsTer16	0	1	2
0.0732899	not significant	4.6411	0.55~17.71	3.21462	STK10	serine/threonine kinase 10 [Source:HGNC Symbol@@@Acc:11388]	ENSG00000072786	ENST00000176763	ENST00000176763.5:c.784_785insCA	ENSP00000176763.5:p.Lys262ThrfsTer5	1.9734e-05	1	2
0.0733094	not significant	0.1871	0~1.05	0.0913285	HLA-DRB1	major histocompatibility complex, class II, DR beta 1 [Source:HGNC Symbol@@@Acc:4948]	ENSG00000196126	ENST00000360004	ENST00000360004.5:c.101-1G>A	.	0.00810024	1	1
0.0733133	not significant	4.6402	0.55~17.7	3.90276	CYP2C9	cytochrome P450, family 2, subfamily C, polypeptide 9 [Source:HGNC Symbol@@@Acc:2623]	ENSG00000138109	ENST00000260682	ENST00000260682.6:c.1A>G	ENSP00000260682.6:p.Met1?	0.00237288	1	2
0.0733133	not significant	4.6402	0.55~17.7	3.90276	CYP2C9	cytochrome P450, family 2, subfamily C, polypeptide 9 [Source:HGNC Symbol@@@Acc:2623]	ENSG00000138109	ENST00000260682	ENST00000260682.6:c.818delA	ENSP00000260682.6:p.Lys273ArgfsTer34	0.00994729	1	2
0.0740581	not significant	4.695	0.54~18.6	4.45124	RP11-3B7.1	Uncharacterized protein [Source:UniProtKB/TrEMBL@@@Acc:E9PE83]	ENSG00000225399	ENST00000440528	ENST00000440528.3:c.316delC	ENSP00000413015.2:p.Leu106CysfsTer59	0.0172414	2	2
0.0743064	not significant	1.9548	0.84~3.9	1.83716	TKTL2	transketolase-like 2 [Source:HGNC Symbol@@@Acc:25313]	ENSG00000151005	ENST00000280605	ENST00000280605.3:c.1191dupT	ENSP00000280605.3:p.Thr398TyrfsTer2	3.8962e-05	1	8
0.0743064	not significant	1.9548	0.84~3.9	1.83716	TKTL2	transketolase-like 2 [Source:HGNC Symbol@@@Acc:25313]	ENSG00000151005	ENST00000280605	ENST00000280605.3:c.1213C>T	ENSP00000280605.3:p.Arg405Ter	4.8699e-05	1	8
0.0743064	not significant	1.9548	0.84~3.9	1.83716	TKTL2	transketolase-like 2 [Source:HGNC Symbol@@@Acc:25313]	ENSG00000151005	ENST00000280605	ENST00000280605.3:c.1855delG	ENSP00000280605.3:p.Ala619ProfsTer2	6.7778e-05	2	8
0.0743064	not significant	1.9548	0.84~3.9	1.83716	TKTL2	transketolase-like 2 [Source:HGNC Symbol@@@Acc:25313]	ENSG00000151005	ENST00000280605	ENST00000280605.3:c.186_189delAGAC	ENSP00000280605.3:p.Asp63GlnfsTer36	0.00350535	4	8
0.0744294	not significant	14.499	0.33~108.39	7.6678	SLC25A15	solute carrier family 25 (mitochondrial carrier@@@ ornithine transporter) member 15 [Source:HGNC Symbol@@@Acc:10985]	ENSG00000102743	ENST00000338625	ENST00000338625.4:c.535C>T	ENSP00000342267.4:p.Arg179Ter	0.000623377	1	1
0.0744306	not significant	14.4987	0.33~108.39	12.4601	DLG5	discs, large homolog 5 (Drosophila) [Source:HGNC Symbol@@@Acc:2904]	ENSG00000151208	ENST00000372391	ENST00000372391.2:c.2382+2_2382+5delTAAG	.	0	1	1
0.0744318	not significant	14.4985	0.33~108.38	3.95097	PSMC3	proteasome (prosome, macropain) 26S subunit, ATPase, 3 [Source:HGNC Symbol@@@Acc:9549]	ENSG00000165916	ENST00000298852	ENST00000298852.3:c.29delC	ENSP00000298852.3:p.Pro10GlnfsTer2	0	1	1
0.0744318	not significant	14.4985	0.33~108.38	7.06298	FAM13C	family with sequence similarity 13, member C [Source:HGNC Symbol@@@Acc:19371]	ENSG00000148541	ENST00000373868	ENST00000373868.2:c.718C>T	ENSP00000362975.2:p.Arg240Ter	3.2759e-05	1	1
0.0744318	not significant	14.4985	0.33~108.38	8.80115	SNTB2	syntrophin, beta 2 (dystrophin-associated protein A1, 59kDa, basic component 2) [Source:HGNC Symbol@@@Acc:11169]	ENSG00000168807	ENST00000336278	ENST00000336278.4:c.581-1G>A	.	9.769e-06	1	1
0.0744342	not significant	14.498	0.33~108.38	5.15455	C11orf45	chromosome 11 open reading frame 45 [Source:HGNC Symbol@@@Acc:28584]	ENSG00000174370	ENST00000310799	ENST00000310799.3:c.2_7delTGTTGA	ENSP00000307879.3:p.MetLeu1_?2	0	1	1
0.0744342	not significant	14.498	0.33~108.38	5.3526	PTTG1	pituitary tumor-transforming 1 [Source:HGNC Symbol@@@Acc:9690]	ENSG00000164611	ENST00000393964	ENST00000393964.1:c.519dupA	ENSP00000377536.1:p.Trp174MetfsTer19	0	1	1
0.0744342	not significant	14.498	0.33~108.38	7.59092	EDN1	endothelin 1 [Source:HGNC Symbol@@@Acc:3176]	ENSG00000078401	ENST00000379375	ENST00000379375.5:c.625C>T	ENSP00000368683.5:p.Arg209Ter	8.4696e-05	1	1
0.0744342	not significant	14.498	0.33~108.38	12.3716	ATP6V0A1	ATPase, H+ transporting, lysosomal V0 subunit a1 [Source:HGNC Symbol@@@Acc:865]	ENSG00000033627	ENST00000264649	ENST00000264649.6:c.2025+2T>G	.	0	1	1
0.0744342	not significant	14.498	0.33~108.38	12.6851	TPX2	TPX2, microtubule-associated [Source:HGNC Symbol@@@Acc:1249]	ENSG00000088325	ENST00000300403	ENST00000300403.6:c.1106dupC	ENSP00000300403.6:p.Pro370SerfsTer23	0	1	1
0.0744354	not significant	14.4978	0.33~108.38	5.18122	TRIM24	tripartite motif containing 24 [Source:HGNC Symbol@@@Acc:11812]	ENSG00000122779	ENST00000343526	ENST00000343526.4:c.2718+3_2718+6dupAAGT	.	6.4842e-05	1	1
0.0744354	not significant	14.4978	0.33~108.38	14.2118	DDI2	DNA-damage inducible 1 homolog 2 (S. cerevisiae) [Source:HGNC Symbol@@@Acc:24578]	ENSG00000197312	ENST00000480945	ENST00000480945.1:c.1198T>C	ENSP00000417748.1:p.Ter400ArgextTer3	5.9241e-05	1	1
0.0744366	not significant	14.4975	0.33~108.38	4.02522	PANK4	pantothenate kinase 4 [Source:HGNC Symbol@@@Acc:19366]	ENSG00000157881	ENST00000378466	ENST00000378466.3:c.1452C>G	ENSP00000367727.3:p.Tyr484Ter	0	1	1
0.0744378	not significant	14.4973	0.33~108.37	5.20142	OR13A1	olfactory receptor, family 13, subfamily A, member 1 [Source:HGNC Symbol@@@Acc:14772]	ENSG00000256574	ENST00000553795	ENST00000553795.1:c.672C>A	ENSP00000451950.1:p.Tyr224Ter	0	1	1
0.074439	not significant	14.497	0.33~108.37	12.0316	WWC1	WW and C2 domain containing 1 [Source:HGNC Symbol@@@Acc:29435]	ENSG00000113645	ENST00000521089	ENST00000521089.1:c.2878C>T	ENSP00000427772.1:p.Arg960Ter	0	1	1
0.0744402	not significant	14.4968	0.33~108.37	12.4215	SYNRG	synergin, gamma [Source:HGNC Symbol@@@Acc:557]	ENSG00000006114	ENST00000339208	ENST00000339208.6:c.1333_1336delTACC	ENSP00000343610.6:p.Tyr445LeufsTer5	0	1	1
0.0744414	not significant	14.4965	0.33~108.37	6.60838	EPHB4	EPH receptor B4 [Source:HGNC Symbol@@@Acc:3395]	ENSG00000196411	ENST00000358173	ENST00000358173.3:c.1153dupG	ENSP00000350896.3:p.Asp385GlyfsTer15	0	1	1
0.0744414	not significant	14.4965	0.33~108.37	13.3693	ANKRD37	ankyrin repeat domain 37 [Source:HGNC Symbol@@@Acc:29593]	ENSG00000186352	ENST00000335174	ENST00000335174.4:c.57_58delAG	ENSP00000335147.4:p.Ala21LeufsTer35	9.738e-06	1	1
0.0744475	not significant	14.4953	0.33~108.36	13.4328	LUC7L	LUC7-like (S. cerevisiae) [Source:HGNC Symbol@@@Acc:6723]	ENSG00000007392	ENST00000293872	ENST00000293872.8:c.664C>T	ENSP00000293872.8:p.Arg222Ter	0	1	1
0.0744523	not significant	14.4943	0.33~108.35	13.1147	AFTPH	aftiphilin [Source:HGNC Symbol@@@Acc:25951]	ENSG00000119844	ENST00000238855	ENST00000238855.7:c.2663+8_2663+11delAATA	.	8.5682e-05	1	1
0.0744523	not significant	14.4943	0.33~108.35	13.6468	ZC3H7A	zinc finger CCCH-type containing 7A [Source:HGNC Symbol@@@Acc:30959]	ENSG00000122299	ENST00000396516	ENST00000396516.2:c.2898delG	ENSP00000379773.2:p.Leu966PhefsTer5	4.2547e-05	1	1
0.0744547	not significant	14.4938	0.33~108.35	11.2599	KRT7	keratin 7 [Source:HGNC Symbol@@@Acc:6445]	ENSG00000135480	ENST00000331817	ENST00000331817.5:c.41C>A	ENSP00000329243.5:p.Ser14Ter	0	1	1
0.0744559	not significant	14.4936	0.33~108.35	12.3941	MLLT10	myeloid/lymphoid or mixed-lineage leukemia (trithorax homolog, Drosophila)@@@ translocated to, 10 [Source:HGNC Symbol@@@Acc:16063]	ENSG00000078403	ENST00000307729	ENST00000307729.7:c.2850_2853delGACT	ENSP00000307411.7:p.Asn952ValfsTer5	0	1	1
0.074468	not significant	14.4912	0.33~108.33	5.2387	IL1R1	interleukin 1 receptor, type I [Source:HGNC Symbol@@@Acc:5993]	ENSG00000115594	ENST00000410023	ENST00000410023.1:c.1677delA	ENSP00000386380.1:p.Lys559AsnfsTer21	0.0235225	1	1
0.074468	not significant	14.4912	0.33~108.33	13.0435	MLANA	melan-A [Source:HGNC Symbol@@@Acc:7124]	ENSG00000120215	ENST00000381477	ENST00000381477.3:c.77+1G>C	.	0.0135079	1	1
0.0744837	not significant	14.488	0.33~108.3	7.38683	PSD	pleckstrin and Sec7 domain containing [Source:HGNC Symbol@@@Acc:9507]	ENSG00000059915	ENST00000020673	ENST00000020673.5:c.2769delC	ENSP00000020673.5:p.Ala924ProfsTer40	0	1	1
0.0744897	not significant	14.4868	0.33~108.29	7.30642	SCFD1	sec1 family domain containing 1 [Source:HGNC Symbol@@@Acc:20726]	ENSG00000092108	ENST00000458591	ENST00000458591.2:c.866T>G	ENSP00000390783.2:p.Leu289Ter	0	1	1
0.0744933	not significant	14.486	0.33~108.29	1.9684	MBD2	methyl-CpG binding domain protein 2 [Source:HGNC Symbol@@@Acc:6917]	ENSG00000134046	ENST00000256429	ENST00000256429.3:c.186delG	ENSP00000256429.3:p.Arg63GlyfsTer102	0.000688231	1	1
0.0745091	not significant	14.4828	0.33~108.26	5.15905	PPP1R1B	protein phosphatase 1, regulatory (inhibitor) subunit 1B [Source:HGNC Symbol@@@Acc:9287]	ENSG00000131771	ENST00000254079	ENST00000254079.4:c.565+2dupT	.	0.000145977	1	1
0.0745381	not significant	14.477	0.33~108.22	12.7086	RGS5	regulator of G-protein signaling 5 [Source:HGNC Symbol@@@Acc:10001]	ENSG00000143248	ENST00000530507	ENST00000530507.1:c.32C>G	ENSP00000433001.1:p.Ser11Ter	9.77e-06	1	1
0.0745514	not significant	14.4743	0.33~108.2	12.7038	RASL12	RAS-like, family 12 [Source:HGNC Symbol@@@Acc:30289]	ENSG00000103710	ENST00000220062	ENST00000220062.4:c.709C>T	ENSP00000220062.4:p.Gln237Ter	0	1	1
0.0745756	not significant	14.4694	0.33~108.16	7.6255	KCNN2	potassium intermediate/small conductance calcium-activated channel, subfamily N, member 2 [Source:HGNC Symbol@@@Acc:6291]	ENSG00000080709	ENST00000512097	ENST00000512097.3:c.1143+3_1143+6dupAAGT	.	9.0898e-05	1	1
0.0746398	not significant	14.4564	0.33~108.06	11.8557	XCL2	chemokine (C motif) ligand 2 [Source:HGNC Symbol@@@Acc:10646]	ENSG00000143185	ENST00000367819	ENST00000367819.2:c.286dupC	ENSP00000356793.2:p.Gln96ProfsTer55	0	1	1
0.0746981	not significant	14.4447	0.33~107.97	7.2978	HNRNPA1L2	heterogeneous nuclear ribonucleoprotein A1-like 2 [Source:HGNC Symbol@@@Acc:27067]	ENSG00000139675	ENST00000342657	ENST00000342657.3:c.605_606delTT	ENSP00000341285.3:p.Phe202TrpfsTer12	0	1	1
0.0747139	not significant	14.4415	0.33~107.95	7.51722	RP11-23J9.7	.	ENSG00000254633	ENST00000531758	ENST00000531758.1:n.465+1G>A	.	0.000126125	1	1
0.0747164	not significant	14.441	0.33~107.95	6.37114	RP11-505K9.4	.	ENSG00000260300	ENST00000566309	ENST00000566309.1:c.68delT	ENSP00000476300.1:p.Leu23CysfsTer5	0.00016387	1	1
0.0747212	not significant	14.44	0.33~107.94	10.4709	FNBP4	formin binding protein 4 [Source:HGNC Symbol@@@Acc:19752]	ENSG00000109920	ENST00000263773	ENST00000263773.5:c.2009-2_2012delAGGTTC	.	4.9617e-05	1	1
0.0747212	not significant	15.9859	0.32~161.91	11.3177	FAM215A	family with sequence similarity 215, member A (non-protein coding) [Source:HGNC Symbol@@@Acc:17505]	ENSG00000267496	ENST00000588043	ENST00000588043.2:c.186dupG	ENSP00000464743.1:p.Cys63ValfsTer74	2.0347e-05	1	1
0.0747638	not significant	14.4315	0.32~107.87	6.21509	HES3	hes family bHLH transcription factor 3 [Source:HGNC Symbol@@@Acc:26226]	ENSG00000173673	ENST00000377898	ENST00000377898.3:c.463_482delCCCCCGCCGCAGCCAGCGTC	ENSP00000367130.3:p.Pro155GlufsTer23	3.5221e-05	1	1
0.0748308	not significant	14.418	0.32~107.77	12.2016	SRGAP2	SLIT-ROBO Rho GTPase activating protein 2 [Source:HGNC Symbol@@@Acc:19751]	ENSG00000163486	ENST00000295713	ENST00000295713.5:c.2034G>A	ENSP00000295713.5:p.Trp679Ter	0	1	1
0.0748442	not significant	14.4153	0.32~107.75	5.17563	RNF112	ring finger protein 112 [Source:HGNC Symbol@@@Acc:12968]	ENSG00000128482	ENST00000461366	ENST00000461366.1:c.1425+1G>T	.	0	1	1
0.0748657	not significant	3.1661	0.64~9.68	2.45743	TMEM232	transmembrane protein 232 [Source:HGNC Symbol@@@Acc:37270]	ENSG00000186952	ENST00000455884	ENST00000455884.2:c.1181delA	ENSP00000401477.2:p.Asn394IlefsTer13	0.00237978	1	3
0.0748657	not significant	3.1661	0.64~9.68	2.45743	TMEM232	transmembrane protein 232 [Source:HGNC Symbol@@@Acc:37270]	ENSG00000186952	ENST00000455884	ENST00000455884.2:c.1966_1969delGTAA	ENSP00000401477.2:p.Val656PhefsTer3	0.000262944	1	3
0.0748657	not significant	3.1661	0.64~9.68	2.45743	TMEM232	transmembrane protein 232 [Source:HGNC Symbol@@@Acc:37270]	ENSG00000186952	ENST00000455884	ENST00000455884.2:c.902+1G>A	.	8.8087e-05	1	3
0.0749591	not significant	14.3923	0.32~107.57	5.65827	RYBP	RING1 and YY1 binding protein [Source:HGNC Symbol@@@Acc:10480]	ENSG00000163602	ENST00000477973	ENST00000477973.2:c.268_278delCCTTTTCCCCC	ENSP00000419494.1:p.Phe92SerfsTer22	0	1	1
0.0750522	not significant	14.3738	0.32~107.43	7.54672	TRAPPC6B	trafficking protein particle complex 6B [Source:HGNC Symbol@@@Acc:23066]	ENSG00000182400	ENST00000330149	ENST00000330149.5:c.268-2_268-1delAG	.	6.9142e-05	1	1
0.0757484	not significant	4.5506	0.54~17.34	2.70241	COG5	component of oligomeric golgi complex 5 [Source:HGNC Symbol@@@Acc:14857]	ENSG00000164597	ENST00000297135	ENST00000297135.3:c.1290C>A	ENSP00000297135.3:p.Tyr430Ter	5.6523e-05	1	2
0.0757484	not significant	4.5506	0.54~17.34	2.70241	COG5	component of oligomeric golgi complex 5 [Source:HGNC Symbol@@@Acc:14857]	ENSG00000164597	ENST00000297135	ENST00000297135.3:c.1303C>T	ENSP00000297135.3:p.Gln435Ter	0	1	2
0.075779	not significant	4.5495	0.54~17.34	4.34098	OR5L2	olfactory receptor, family 5, subfamily L, member 2 [Source:HGNC Symbol@@@Acc:8351]	ENSG00000205030	ENST00000378397	ENST00000378397.1:c.308delT	ENSP00000367650.1:p.Leu103CysfsTer15	0	1	2
0.075779	not significant	4.5495	0.54~17.34	4.34098	OR5L2	olfactory receptor, family 5, subfamily L, member 2 [Source:HGNC Symbol@@@Acc:8351]	ENSG00000205030	ENST00000378397	ENST00000378397.1:c.757G>T	ENSP00000367650.1:p.Gly253Ter	0	1	2
0.0760398	not significant	2.2604	0.73~5.36	2.17927	HIST1H4B	histone cluster 1, H4b [Source:HGNC Symbol@@@Acc:4789]	ENSG00000124529	ENST00000377364	ENST00000377364.3:c.15_16insT	ENSP00000366581.3:p.Lys6Ter	0.000272238	1	5
0.0760398	not significant	2.2604	0.73~5.36	2.17927	HIST1H4B	histone cluster 1, H4b [Source:HGNC Symbol@@@Acc:4789]	ENSG00000124529	ENST00000377364	ENST00000377364.3:c.24dupT	ENSP00000366581.3:p.Lys9Ter	0.00196705	4	5
0.0763161	not significant	0.2934	0.04~1.07	0.28242	DLEC1	deleted in lung and esophageal cancer 1 [Source:HGNC Symbol@@@Acc:2899]	ENSG00000008226	ENST00000308059	ENST00000308059.6:c.5068_5071dupAACA	ENSP00000308597.6:p.Ser1691LysfsTer28	0.00472099	2	2
0.076407	not significant	14.1084	0.32~105.42	7.20893	HIST2H3PS2	histone cluster 2, H3, pseudogene 2 [Source:HGNC Symbol@@@Acc:32060]	ENSG00000203818	ENST00000392948	ENST00000392948.2:c.96delC	ENSP00000476960.1:p.Thr33ArgfsTer4	0.000342794	1	1
0.0764386	not significant	0.2895	0.03~1.05	0.182985	FAM186A	family with sequence similarity 186, member A [Source:HGNC Symbol@@@Acc:26980]	ENSG00000185958	ENST00000327337	ENST00000327337.5:c.4382delC	ENSP00000329995.5:p.Pro1461LeufsTer71	0.00117697	2	2
0.0765229	not significant	3.1093	0.63~9.35	2.61668	CPSF3L	cleavage and polyadenylation specific factor 3-like [Source:HGNC Symbol@@@Acc:26052]	ENSG00000127054	ENST00000540437	ENST00000540437.1:c.1312+1G>A	.	7.6976e-05	1	3
0.0765229	not significant	3.1093	0.63~9.35	2.61668	CPSF3L	cleavage and polyadenylation specific factor 3-like [Source:HGNC Symbol@@@Acc:26052]	ENSG00000127054	ENST00000540437	ENST00000540437.1:c.2T>C	ENSP00000445001.1:p.Met1?	0	1	3
0.0765229	not significant	3.1093	0.63~9.35	2.61668	CPSF3L	cleavage and polyadenylation specific factor 3-like [Source:HGNC Symbol@@@Acc:26052]	ENSG00000127054	ENST00000540437	ENST00000540437.1:c.954dupT	ENSP00000445001.1:p.Ala319CysfsTer2	0.000160897	1	3
0.0766644	not significant	14.2737	0.32~111.43	13.1859	LINC00207	long intergenic non-protein coding RNA 207 [Source:HGNC Symbol@@@Acc:37255]	ENSG00000187012	ENST00000605505	ENST00000605505.1:n.90+2T>C	.	6.5565e-05	1	1
0.077468	not significant	2.2474	0.72~5.33	1.52614	MYBPC2	myosin binding protein C, fast type [Source:HGNC Symbol@@@Acc:7550]	ENSG00000086967	ENST00000357701	ENST00000357701.5:c.1976G>A	ENSP00000350332.4:p.Trp659Ter	0.00100428	2	5
0.077468	not significant	2.2474	0.72~5.33	1.52614	MYBPC2	myosin binding protein C, fast type [Source:HGNC Symbol@@@Acc:7550]	ENSG00000086967	ENST00000357701	ENST00000357701.5:c.2808delC	ENSP00000350332.4:p.Ile937Ter	0.00281294	3	5
0.0780908	not significant	13.7799	0.31~103.02	5.14821	AL133481.1	Uncharacterized protein [Source:UniProtKB/TrEMBL@@@Acc:U3KQJ6]	ENSG00000235705	ENST00000538322	ENST00000538322.1:c.508C>T	ENSP00000475936.1:p.Gln170Ter	0	1	1
0.0782283	not significant	4.4628	0.53~16.99	3.40343	LRCH3	leucine-rich repeats and calponin homology (CH) domain containing 3 [Source:HGNC Symbol@@@Acc:28637]	ENSG00000186001	ENST00000334859	ENST00000334859.4:c.1819C>T	ENSP00000334375.4:p.Gln607Ter	0.000342176	2	2
0.0784988	not significant	4.4537	0.52~16.96	2.78129	OR2D2	olfactory receptor, family 2, subfamily D, member 2 [Source:HGNC Symbol@@@Acc:8244]	ENSG00000166368	ENST00000299459	ENST00000299459.2:c.192C>A	ENSP00000299459.2:p.Cys64Ter	0.0446141	1	2
0.0784988	not significant	4.4537	0.52~16.96	2.78129	OR2D2	olfactory receptor, family 2, subfamily D, member 2 [Source:HGNC Symbol@@@Acc:8244]	ENSG00000166368	ENST00000299459	ENST00000299459.2:c.298C>T	ENSP00000299459.2:p.Arg100Ter	0.000100835	1	2
0.0788891	not significant	4.4407	0.52~16.91	3.66637	TAS2R40	taste receptor, type 2, member 40 [Source:HGNC Symbol@@@Acc:18885]	ENSG00000221937	ENST00000408947	ENST00000408947.3:c.199_200delAG	ENSP00000386210.3:p.Arg67AlafsTer22	0	1	2
0.0788891	not significant	4.4407	0.52~16.91	3.66637	TAS2R40	taste receptor, type 2, member 40 [Source:HGNC Symbol@@@Acc:18885]	ENSG00000221937	ENST00000408947	ENST00000408947.3:c.53delT	ENSP00000386210.3:p.Val18AlafsTer10	0.00339739	1	2
0.0793994	not significant	1.8278	0.87~3.4	1.55954	KIAA0586	KIAA0586 [Source:HGNC Symbol@@@Acc:19960]	ENSG00000100578	ENST00000354386	ENST00000354386.6:c.130dupC	ENSP00000346359.6:p.His44ProfsTer8	0.000466463	2	10
0.0793994	not significant	1.8278	0.87~3.4	1.55954	KIAA0586	KIAA0586 [Source:HGNC Symbol@@@Acc:19960]	ENSG00000100578	ENST00000354386	ENST00000354386.6:c.1430delA	ENSP00000346359.6:p.Glu477GlyfsTer2	0	1	10
0.0793994	not significant	1.8278	0.87~3.4	1.55954	KIAA0586	KIAA0586 [Source:HGNC Symbol@@@Acc:19960]	ENSG00000100578	ENST00000354386	ENST00000354386.6:c.428delG	ENSP00000346359.6:p.Arg143LysfsTer4	0.00462424	7	10
0.0795821	not significant	2.0457	0.74~4.51	1.03051	CCDC64B	coiled-coil domain containing 64B [Source:HGNC Symbol@@@Acc:33584]	ENSG00000162069	ENST00000572449	ENST00000572449.1:c.1291dupC	ENSP00000459043.1:p.Leu431ProfsTer73	0.00269793	5	6
0.0795821	not significant	2.0457	0.74~4.51	1.03051	CCDC64B	coiled-coil domain containing 64B [Source:HGNC Symbol@@@Acc:33584]	ENSG00000162069	ENST00000572449	ENST00000572449.1:c.282+2T>C	.	0.00395381	1	6
0.0796367	not significant	3.0549	0.62~9.18	2.42443	EFCAB6	EF-hand calcium binding domain 6 [Source:HGNC Symbol@@@Acc:24204]	ENSG00000186976	ENST00000262726	ENST00000262726.7:c.1563_1564delAG	ENSP00000262726.7:p.Gly522AlafsTer6	0.000169741	1	3
0.0796367	not significant	3.0549	0.62~9.18	2.42443	EFCAB6	EF-hand calcium binding domain 6 [Source:HGNC Symbol@@@Acc:24204]	ENSG00000186976	ENST00000262726	ENST00000262726.7:c.2160C>G	ENSP00000262726.7:p.Tyr720Ter	1.9306e-05	1	3
0.0796367	not significant	3.0549	0.62~9.18	2.42443	EFCAB6	EF-hand calcium binding domain 6 [Source:HGNC Symbol@@@Acc:24204]	ENSG00000186976	ENST00000262726	ENST00000262726.7:c.2433G>A	ENSP00000262726.7:p.Trp811Ter	0	1	3
0.0798552	not significant	14.3358	0.3~128.16	11.8113	C20orf173	chromosome 20 open reading frame 173 [Source:HGNC Symbol@@@Acc:16166]	ENSG00000125975	ENST00000444723	ENST00000444723.1:c.563C>A	ENSP00000403566.1:p.Ser188Ter	0	1	1
0.0802341	not significant	2.5108	0.68~6.56	2.04939	FAN1	FANCD2/FANCI-associated nuclease 1 [Source:HGNC Symbol@@@Acc:29170]	ENSG00000198690	ENST00000362065	ENST00000362065.4:c.-152-2A>G	.	0	1	4
0.0802341	not significant	2.5108	0.68~6.56	2.04939	FAN1	FANCD2/FANCI-associated nuclease 1 [Source:HGNC Symbol@@@Acc:29170]	ENSG00000198690	ENST00000362065	ENST00000362065.4:c.*3+1G>A	.	0.0368497	1	4
0.0802341	not significant	2.5108	0.68~6.56	2.04939	FAN1	FANCD2/FANCI-associated nuclease 1 [Source:HGNC Symbol@@@Acc:29170]	ENSG00000198690	ENST00000362065	ENST00000362065.4:c.1275_1279dupATTAA	ENSP00000354497.4:p.Ser427AsnfsTer2	9.798e-06	1	4
0.0802341	not significant	2.5108	0.68~6.56	2.04939	FAN1	FANCD2/FANCI-associated nuclease 1 [Source:HGNC Symbol@@@Acc:29170]	ENSG00000198690	ENST00000362065	ENST00000362065.4:c.2337+1G>A	.	0	1	4
0.0807148	not significant	4.3791	0.52~16.66	2.92685	PCDHA5	protocadherin alpha 5 [Source:HGNC Symbol@@@Acc:8671]	ENSG00000204965	ENST00000529859	ENST00000529859.1:c.496C>T	ENSP00000436557.1:p.Gln166Ter	0	1	2
0.0807148	not significant	4.3791	0.52~16.66	2.92685	PCDHA5	protocadherin alpha 5 [Source:HGNC Symbol@@@Acc:8671]	ENSG00000204965	ENST00000529859	ENST00000529859.1:c.662_665delTAAC	ENSP00000436557.1:p.Leu221GlnfsTer7	0.000131096	1	2
0.0807194	not significant	4.3789	0.52~16.66	3.41819	TIAM2	T-cell lymphoma invasion and metastasis 2 [Source:HGNC Symbol@@@Acc:11806]	ENSG00000146426	ENST00000461783	ENST00000461783.3:c.-7+2T>C	.	0.00659212	1	2
0.0807194	not significant	4.3789	0.52~16.66	3.41819	TIAM2	T-cell lymphoma invasion and metastasis 2 [Source:HGNC Symbol@@@Acc:11806]	ENSG00000146426	ENST00000461783	ENST00000461783.3:c.5082_5085dupAACA	ENSP00000437188.2:p.Glu1696AsnfsTer10	3.2763e-05	1	2
0.0807263	not significant	4.3787	0.52~16.65	2.12317	GPR124	G protein-coupled receptor 124 [Source:HGNC Symbol@@@Acc:17849]	ENSG00000020181	ENST00000412232	ENST00000412232.2:c.14delG	ENSP00000406367.2:p.Gly5AspfsTer50	0	1	2
0.0807263	not significant	4.3787	0.52~16.65	2.12317	GPR124	G protein-coupled receptor 124 [Source:HGNC Symbol@@@Acc:17849]	ENSG00000020181	ENST00000412232	ENST00000412232.2:c.3338_3339insGCCCCCC	ENSP00000406367.2:p.Ser1116ProfsTer152	0	1	2
0.0807381	not significant	13.7813	0.3~114.1	6.21443	MAGEB1	melanoma antigen family B, 1 [Source:HGNC Symbol@@@Acc:6808]	ENSG00000214107	ENST00000378981	ENST00000378981.3:c.578G>A	ENSP00000368264.3:p.Trp193Ter	0	1	1
0.0807888	not significant	4.3767	0.52~16.65	4.11145	KANSL1L	KAT8 regulatory NSL complex subunit 1-like [Source:HGNC Symbol@@@Acc:26310]	ENSG00000144445	ENST00000281772	ENST00000281772.9:c.2733+1G>C	.	1.0861e-05	1	2
0.0807888	not significant	4.3767	0.52~16.65	4.11145	KANSL1L	KAT8 regulatory NSL complex subunit 1-like [Source:HGNC Symbol@@@Acc:26310]	ENSG00000144445	ENST00000281772	ENST00000281772.9:c.2957dupA	ENSP00000281772.8:p.Asn986LysfsTer2	0.000275447	1	2
0.0808377	not significant	13.7635	0.3~113.95	11.2584	MAGEA10	melanoma antigen family A, 10 [Source:HGNC Symbol@@@Acc:6797]	ENSG00000124260	ENST00000370323	ENST00000370323.4:c.-71_-66+6delAGACCTGTAAGT	.	0	1	1
0.0809605	not significant	4.3712	0.52~16.63	2.61616	TNFRSF18	tumor necrosis factor receptor superfamily, member 18 [Source:HGNC Symbol@@@Acc:11914]	ENSG00000186891	ENST00000328596	ENST00000328596.6:c.143_144dupGC	ENSP00000328207.6:p.Cys49AlafsTer?	0.000450871	1	2
0.0809605	not significant	4.3712	0.52~16.63	2.61616	TNFRSF18	tumor necrosis factor receptor superfamily, member 18 [Source:HGNC Symbol@@@Acc:11914]	ENSG00000186891	ENST00000328596	ENST00000328596.6:c.42C>A	ENSP00000328207.6:p.Cys14Ter	2.3073e-05	1	2
0.0810295	not significant	1.8108	0.86~3.37	1.67689	ULK4	unc-51 like kinase 4 [Source:HGNC Symbol@@@Acc:15784]	ENSG00000168038	ENST00000301831	ENST00000301831.4:c.1183-2A>G	.	9.837e-06	1	10
0.0810295	not significant	1.8108	0.86~3.37	1.67689	ULK4	unc-51 like kinase 4 [Source:HGNC Symbol@@@Acc:15784]	ENSG00000168038	ENST00000301831	ENST00000301831.4:c.1528dupC	ENSP00000301831.4:p.Leu510ProfsTer34	0.000416393	1	10
0.0810295	not significant	1.8108	0.86~3.37	1.67689	ULK4	unc-51 like kinase 4 [Source:HGNC Symbol@@@Acc:15784]	ENSG00000168038	ENST00000301831	ENST00000301831.4:c.1681_1684delATTA	ENSP00000301831.4:p.Ile561GlyfsTer9	7.2734e-05	1	10
0.0810295	not significant	1.8108	0.86~3.37	1.67689	ULK4	unc-51 like kinase 4 [Source:HGNC Symbol@@@Acc:15784]	ENSG00000168038	ENST00000301831	ENST00000301831.4:c.2303_2313delTGCTCAGTTGC	ENSP00000301831.4:p.Leu768ProfsTer26	0.00068136	1	10
0.0810295	not significant	1.8108	0.86~3.37	1.67689	ULK4	unc-51 like kinase 4 [Source:HGNC Symbol@@@Acc:15784]	ENSG00000168038	ENST00000301831	ENST00000301831.4:c.2584C>T	ENSP00000301831.4:p.Arg862Ter	0.00385545	5	10
0.0810295	not significant	1.8108	0.86~3.37	1.67689	ULK4	unc-51 like kinase 4 [Source:HGNC Symbol@@@Acc:15784]	ENSG00000168038	ENST00000301831	ENST00000301831.4:c.2979-1G>T	.	0	1	10
0.0815414	not significant	2.2209	0.71~5.31	2.02501	ARHGAP40	Rho GTPase activating protein 40 [Source:HGNC Symbol@@@Acc:16226]	ENSG00000124143	ENST00000373345	ENST00000373345.4:c.31C>T	ENSP00000362442.4:p.Arg11Ter	0.00138535	5	5
0.0815448	not significant	2.4962	0.67~6.52	1.12167	DNAH6	dynein, axonemal, heavy chain 6 [Source:HGNC Symbol@@@Acc:2951]	ENSG00000115423	ENST00000389394	ENST00000389394.3:c.3786_3792+1delAGAAAGGG	.	0.000194256	1	4
0.0815448	not significant	2.4962	0.67~6.52	1.12167	DNAH6	dynein, axonemal, heavy chain 6 [Source:HGNC Symbol@@@Acc:2951]	ENSG00000115423	ENST00000389394	ENST00000389394.3:c.594delT	ENSP00000374045.3:p.Gly200AspfsTer5	0.000344675	1	4
0.0815448	not significant	2.4962	0.67~6.52	1.12167	DNAH6	dynein, axonemal, heavy chain 6 [Source:HGNC Symbol@@@Acc:2951]	ENSG00000115423	ENST00000389394	ENST00000389394.3:c.6084+2T>C	.	0	1	4
0.0815448	not significant	2.4962	0.67~6.52	1.12167	DNAH6	dynein, axonemal, heavy chain 6 [Source:HGNC Symbol@@@Acc:2951]	ENSG00000115423	ENST00000389394	ENST00000389394.3:c.9445C>T	ENSP00000374045.3:p.Arg3149Ter	0.000185598	1	4
0.0817922	not significant	13.9682	0.3~124.85	6.91488	GVQW1	GVQW motif containing 1 [Source:HGNC Symbol@@@Acc:31424]	ENSG00000241043	ENST00000451672	ENST00000451672.1:c.481dupG	ENSP00000414891.1:p.Glu161GlyfsTer7	0.00029458	1	1
0.0819292	not significant	14.5147	0.29~146.87	4.97274	ADAMTSL4-AS1	ADAMTSL4 antisense RNA 1 [Source:HGNC Symbol@@@Acc:32041]	ENSG00000203804	ENST00000369035	ENST00000369035.2:c.58_64delGCCCTGG	ENSP00000358031.2:p.Ala20SerfsTer30	0.00145666	1	1
0.0823485	not significant	12.8846	0.29~93.31	6.84505	NOL6	nucleolar protein 6 (RNA-associated) [Source:HGNC Symbol@@@Acc:19910]	ENSG00000165271	ENST00000297990	ENST00000297990.4:c.2210-2A>G	.	0	1	1
0.0823498	not significant	12.8844	0.29~93.31	3.18034	TLN1	talin 1 [Source:HGNC Symbol@@@Acc:11845]	ENSG00000137076	ENST00000314888	ENST00000314888.9:c.7189-1G>A	.	0	1	1
0.0823525	not significant	12.884	0.29~93.31	2.37604	UNC119B	unc-119 homolog B (C. elegans) [Source:HGNC Symbol@@@Acc:16488]	ENSG00000175970	ENST00000344651	ENST00000344651.4:c.470+1G>A	.	3.8939e-05	1	1
0.0823525	not significant	12.884	0.29~93.31	11.2797	GRK6	G protein-coupled receptor kinase 6 [Source:HGNC Symbol@@@Acc:4545]	ENSG00000198055	ENST00000528793	ENST00000528793.1:c.568C>T	ENSP00000433511.1:p.Arg190Ter	0	1	1
0.0823538	not significant	12.8838	0.29~93.31	11.4226	ALDOC	aldolase C, fructose-bisphosphate [Source:HGNC Symbol@@@Acc:418]	ENSG00000109107	ENST00000226253	ENST00000226253.4:c.286C>T	ENSP00000226253.4:p.Arg96Ter	0.000101937	1	1
0.0823552	not significant	12.8835	0.29~93.31	3.91401	DNAJB6	DnaJ (Hsp40) homolog, subfamily B, member 6 [Source:HGNC Symbol@@@Acc:14888]	ENSG00000105993	ENST00000262177	ENST00000262177.4:c.642_643delAA	ENSP00000262177.4:p.Arg215SerfsTer4	0	1	1
0.0823552	not significant	12.8835	0.29~93.31	11.096	RP11-343C2.9	Uncharacterized protein [Source:UniProtKB/TrEMBL@@@Acc:H3BMQ9]	ENSG00000260371	ENST00000563634	ENST00000563634.1:c.1A>G	ENSP00000454500.1:p.Met1?	0	1	1
0.0823565	not significant	12.8833	0.29~93.31	7.10828	AP000349.1	Uncharacterized protein [Source:UniProtKB/TrEMBL@@@Acc:M0QXI1]	ENSG00000267954	ENST00000598975	ENST00000598975.1:c.521_522insCC	ENSP00000469183.1:p.Glu174AspfsTer8	0	1	1
0.0823578	not significant	12.8831	0.29~93.31	6.67209	LRCH1	leucine-rich repeats and calponin homology (CH) domain containing 1 [Source:HGNC Symbol@@@Acc:20309]	ENSG00000136141	ENST00000389797	ENST00000389797.3:c.640C>T	ENSP00000374447.3:p.Arg214Ter	6.715e-05	1	1
0.0823578	not significant	12.8831	0.29~93.31	6.73464	RAPGEFL1	Rap guanine nucleotide exchange factor (GEF)-like 1 [Source:HGNC Symbol@@@Acc:17428]	ENSG00000108352	ENST00000436615	ENST00000436615.3:c.397C>T	ENSP00000408322.3:p.Gln133Ter	0	1	1
0.0823711	not significant	12.8809	0.29~93.29	11.3197	ELF5	E74-like factor 5 (ets domain transcription factor) [Source:HGNC Symbol@@@Acc:3320]	ENSG00000135374	ENST00000312319	ENST00000312319.2:c.220C>T	ENSP00000311010.2:p.Gln74Ter	0	1	1
0.0823724	not significant	12.8807	0.29~93.29	6.88853	KIF3B	kinesin family member 3B [Source:HGNC Symbol@@@Acc:6320]	ENSG00000101350	ENST00000375712	ENST00000375712.3:c.1564G>T	ENSP00000364864.3:p.Glu522Ter	0	1	1
0.0823751	not significant	12.8803	0.29~93.29	10.4719	KCNA6	potassium voltage-gated channel, shaker-related subfamily, member 6 [Source:HGNC Symbol@@@Acc:6225]	ENSG00000151079	ENST00000433855	ENST00000433855.1:c.412G>T	ENSP00000408321.1:p.Glu138Ter	0	1	1
0.0823791	not significant	12.8796	0.29~93.28	11.1451	RNPEPL1	arginyl aminopeptidase (aminopeptidase B)-like 1 [Source:HGNC Symbol@@@Acc:10079]	ENSG00000142327	ENST00000270357	ENST00000270357.4:c.685C>T	ENSP00000270357.3:p.Gln229Ter	0	1	1
0.0823817	not significant	12.8792	0.29~93.28	11.326	CDH7	cadherin 7, type 2 [Source:HGNC Symbol@@@Acc:1766]	ENSG00000081138	ENST00000397968	ENST00000397968.2:c.3G>A	ENSP00000381058.2:p.Met1?	0	1	1
0.0823871	not significant	12.8783	0.29~93.28	4.90117	OXTR	oxytocin receptor [Source:HGNC Symbol@@@Acc:8529]	ENSG00000180914	ENST00000316793	ENST00000316793.3:c.912delG	ENSP00000324270.2:p.Lys306ArgfsTer47	0	1	1
0.0823871	not significant	12.8783	0.29~93.28	12.0114	PRR16	proline rich 16 [Source:HGNC Symbol@@@Acc:29654]	ENSG00000184838	ENST00000379551	ENST00000379551.2:c.762delT	ENSP00000368869.2:p.Ile255SerfsTer19	6.0474e-05	1	1
0.0823937	not significant	12.8772	0.29~93.27	7.55038	CTRB1	chymotrypsinogen B1 [Source:HGNC Symbol@@@Acc:2521]	ENSG00000168925	ENST00000361017	ENST00000361017.4:c.630+1G>T	.	0	1	1
0.0823937	not significant	12.8772	0.29~93.27	12.0503	NDUFA4	NADH dehydrogenase (ubiquinone) 1 alpha subcomplex, 4, 9kDa [Source:HGNC Symbol@@@Acc:7687]	ENSG00000189043	ENST00000339600	ENST00000339600.5:c.38delC	ENSP00000339720.5:p.Pro13ArgfsTer3	4.2333e-05	1	1
0.082395	not significant	12.877	0.29~93.27	5.09304	FXYD2	FXYD domain containing ion transport regulator 2 [Source:HGNC Symbol@@@Acc:4026]	ENSG00000137731	ENST00000292079	ENST00000292079.2:c.65-1G>A	.	0.000111653	1	1
0.0824004	not significant	12.8761	0.29~93.26	11.9292	TWF1	twinfilin actin-binding protein 1 [Source:HGNC Symbol@@@Acc:9620]	ENSG00000151239	ENST00000548315	ENST00000548315.1:c.61_74delAGAAATGGAAAGTA	ENSP00000449428.1:p.Arg21GlnfsTer8	0	1	1
0.0824017	not significant	12.8759	0.29~93.26	10.1996	TMEM179	transmembrane protein 179 [Source:HGNC Symbol@@@Acc:20137]	ENSG00000258986	ENST00000341595	ENST00000341595.3:c.594A>G	ENSP00000340477.3:p.Ter198TrpextTer116	5.6896e-05	1	1
0.082403	not significant	12.8757	0.29~93.26	5.81453	RP11-644F5.10	Uncharacterized protein [Source:UniProtKB/TrEMBL@@@Acc:F8VNQ1]	ENSG00000258311	ENST00000550412	ENST00000550412.1:c.3G>C	ENSP00000447650.1:p.Met1?	7.3421e-05	1	1
0.082451	not significant	12.8678	0.29~93.21	9.64152	SH3BGRL2	SH3 domain binding glutamic acid-rich protein like 2 [Source:HGNC Symbol@@@Acc:15567]	ENSG00000198478	ENST00000369838	ENST00000369838.4:c.312+2T>C	.	0	1	1
0.0824936	not significant	12.8609	0.29~93.17	6.94428	PLXDC2	plexin domain containing 2 [Source:HGNC Symbol@@@Acc:21013]	ENSG00000120594	ENST00000377252	ENST00000377252.4:c.1473+2T>C	.	0	1	1
0.0826192	not significant	12.8404	0.29~93.04	4.8453	MTX2	metaxin 2 [Source:HGNC Symbol@@@Acc:7506]	ENSG00000128654	ENST00000249442	ENST00000249442.6:c.295_298delCTTA	ENSP00000249442.6:p.Leu99ValfsTer12	1.0608e-05	1	1
0.0826446	not significant	12.8362	0.29~93.02	10.4357	PTGER3	prostaglandin E receptor 3 (subtype EP3) [Source:HGNC Symbol@@@Acc:9595]	ENSG00000050628	ENST00000356595	ENST00000356595.4:c.881_888delGCTGGTCT	ENSP00000349003.4:p.Cys294SerfsTer17	0	1	1
0.0827062	not significant	12.8262	0.29~92.96	3.12542	DPY19L1	dpy-19-like 1 (C. elegans) [Source:HGNC Symbol@@@Acc:22205]	ENSG00000173852	ENST00000310974	ENST00000310974.4:c.51delC	ENSP00000308695.4:p.Gly18AlafsTer21	0.000264201	1	1
0.0828189	not significant	12.8079	0.29~92.32	11.7053	LCN9	lipocalin 9 [Source:HGNC Symbol@@@Acc:17442]	ENSG00000148386	ENST00000277526	ENST00000277526.3:c.523+1G>A	.	0.0101351	1	1
0.0829352	not significant	3.0002	0.61~9.01	2.85052	METTL21A	methyltransferase like 21A [Source:HGNC Symbol@@@Acc:30476]	ENSG00000144401	ENST00000411432	ENST00000411432.1:c.503_504delTG	ENSP00000415115.1:p.Val168AspfsTer10	0.000685929	2	3
0.0829352	not significant	3.0002	0.61~9.01	2.85052	METTL21A	methyltransferase like 21A [Source:HGNC Symbol@@@Acc:30476]	ENSG00000144401	ENST00000411432	ENST00000411432.1:c.520C>T	ENSP00000415115.1:p.Arg174Ter	0.00285714	1	3
0.0830374	not significant	2.9986	0.61~9.01	2.90788	KLRC3	killer cell lectin-like receptor subfamily C, member 3 [Source:HGNC Symbol@@@Acc:6376]	ENSG00000205810	ENST00000381903	ENST00000381903.2:c.372T>A	ENSP00000371328.2:p.Tyr124Ter	0.000311818	1	3
0.0830374	not significant	2.9986	0.61~9.01	2.90788	KLRC3	killer cell lectin-like receptor subfamily C, member 3 [Source:HGNC Symbol@@@Acc:6376]	ENSG00000205810	ENST00000381903	ENST00000381903.2:c.436_437dupGC	ENSP00000371328.2:p.Ser147LeufsTer11	0	1	3
0.0830374	not significant	2.9986	0.61~9.01	2.90788	KLRC3	killer cell lectin-like receptor subfamily C, member 3 [Source:HGNC Symbol@@@Acc:6376]	ENSG00000205810	ENST00000381903	ENST00000381903.2:c.588-2A>G	.	0.000684463	1	3
0.0832842	not significant	4.2967	0.51~16.33	4.17404	ATP5H	ATP synthase, H+ transporting, mitochondrial Fo complex, subunit d [Source:HGNC Symbol@@@Acc:845]	ENSG00000167863	ENST00000301587	ENST00000301587.4:c.292-1G>A	.	9.733e-06	1	2
0.0832842	not significant	4.2967	0.51~16.33	4.17404	ATP5H	ATP synthase, H+ transporting, mitochondrial Fo complex, subunit d [Source:HGNC Symbol@@@Acc:845]	ENSG00000167863	ENST00000301587	ENST00000301587.4:c.447delG	ENSP00000301587.4:p.Lys149AsnfsTer?	0.000114732	1	2
0.0833151	not significant	4.2958	0.51~16.32	2.77702	SYNPO2L	synaptopodin 2-like [Source:HGNC Symbol@@@Acc:23532]	ENSG00000166317	ENST00000394810	ENST00000394810.2:c.89delC	ENSP00000378289.2:p.Pro30ArgfsTer41	0	1	2
0.0833151	not significant	4.2958	0.51~16.32	2.77702	SYNPO2L	synaptopodin 2-like [Source:HGNC Symbol@@@Acc:23532]	ENSG00000166317	ENST00000394810	ENST00000394810.2:c.988delA	ENSP00000378289.2:p.Thr330ArgfsTer51	1.951e-05	1	2
0.0835413	not significant	2.9906	0.61~8.98	1.33926	ZNF195	zinc finger protein 195 [Source:HGNC Symbol@@@Acc:12986]	ENSG00000005801	ENST00000399602	ENST00000399602.4:c.227-2A>G	.	0.00363047	3	3
0.0838621	not significant	13.6126	0.29~121.5	12.8427	AC104024.2	.	ENSG00000230969	ENST00000419151	ENST00000419151.2:n.331+1G>A	.	0.00279055	1	1
0.0838872	not significant	2.4705	0.66~6.45	1.85588	MIB1	mindbomb E3 ubiquitin protein ligase 1 [Source:HGNC Symbol@@@Acc:21086]	ENSG00000101752	ENST00000261537	ENST00000261537.6:c.1039C>T	ENSP00000261537.6:p.Arg347Ter	0.000105542	1	4
0.0838872	not significant	2.4705	0.66~6.45	1.85588	MIB1	mindbomb E3 ubiquitin protein ligase 1 [Source:HGNC Symbol@@@Acc:21086]	ENSG00000101752	ENST00000261537	ENST00000261537.6:c.127G>T	ENSP00000261537.6:p.Glu43Ter	0	1	4
0.0838872	not significant	2.4705	0.66~6.45	1.85588	MIB1	mindbomb E3 ubiquitin protein ligase 1 [Source:HGNC Symbol@@@Acc:21086]	ENSG00000101752	ENST00000261537	ENST00000261537.6:c.2263dupA	ENSP00000261537.6:p.Ile755AsnfsTer11	0	1	4
0.0838872	not significant	2.4705	0.66~6.45	1.85588	MIB1	mindbomb E3 ubiquitin protein ligase 1 [Source:HGNC Symbol@@@Acc:21086]	ENSG00000101752	ENST00000261537	ENST00000261537.6:c.376C>T	ENSP00000261537.6:p.Arg126Ter	0.000243043	1	4
0.0844844	not significant	2.9755	0.6~8.94	2.31078	PHTF1	putative homeodomain transcription factor 1 [Source:HGNC Symbol@@@Acc:8939]	ENSG00000116793	ENST00000369604	ENST00000369604.1:c.1312C>T	ENSP00000358617.1:p.Arg438Ter	0.000147108	1	3
0.0844844	not significant	2.9755	0.6~8.94	2.31078	PHTF1	putative homeodomain transcription factor 1 [Source:HGNC Symbol@@@Acc:8939]	ENSG00000116793	ENST00000369604	ENST00000369604.1:c.523C>T	ENSP00000358617.1:p.Arg175Ter	1.9827e-05	1	3
0.0844844	not significant	2.9755	0.6~8.94	2.31078	PHTF1	putative homeodomain transcription factor 1 [Source:HGNC Symbol@@@Acc:8939]	ENSG00000116793	ENST00000369604	ENST00000369604.1:c.715C>T	ENSP00000358617.1:p.Arg239Ter	0.000101631	1	3
0.0848049	not significant	12.4932	0.28~90.22	5.84931	KCNG2	potassium voltage-gated channel, subfamily G, member 2 [Source:HGNC Symbol@@@Acc:6249]	ENSG00000178342	ENST00000316249	ENST00000316249.3:c.419_435delGCGGGGCGCAGGGGAGC	ENSP00000315654.3:p.Arg140ProfsTer110	0	1	1
0.084871	not significant	12.8252	0.28~100.01	4.7666	TRBJ2-1	T cell receptor beta joining 2-1 [Source:HGNC Symbol@@@Acc:12168]	ENSG00000211764	ENST00000390412	ENST00000390412.1:c.34delA	ENSP00000420669.1:p.Arg13GlyfsTer5	0	1	1
0.0854069	not significant	12.5494	0.28~94.02	2.87084	KBTBD11	kelch repeat and BTB (POZ) domain containing 11 [Source:HGNC Symbol@@@Acc:29104]	ENSG00000176595	ENST00000320248	ENST00000320248.3:c.301G>T	ENSP00000321544.3:p.Glu101Ter	0	1	1
0.0858332	not significant	4.2188	0.5~16.02	1.42818	MRPS34	mitochondrial ribosomal protein S34 [Source:HGNC Symbol@@@Acc:16618]	ENSG00000074071	ENST00000397375	ENST00000397375.2:c.3G>A	ENSP00000380531.2:p.Met1?	0.000344432	1	2
0.0858332	not significant	4.2188	0.5~16.02	1.42818	MRPS34	mitochondrial ribosomal protein S34 [Source:HGNC Symbol@@@Acc:16618]	ENSG00000074071	ENST00000397375	ENST00000397375.2:c.94C>T	ENSP00000380531.2:p.Gln32Ter	0.00101128	1	2
0.0858503	not significant	4.2183	0.5~16.02	2.30354	OR2T8	olfactory receptor, family 2, subfamily T, member 8 [Source:HGNC Symbol@@@Acc:15020]	ENSG00000177462	ENST00000319968	ENST00000319968.4:c.498T>G	ENSP00000326225.4:p.Tyr166Ter	0.0118004	1	2
0.0858503	not significant	4.2183	0.5~16.02	2.30354	OR2T8	olfactory receptor, family 2, subfamily T, member 8 [Source:HGNC Symbol@@@Acc:15020]	ENSG00000177462	ENST00000319968	ENST00000319968.4:c.736delG	ENSP00000326225.4:p.Val246TrpfsTer13	0	1	2
0.0858528	not significant	4.2182	0.5~16.02	3.3696	KLHDC7A	kelch domain containing 7A [Source:HGNC Symbol@@@Acc:26791]	ENSG00000179023	ENST00000400664	ENST00000400664.1:c.1413delC	ENSP00000383505.1:p.Tyr472ThrfsTer4	0.000114837	1	2
0.0858528	not significant	4.2182	0.5~16.02	3.3696	KLHDC7A	kelch domain containing 7A [Source:HGNC Symbol@@@Acc:26791]	ENSG00000179023	ENST00000400664	ENST00000400664.1:c.805C>T	ENSP00000383505.1:p.Arg269Ter	0.000101645	1	2
0.0859042	not significant	4.2167	0.5~16.01	3.1595	RTKN2	rhotekin 2 [Source:HGNC Symbol@@@Acc:19364]	ENSG00000182010	ENST00000373789	ENST00000373789.3:c.1430_1433dupACCA	ENSP00000362894.3:p.His478GlnfsTer16	0.0202202	1	2
0.0859042	not significant	4.2167	0.5~16.01	3.1595	RTKN2	rhotekin 2 [Source:HGNC Symbol@@@Acc:19364]	ENSG00000182010	ENST00000373789	ENST00000373789.3:c.952dupT	ENSP00000362894.3:p.Tyr318LeufsTer10	0.00289993	1	2
0.0859413	not significant	2.1753	0.7~5.16	2.08131	AQP7	aquaporin 7 [Source:HGNC Symbol@@@Acc:640]	ENSG00000165269	ENST00000297988	ENST00000297988.1:c.140delT	ENSP00000297988.1:p.Met47ArgfsTer14	0.00197712	5	5
0.0859629	not significant	4.215	0.5~16	3.97017	TMPRSS11D	transmembrane protease, serine 11D [Source:HGNC Symbol@@@Acc:24059]	ENSG00000153802	ENST00000283916	ENST00000283916.6:c.1029T>A	ENSP00000283916.6:p.Tyr343Ter	0.00033103	1	2
0.0859629	not significant	4.215	0.5~16	3.97017	TMPRSS11D	transmembrane protease, serine 11D [Source:HGNC Symbol@@@Acc:24059]	ENSG00000153802	ENST00000283916	ENST00000283916.6:c.514+1G>A	.	0	1	2
0.0861323	not significant	4.21	0.5~15.98	4.12021	REG3G	regenerating islet-derived 3 gamma [Source:HGNC Symbol@@@Acc:29595]	ENSG00000143954	ENST00000272324	ENST00000272324.5:c.196-1G>T	.	0	1	2
0.0861323	not significant	4.21	0.5~15.98	4.12021	REG3G	regenerating islet-derived 3 gamma [Source:HGNC Symbol@@@Acc:29595]	ENSG00000143954	ENST00000272324	ENST00000272324.5:c.398G>A	ENSP00000272324.5:p.Trp133Ter	0.00043535	1	2
0.0864777	not significant	2.9594	0.6~8.97	2.84867	DMD	dystrophin [Source:HGNC Symbol@@@Acc:2928]	ENSG00000198947	ENST00000357033	ENST00000357033.4:c.10262+1G>A	.	0.00176977	1	3
0.0864777	not significant	2.9594	0.6~8.97	2.84867	DMD	dystrophin [Source:HGNC Symbol@@@Acc:2928]	ENSG00000198947	ENST00000357033	ENST00000357033.4:c.4233+2C>T	.	0.00219725	2	3
0.0865453	not significant	13.1688	0.28~117.43	6.55444	TCF24	transcription factor 24 [Source:HGNC Symbol@@@Acc:32275]	ENSG00000261787	ENST00000563496	ENST00000563496.1:c.404_407dupGATC	ENSP00000455444.1:p.Arg137IlefsTer24	0	1	1
0.0865516	not significant	4.1979	0.5~15.94	2.66795	FLYWCH1	FLYWCH-type zinc finger 1 [Source:HGNC Symbol@@@Acc:25404]	ENSG00000059122	ENST00000416288	ENST00000416288.2:c.1078C>T	ENSP00000399938.2:p.Gln360Ter	4.3768e-05	1	2
0.0865516	not significant	4.1979	0.5~15.94	2.66795	FLYWCH1	FLYWCH-type zinc finger 1 [Source:HGNC Symbol@@@Acc:25404]	ENSG00000059122	ENST00000416288	ENST00000416288.2:c.739C>T	ENSP00000399938.2:p.Arg247Ter	9.0307e-05	1	2
0.0866656	not significant	4.1946	0.49~15.93	2.88536	C1orf53	chromosome 1 open reading frame 53 [Source:HGNC Symbol@@@Acc:30003]	ENSG00000203724	ENST00000367393	ENST00000367393.3:c.1A>C	ENSP00000356363.3:p.Met1?	0.0103588	1	2
0.0866656	not significant	4.1946	0.49~15.93	2.88536	C1orf53	chromosome 1 open reading frame 53 [Source:HGNC Symbol@@@Acc:30003]	ENSG00000203724	ENST00000367393	ENST00000367393.3:c.84G>A	ENSP00000356363.3:p.Trp28Ter	0.000461245	1	2
0.0868168	not significant	2.9396	0.6~8.83	2.28967	MCPH1	microcephalin 1 [Source:HGNC Symbol@@@Acc:6954]	ENSG00000147316	ENST00000344683	ENST00000344683.5:c.2145G>A	ENSP00000342924.5:p.Trp715Ter	0.000229412	1	3
0.0868168	not significant	2.9396	0.6~8.83	2.28967	MCPH1	microcephalin 1 [Source:HGNC Symbol@@@Acc:6954]	ENSG00000147316	ENST00000344683	ENST00000344683.5:c.2362C>T	ENSP00000342924.5:p.Gln788Ter	0.000115714	1	3
0.0868168	not significant	2.9396	0.6~8.83	2.28967	MCPH1	microcephalin 1 [Source:HGNC Symbol@@@Acc:6954]	ENSG00000147316	ENST00000344683	ENST00000344683.5:c.625_626delCT	ENSP00000342924.5:p.Leu209ValfsTer2	6.5569e-05	1	3
0.0870424	not significant	2.4375	0.66~6.36	2.42086	PLSCR5	phospholipid scramblase family, member 5 [Source:HGNC Symbol@@@Acc:19952]	ENSG00000231213	ENST00000443512	ENST00000443512.1:c.268_275dupATTAAAAA	ENSP00000390111.1:p.Asn92LysfsTer33	0.00233595	1	4
0.0870424	not significant	2.4375	0.66~6.36	2.42086	PLSCR5	phospholipid scramblase family, member 5 [Source:HGNC Symbol@@@Acc:19952]	ENSG00000231213	ENST00000443512	ENST00000443512.1:c.2T>C	ENSP00000390111.1:p.Met1?	0.0173263	2	4
0.0870424	not significant	2.4375	0.66~6.36	2.42086	PLSCR5	phospholipid scramblase family, member 5 [Source:HGNC Symbol@@@Acc:19952]	ENSG00000231213	ENST00000443512	ENST00000443512.1:c.385C>T	ENSP00000390111.1:p.Arg129Ter	0.00564521	1	4
0.0871064	not significant	12.1465	0.28~87.7	2.88969	CLDN5	claudin 5 [Source:HGNC Symbol@@@Acc:2047]	ENSG00000184113	ENST00000406028	ENST00000406028.1:c.118C>T	ENSP00000385477.1:p.Arg40Ter	0	1	1
0.0873287	not significant	2.4346	0.66~6.36	1.44051	ENDOG	endonuclease G [Source:HGNC Symbol@@@Acc:3346]	ENSG00000167136	ENST00000372642	ENST00000372642.4:c.115_137delCGGCTGCCCGTGCTGCCCGTGGC	ENSP00000361725.4:p.Arg39GlyfsTer137	0	1	4
0.0873287	not significant	2.4346	0.66~6.36	1.44051	ENDOG	endonuclease G [Source:HGNC Symbol@@@Acc:3346]	ENSG00000167136	ENST00000372642	ENST00000372642.4:c.61delG	ENSP00000361725.4:p.Glu21ArgfsTer141	0.000409892	1	4
0.0873287	not significant	2.4346	0.66~6.36	1.44051	ENDOG	endonuclease G [Source:HGNC Symbol@@@Acc:3346]	ENSG00000167136	ENST00000372642	ENST00000372642.4:c.889_892delAAGT	ENSP00000361725.4:p.Lys297Glu	0.00674006	2	4
0.0876701	not significant	2.4309	0.65~6.35	1.92144	AXDND1	axonemal dynein light chain domain containing 1 [Source:HGNC Symbol@@@Acc:26564]	ENSG00000162779	ENST00000367618	ENST00000367618.3:c.125dupA	ENSP00000356590.3:p.Asn42LysfsTer16	0.000787993	3	4
0.0876701	not significant	2.4309	0.65~6.35	1.92144	AXDND1	axonemal dynein light chain domain containing 1 [Source:HGNC Symbol@@@Acc:26564]	ENSG00000162779	ENST00000367618	ENST00000367618.3:c.495+6_495+9delTAAA	.	0	1	4
0.0876769	not significant	2.9265	0.59~8.79	2.27039	CEP250	centrosomal protein 250kDa [Source:HGNC Symbol@@@Acc:1859]	ENSG00000126001	ENST00000397527	ENST00000397527.1:c.264G>A	ENSP00000380661.1:p.Trp88Ter	0	1	3
0.0876769	not significant	2.9265	0.59~8.79	2.27039	CEP250	centrosomal protein 250kDa [Source:HGNC Symbol@@@Acc:1859]	ENSG00000126001	ENST00000397527	ENST00000397527.1:c.4020+1G>A	.	2.9296e-05	1	3
0.0876769	not significant	2.9265	0.59~8.79	2.27039	CEP250	centrosomal protein 250kDa [Source:HGNC Symbol@@@Acc:1859]	ENSG00000126001	ENST00000397527	ENST00000397527.1:c.493-1G>A	.	0.0011113	1	3
0.0877877	not significant	12.625	0.27~104.3	5.23605	MBD3L2	methyl-CpG binding domain protein 3-like 2 [Source:HGNC Symbol@@@Acc:18532]	ENSG00000230522	ENST00000381393	ENST00000381393.3:c.344T>A	ENSP00000370800.2:p.Leu115Ter	0	1	1
0.0880057	not significant	2.9216	0.59~8.77	2.69729	PRB2	proline-rich protein BstNI subfamily 2 [Source:HGNC Symbol@@@Acc:9338]	ENSG00000121335	ENST00000389362	ENST00000389362.4:c.401delC	ENSP00000374013.4:p.Pro134LeufsTer297	0.000268424	3	3
0.0882149	not significant	4.1683	0.49~15.97	4.05351	PRSS3P2	protease, serine, 3 pseudogene 2 [Source:HGNC Symbol@@@Acc:43788]	ENSG00000250606	ENST00000507847	ENST00000507847.2:n.455-1G>C	.	0.000425188	2	2
0.0883777	not significant	4.1441	0.49~15.72	3.08902	CDHR1	cadherin-related family member 1 [Source:HGNC Symbol@@@Acc:14550]	ENSG00000148600	ENST00000372117	ENST00000372117.3:c.2422C>T	ENSP00000361189.3:p.Gln808Ter	0	1	2
0.0883777	not significant	4.1441	0.49~15.72	3.08902	CDHR1	cadherin-related family member 1 [Source:HGNC Symbol@@@Acc:14550]	ENSG00000148600	ENST00000372117	ENST00000372117.3:c.338delG	ENSP00000361189.3:p.Gly113AlafsTer2	0	1	2
0.0883852	not significant	4.1439	0.49~15.72	2.65855	GRK4	G protein-coupled receptor kinase 4 [Source:HGNC Symbol@@@Acc:4543]	ENSG00000125388	ENST00000398052	ENST00000398052.4:c.1334_1340delAGCACCC	ENSP00000381129.4:p.Gln445ProfsTer41	0	1	2
0.0883852	not significant	4.1439	0.49~15.72	2.65855	GRK4	G protein-coupled receptor kinase 4 [Source:HGNC Symbol@@@Acc:4543]	ENSG00000125388	ENST00000398052	ENST00000398052.4:c.70dupA	ENSP00000381129.4:p.Ser24LysfsTer4	0.000704299	1	2
0.0883877	not significant	4.1438	0.49~15.72	2.83294	LRRC42	leucine rich repeat containing 42 [Source:HGNC Symbol@@@Acc:28792]	ENSG00000116212	ENST00000371370	ENST00000371370.3:c.211delC	ENSP00000360421.3:p.His71IlefsTer65	0	1	2
0.0883877	not significant	4.1438	0.49~15.72	2.83294	LRRC42	leucine rich repeat containing 42 [Source:HGNC Symbol@@@Acc:28792]	ENSG00000116212	ENST00000371370	ENST00000371370.3:c.531C>A	ENSP00000360421.3:p.Cys177Ter	0	1	2
0.0883977	not significant	4.1435	0.49~15.72	2.62307	STXBP2	syntaxin binding protein 2 [Source:HGNC Symbol@@@Acc:11445]	ENSG00000076944	ENST00000221283	ENST00000221283.5:c.1247-1G>C	.	0.000408934	2	2
0.0884128	not significant	4.1431	0.49~15.72	2.44978	TBCK	TBC1 domain containing kinase [Source:HGNC Symbol@@@Acc:28261]	ENSG00000145348	ENST00000273980	ENST00000273980.5:c.1311C>G	ENSP00000273980.4:p.Tyr437Ter	0	1	2
0.0884128	not significant	4.1431	0.49~15.72	2.44978	TBCK	TBC1 domain containing kinase [Source:HGNC Symbol@@@Acc:28261]	ENSG00000145348	ENST00000273980	ENST00000273980.5:c.2252delC	ENSP00000273980.4:p.Pro751HisfsTer2	9.7672e-05	1	2
0.0884228	not significant	4.1428	0.49~15.72	2.83131	DDX54	DEAD (Asp-Glu-Ala-Asp) box polypeptide 54 [Source:HGNC Symbol@@@Acc:20084]	ENSG00000123064	ENST00000314045	ENST00000314045.7:c.1486C>T	ENSP00000323858.7:p.Gln496Ter	0	1	2
0.0884228	not significant	4.1428	0.49~15.72	2.83131	DDX54	DEAD (Asp-Glu-Ala-Asp) box polypeptide 54 [Source:HGNC Symbol@@@Acc:20084]	ENSG00000123064	ENST00000314045	ENST00000314045.7:c.174+1delG	.	0.000274526	1	2
0.0888134	not significant	4.1321	0.49~15.68	3.77336	FAM86A	family with sequence similarity 86, member A [Source:HGNC Symbol@@@Acc:32221]	ENSG00000118894	ENST00000427587	ENST00000427587.4:c.703C>T	ENSP00000398502.3:p.Gln235Ter	0.000137957	1	2
0.0888134	not significant	4.1321	0.49~15.68	3.77336	FAM86A	family with sequence similarity 86, member A [Source:HGNC Symbol@@@Acc:32221]	ENSG00000118894	ENST00000427587	ENST00000427587.4:c.97-1G>C	.	0.000163795	1	2
0.089265	not significant	4.1197	0.49~15.63	3.42487	XRRA1	X-ray radiation resistance associated 1 [Source:HGNC Symbol@@@Acc:18868]	ENSG00000166435	ENST00000340360	ENST00000340360.6:c.1237C>T	ENSP00000339918.6:p.Arg413Ter	9.9495e-05	1	2
0.089265	not significant	4.1197	0.49~15.63	3.42487	XRRA1	X-ray radiation resistance associated 1 [Source:HGNC Symbol@@@Acc:18868]	ENSG00000166435	ENST00000340360	ENST00000340360.6:c.280-1G>T	.	4.889e-05	1	2
0.089332	not significant	2.902	0.59~8.71	2.50154	GNA14	guanine nucleotide binding protein (G protein), alpha 14 [Source:HGNC Symbol@@@Acc:4382]	ENSG00000156049	ENST00000341700	ENST00000341700.6:c.310-2A>G	.	5.8952e-05	1	3
0.089332	not significant	2.902	0.59~8.71	2.50154	GNA14	guanine nucleotide binding protein (G protein), alpha 14 [Source:HGNC Symbol@@@Acc:4382]	ENSG00000156049	ENST00000341700	ENST00000341700.6:c.616C>T	ENSP00000365807.4:p.Arg206Ter	0.000163924	1	3
0.089332	not significant	2.902	0.59~8.71	2.50154	GNA14	guanine nucleotide binding protein (G protein), alpha 14 [Source:HGNC Symbol@@@Acc:4382]	ENSG00000156049	ENST00000341700	ENST00000341700.6:c.947_948delAA	ENSP00000365807.4:p.Lys316ArgfsTer81	1.6957e-05	1	3
0.0898372	not significant	11.7582	0.27~85.05	3.11692	GJD3	gap junction protein, delta 3, 31.9kDa [Source:HGNC Symbol@@@Acc:19147]	ENSG00000183153	ENST00000578689	ENST00000578689.1:c.1A>T	ENSP00000463752.1:p.Met1?	2.9001e-05	1	1
0.0902026	not significant	11.596	0.27~81.45	4.71341	CCNL2	cyclin L2 [Source:HGNC Symbol@@@Acc:20570]	ENSG00000221978	ENST00000400809	ENST00000400809.3:c.327_330delCTTT	ENSP00000383611.3:p.Phe110IlefsTer6	0	1	1
0.0902026	not significant	11.596	0.27~81.45	10.0533	PAPD7	PAP associated domain containing 7 [Source:HGNC Symbol@@@Acc:16705]	ENSG00000112941	ENST00000230859	ENST00000230859.6:c.90+3_90+6delGAGT	.	8.7784e-05	1	1
0.0902041	not significant	11.5958	0.27~81.45	2.62476	SAP130	Sin3A-associated protein, 130kDa [Source:HGNC Symbol@@@Acc:29813]	ENSG00000136715	ENST00000357702	ENST00000357702.5:c.60_66delGCGGCGG	ENSP00000350333.5:p.Arg21TyrfsTer5	0	1	1
0.0902041	not significant	11.5958	0.27~81.45	6.5303	SSPN	sarcospan [Source:HGNC Symbol@@@Acc:11322]	ENSG00000123096	ENST00000242729	ENST00000242729.2:c.367-2A>G	.	0	1	1
0.0902055	not significant	11.5956	0.27~81.45	9.9788	SRPR	signal recognition particle receptor (docking protein) [Source:HGNC Symbol@@@Acc:11307]	ENSG00000182934	ENST00000332118	ENST00000332118.6:c.1168C>T	ENSP00000328023.5:p.Gln390Ter	0	1	1
0.0902055	not significant	11.5956	0.27~81.45	10.323	RNF113B	ring finger protein 113B [Source:HGNC Symbol@@@Acc:17267]	ENSG00000139797	ENST00000267291	ENST00000267291.6:c.3G>A	ENSP00000267291.6:p.Met1?	0	1	1
0.090207	not significant	11.5954	0.27~81.44	6.21197	GLUD1	glutamate dehydrogenase 1 [Source:HGNC Symbol@@@Acc:4335]	ENSG00000148672	ENST00000277865	ENST00000277865.4:c.9delC	ENSP00000277865.4:p.Tyr4ThrfsTer86	0	1	1
0.090207	not significant	11.5954	0.27~81.44	6.40317	TNRC6A	trinucleotide repeat containing 6A [Source:HGNC Symbol@@@Acc:11969]	ENSG00000090905	ENST00000395799	ENST00000395799.3:c.5812C>T	ENSP00000379144.3:p.Arg1938Ter	0.000142146	1	1
0.090207	not significant	11.5954	0.27~81.44	9.91464	ARHGAP1	Rho GTPase activating protein 1 [Source:HGNC Symbol@@@Acc:673]	ENSG00000175220	ENST00000311956	ENST00000311956.4:c.23delA	ENSP00000310491.4:p.Gln8ArgfsTer4	0	1	1
0.0902084	not significant	11.5952	0.27~81.44	6.20408	POFUT2	protein O-fucosyltransferase 2 [Source:HGNC Symbol@@@Acc:14683]	ENSG00000186866	ENST00000349485	ENST00000349485.5:c.1012+1G>C	.	0	1	1
0.0902084	not significant	11.5952	0.27~81.44	6.52509	RLBP1	retinaldehyde binding protein 1 [Source:HGNC Symbol@@@Acc:10024]	ENSG00000140522	ENST00000268125	ENST00000268125.5:c.925C>T	ENSP00000268125.5:p.Gln309Ter	2.919e-05	1	1
0.0902099	not significant	11.5951	0.27~81.44	4.76824	MRPL17	mitochondrial ribosomal protein L17 [Source:HGNC Symbol@@@Acc:14053]	ENSG00000158042	ENST00000288937	ENST00000288937.6:c.439C>T	ENSP00000288937.6:p.Gln147Ter	0	1	1
0.0902099	not significant	11.5951	0.27~81.44	6.43128	CCNG1	cyclin G1 [Source:HGNC Symbol@@@Acc:1592]	ENSG00000113328	ENST00000340828	ENST00000340828.2:c.30_31delTC	ENSP00000344635.2:p.Gln11GlufsTer15	9.739e-06	1	1
0.0902099	not significant	11.5951	0.27~81.44	9.9904	C1RL	complement component 1, r subcomponent-like [Source:HGNC Symbol@@@Acc:21265]	ENSG00000139178	ENST00000266542	ENST00000266542.4:c.1395_1396delGT	ENSP00000266542.4:p.Tyr466Ter	9.746e-06	1	1
0.0902113	not significant	11.5949	0.27~81.44	10.3184	SLC5A7	solute carrier family 5 (sodium/choline cotransporter), member 7 [Source:HGNC Symbol@@@Acc:14025]	ENSG00000115665	ENST00000264047	ENST00000264047.2:c.1672dupA	ENSP00000264047.2:p.Thr558AsnfsTer3	9.764e-06	1	1
0.0902142	not significant	11.5945	0.27~81.44	3.64433	CSGALNACT2	chondroitin sulfate N-acetylgalactosaminyltransferase 2 [Source:HGNC Symbol@@@Acc:24292]	ENSG00000169826	ENST00000374466	ENST00000374466.3:c.295dupA	ENSP00000363590.3:p.Arg99LysfsTer7	0	1	1
0.09022	not significant	11.5937	0.27~81.43	3.75082	GRM7	glutamate receptor, metabotropic 7 [Source:HGNC Symbol@@@Acc:4599]	ENSG00000196277	ENST00000357716	ENST00000357716.4:c.973C>T	ENSP00000350348.4:p.Gln325Ter	0	1	1
0.09022	not significant	11.5937	0.27~81.43	6.36621	OR4D6	olfactory receptor, family 4, subfamily D, member 6 [Source:HGNC Symbol@@@Acc:15175]	ENSG00000166884	ENST00000300127	ENST00000300127.2:c.943T>A	ENSP00000300127.2:p.Ter315ArgextTer12	0	1	1
0.0902273	not significant	11.5927	0.27~81.43	6.77199	RASL10A	RAS-like, family 10, member A [Source:HGNC Symbol@@@Acc:16954]	ENSG00000100276	ENST00000216101	ENST00000216101.6:c.327_331dupGCGCA	ENSP00000216101.6:p.Ile111SerfsTer19	4.8721e-05	1	1
0.0902287	not significant	11.5925	0.27~81.42	4.71708	MAN1A2	mannosidase, alpha, class 1A, member 2 [Source:HGNC Symbol@@@Acc:6822]	ENSG00000198162	ENST00000356554	ENST00000356554.3:c.961C>T	ENSP00000348959.3:p.Arg321Ter	0	1	1
0.0902316	not significant	11.5921	0.27~81.42	10.4815	EID2B	EP300 interacting inhibitor of differentiation 2B [Source:HGNC Symbol@@@Acc:26796]	ENSG00000176401	ENST00000326282	ENST00000326282.4:c.375C>A	ENSP00000317564.4:p.Cys125Ter	3.2759e-05	1	1
0.0902345	not significant	11.5917	0.27~81.42	10.027	ACTL6B	actin-like 6B [Source:HGNC Symbol@@@Acc:160]	ENSG00000077080	ENST00000160382	ENST00000160382.5:c.1120C>T	ENSP00000160382.5:p.Arg374Ter	3.2893e-05	1	1
0.0902476	not significant	11.5899	0.27~81.41	10.1772	ATG3	autophagy related 3 [Source:HGNC Symbol@@@Acc:20962]	ENSG00000144848	ENST00000283290	ENST00000283290.5:c.164+2T>C	.	0	1	1
0.0902606	not significant	11.5882	0.27~81.4	10.5857	HAUS2	HAUS augmin-like complex, subunit 2 [Source:HGNC Symbol@@@Acc:25530]	ENSG00000137814	ENST00000260372	ENST00000260372.3:c.1A>C	ENSP00000260372.3:p.Met1?	4.0843e-05	1	1
0.090265	not significant	11.5876	0.27~81.39	6.36027	PDE7A	phosphodiesterase 7A [Source:HGNC Symbol@@@Acc:8791]	ENSG00000205268	ENST00000401827	ENST00000401827.3:c.346C>T	ENSP00000385632.3:p.Arg116Ter	9.766e-06	1	1
0.0903318	not significant	11.5786	0.27~81.33	9.86272	CACNA1C	calcium channel, voltage-dependent, L type, alpha 1C subunit [Source:HGNC Symbol@@@Acc:1390]	ENSG00000151067	ENST00000347598	ENST00000347598.4:c.60T>G	ENSP00000266376.6:p.Tyr20Ter	0	1	1
0.0903463	not significant	11.5766	0.27~81.32	6.20283	TAS2R1	taste receptor, type 2, member 1 [Source:HGNC Symbol@@@Acc:14909]	ENSG00000169777	ENST00000382492	ENST00000382492.2:c.869delA	ENSP00000371932.2:p.Lys290SerfsTer42	3.2107e-05	1	1
0.0903888	not significant	2.4221	0.65~6.41	2.40407	RP11-9B6.1	HCG2045747@@@ Uncharacterized protein [Source:UniProtKB/TrEMBL@@@Acc:D6RIX9]	ENSG00000248511	ENST00000504213	ENST00000504213.1:c.44+1G>A	.	0.00161514	4	4
0.0905262	not significant	2.8849	0.59~8.66	1.60321	PHLDB3	pleckstrin homology-like domain, family B, member 3 [Source:HGNC Symbol@@@Acc:30499]	ENSG00000176531	ENST00000292140	ENST00000292140.5:c.1302C>A	ENSP00000292140.5:p.Tyr434Ter	3.7073e-05	1	3
0.0905262	not significant	2.8849	0.59~8.66	1.60321	PHLDB3	pleckstrin homology-like domain, family B, member 3 [Source:HGNC Symbol@@@Acc:30499]	ENSG00000176531	ENST00000292140	ENST00000292140.5:c.1921T>G	ENSP00000292140.5:p.Ter641GlyextTer23	0	1	3
0.0905262	not significant	2.8849	0.59~8.66	1.60321	PHLDB3	pleckstrin homology-like domain, family B, member 3 [Source:HGNC Symbol@@@Acc:30499]	ENSG00000176531	ENST00000292140	ENST00000292140.5:c.214-1G>C	.	5.0098e-05	1	3
0.0905648	not significant	4.1458	0.48~16.25	3.41344	RP11-588H23.3	.	ENSG00000258168	ENST00000548687	ENST00000548687.1:n.598+1_598+12delGTAAGTAAGGCA	.	0.000444904	2	2
0.0906541	not significant	11.5352	0.27~81.04	10.5235	TMEM61	transmembrane protein 61 [Source:HGNC Symbol@@@Acc:27296]	ENSG00000143001	ENST00000371268	ENST00000371268.3:c.2T>C	ENSP00000360315.3:p.Met1?	0	1	1
0.0907582	not significant	11.5213	0.27~80.95	4.2278	TMEM200C	transmembrane protein 200C [Source:HGNC Symbol@@@Acc:37208]	ENSG00000206432	ENST00000581347	ENST00000581347.2:c.1231C>T	ENSP00000463375.1:p.Gln411Ter	0	1	1
0.0908434	not significant	11.5099	0.26~80.87	5.93013	NECAB1	N-terminal EF-hand calcium binding protein 1 [Source:HGNC Symbol@@@Acc:20983]	ENSG00000123119	ENST00000417640	ENST00000417640.2:c.970C>T	ENSP00000387380.2:p.Gln324Ter	1.0178e-05	1	1
0.0909213	not significant	11.4995	0.26~80.8	5.3766	RP11-178L8.4	.	ENSG00000131152	ENST00000568879	ENST00000568879.1:c.577G>A	ENSP00000454386.1:p.Trp193Ter	0	1	1
0.0910101	not significant	4.0705	0.48~15.43	3.38522	PRRC1	proline-rich coiled-coil 1 [Source:HGNC Symbol@@@Acc:28164]	ENSG00000164244	ENST00000296666	ENST00000296666.8:c.103+1G>T	.	2.0335e-05	1	2
0.0910101	not significant	4.0705	0.48~15.43	3.38522	PRRC1	proline-rich coiled-coil 1 [Source:HGNC Symbol@@@Acc:28164]	ENSG00000164244	ENST00000296666	ENST00000296666.8:c.205delT	ENSP00000296666.8:p.Ser69GlnfsTer86	0	1	2
0.0910178	not significant	4.0703	0.48~15.43	2.55686	PTGIS	prostaglandin I2 (prostacyclin) synthase [Source:HGNC Symbol@@@Acc:9603]	ENSG00000124212	ENST00000244043	ENST00000244043.4:c.1117C>T	ENSP00000244043.3:p.Arg373Ter	3.2759e-05	1	2
0.0910178	not significant	4.0703	0.48~15.43	2.55686	PTGIS	prostaglandin I2 (prostacyclin) synthase [Source:HGNC Symbol@@@Acc:9603]	ENSG00000124212	ENST00000244043	ENST00000244043.4:c.1358+2T>C	.	0.000452182	1	2
0.0911261	not significant	4.0674	0.48~15.42	3.11456	NPNT	nephronectin [Source:HGNC Symbol@@@Acc:27405]	ENSG00000168743	ENST00000427316	ENST00000427316.2:c.1435+1G>A	.	0	1	2
0.0911261	not significant	4.0674	0.48~15.42	3.11456	NPNT	nephronectin [Source:HGNC Symbol@@@Acc:27405]	ENSG00000168743	ENST00000427316	ENST00000427316.2:c.853+1G>A	.	0	1	2
0.0915239	not significant	12.9031	0.26~130.98	2.23786	TPBGL	trophoblast glycoprotein-like [Source:HGNC Symbol@@@Acc:44159]	ENSG00000261594	ENST00000562197	ENST00000562197.2:c.449dupA	ENSP00000474988.1:p.Asn150LysfsTer265	0	1	1
0.0919435	not significant	2.8896	0.58~8.82	2.4176	AC092675.3	Uncharacterized protein [Source:UniProtKB/TrEMBL@@@Acc:B8ZZY5]	ENSG00000222000	ENST00000409490	ENST00000409490.1:c.175A>T	ENSP00000386728.1:p.Lys59Ter	0.000539768	1	3
0.0919435	not significant	2.8896	0.58~8.82	2.4176	AC092675.3	Uncharacterized protein [Source:UniProtKB/TrEMBL@@@Acc:B8ZZY5]	ENSG00000222000	ENST00000409490	ENST00000409490.1:c.92+1G>A	.	0.00064334	2	3
0.092484	not significant	12.2798	0.26~110.07	5.36653	RP11-1102P16.1	Uncharacterized protein [Source:UniProtKB/TrEMBL@@@Acc:E5RGM2]	ENSG00000253379	ENST00000523987	ENST00000523987.1:c.40C>T	ENSP00000429998.1:p.Arg14Ter	0.000290848	1	1
0.0926815	not significant	2.8541	0.58~8.56	2.65849	HLA-DOB	major histocompatibility complex, class II, DO beta [Source:HGNC Symbol@@@Acc:4937]	ENSG00000241106	ENST00000438763	ENST00000438763.2:c.515delG	ENSP00000390020.2:p.Gly172AlafsTer14	0.0010025	3	3
0.0936267	not significant	4.0008	0.47~15.16	2.2199	TMEM2	transmembrane protein 2 [Source:HGNC Symbol@@@Acc:11869]	ENSG00000135048	ENST00000377044	ENST00000377044.4:c.2272C>T	ENSP00000366243.4:p.Arg758Ter	9.876e-06	1	2
0.0936267	not significant	4.0008	0.47~15.16	2.2199	TMEM2	transmembrane protein 2 [Source:HGNC Symbol@@@Acc:11869]	ENSG00000135048	ENST00000377044	ENST00000377044.4:c.2400-2A>G	.	1.0114e-05	1	2
0.0936267	not significant	4.0008	0.47~15.16	3.0389	BTN3A2	butyrophilin, subfamily 3, member A2 [Source:HGNC Symbol@@@Acc:1139]	ENSG00000186470	ENST00000356386	ENST00000356386.2:c.949dupA	ENSP00000348751.2:p.Ile317AsnfsTer16	5.0883e-05	1	2
0.0936267	not significant	4.0008	0.47~15.16	3.0389	BTN3A2	butyrophilin, subfamily 3, member A2 [Source:HGNC Symbol@@@Acc:1139]	ENSG00000186470	ENST00000356386	ENST00000356386.2:c.964+1G>A	.	0.000636244	1	2
0.0944042	not significant	2.8304	0.57~8.49	1.24265	DPP7	dipeptidyl-peptidase 7 [Source:HGNC Symbol@@@Acc:14892]	ENSG00000176978	ENST00000371579	ENST00000371579.2:c.1050+1G>A	.	0.000138373	2	3
0.0944042	not significant	2.8304	0.57~8.49	1.24265	DPP7	dipeptidyl-peptidase 7 [Source:HGNC Symbol@@@Acc:14892]	ENSG00000176978	ENST00000371579	ENST00000371579.2:c.67+1delG	.	0.000641849	1	3
0.0944114	not significant	2.8303	0.57~8.49	2.59515	HMMR	hyaluronan-mediated motility receptor (RHAMM) [Source:HGNC Symbol@@@Acc:5012]	ENSG00000072571	ENST00000393915	ENST00000393915.4:c.1054G>T	ENSP00000377492.4:p.Glu352Ter	0.000648761	1	3
0.0944114	not significant	2.8303	0.57~8.49	2.59515	HMMR	hyaluronan-mediated motility receptor (RHAMM) [Source:HGNC Symbol@@@Acc:5012]	ENSG00000072571	ENST00000393915	ENST00000393915.4:c.1909C>T	ENSP00000377492.4:p.Gln637Ter	2.6145e-05	1	3
0.0944114	not significant	2.8303	0.57~8.49	2.59515	HMMR	hyaluronan-mediated motility receptor (RHAMM) [Source:HGNC Symbol@@@Acc:5012]	ENSG00000072571	ENST00000393915	ENST00000393915.4:c.996delA	ENSP00000377492.4:p.Glu332AspfsTer48	4.9192e-05	1	3
0.0952622	not significant	2.819	0.57~8.46	2.23839	CCDC158	coiled-coil domain containing 158 [Source:HGNC Symbol@@@Acc:26374]	ENSG00000163749	ENST00000388914	ENST00000388914.3:c.3163C>T	ENSP00000373566.2:p.Gln1055Ter	0.000230338	2	3
0.0952622	not significant	2.819	0.57~8.46	2.23839	CCDC158	coiled-coil domain containing 158 [Source:HGNC Symbol@@@Acc:26374]	ENSG00000163749	ENST00000388914	ENST00000388914.3:c.610dupA	ENSP00000373566.2:p.Ile204AsnfsTer3	0	1	3
0.0953704	not significant	2.3563	0.63~6.15	0.498049	TREH	trehalase (brush-border membrane glycoprotein) [Source:HGNC Symbol@@@Acc:12266]	ENSG00000118094	ENST00000264029	ENST00000264029.4:c.1211_1212delTT	ENSP00000264029.4:p.Leu404ArgfsTer24	2.6652e-05	1	4
0.0953704	not significant	2.3563	0.63~6.15	0.498049	TREH	trehalase (brush-border membrane glycoprotein) [Source:HGNC Symbol@@@Acc:12266]	ENSG00000118094	ENST00000264029	ENST00000264029.4:c.617+1G>A	.	5.85e-05	1	4
0.0953704	not significant	2.3563	0.63~6.15	0.498049	TREH	trehalase (brush-border membrane glycoprotein) [Source:HGNC Symbol@@@Acc:12266]	ENSG00000118094	ENST00000264029	ENST00000264029.4:c.90-9_106delTCTCTGCAGTGAGATTTACTGCCACG	.	0.0106417	1	4
0.0953704	not significant	2.3563	0.63~6.15	0.498049	TREH	trehalase (brush-border membrane glycoprotein) [Source:HGNC Symbol@@@Acc:12266]	ENSG00000118094	ENST00000264029	ENST00000264029.4:c.902dupC	ENSP00000264029.4:p.Glu302ArgfsTer10	0	1	4
0.096251	not significant	3.9335	0.46~14.89	3.18261	ARHGEF10	Rho guanine nucleotide exchange factor (GEF) 10 [Source:HGNC Symbol@@@Acc:14103]	ENSG00000104728	ENST00000349830	ENST00000349830.3:c.3815_3819delTAGAG	ENSP00000340297.3:p.Leu1272ProfsTer10	9.735e-06	1	2
0.096251	not significant	3.9335	0.46~14.89	3.18261	ARHGEF10	Rho guanine nucleotide exchange factor (GEF) 10 [Source:HGNC Symbol@@@Acc:14103]	ENSG00000104728	ENST00000349830	ENST00000349830.3:c.993_1000dupCACCAAGG	ENSP00000340297.3:p.Asp334AlafsTer13	0	1	2
0.0962619	not significant	3.9332	0.46~14.89	3.0804	LBP	lipopolysaccharide binding protein [Source:HGNC Symbol@@@Acc:6517]	ENSG00000129988	ENST00000217407	ENST00000217407.2:c.1149+2delT	.	0.00472875	1	2
0.0962619	not significant	3.9332	0.46~14.89	3.0804	LBP	lipopolysaccharide binding protein [Source:HGNC Symbol@@@Acc:6517]	ENSG00000129988	ENST00000217407	ENST00000217407.2:c.721C>T	ENSP00000217407.2:p.Gln241Ter	3.386e-05	1	2
0.0963649	not significant	3.9307	0.46~14.88	3.44259	GNRH2	gonadotropin-releasing hormone 2 [Source:HGNC Symbol@@@Acc:4420]	ENSG00000125787	ENST00000245983	ENST00000245983.2:c.224_249delCTCCCCTGGACGACAGCATGCCCTGG	ENSP00000245983.2:p.Ala75GlyfsTer36	0.000200093	1	2
0.0963649	not significant	3.9307	0.46~14.88	3.44259	GNRH2	gonadotropin-releasing hormone 2 [Source:HGNC Symbol@@@Acc:4420]	ENSG00000125787	ENST00000245983	ENST00000245983.2:c.313-2A>C	.	0	1	2
0.0964778	not significant	2.346	0.63~6.12	1.36415	PCNT	pericentrin [Source:HGNC Symbol@@@Acc:16068]	ENSG00000160299	ENST00000359568	ENST00000359568.5:c.2577dupC	ENSP00000352572.5:p.Cys860LeufsTer17	9.952e-06	1	4
[truncated: 4,914 more rows]
