# Supplementary material for: Exome sequencing of familial high-grade serous ovarian carcinoma reveals heterogeneity for rare candidate susceptibility genes
Source: Nat Commun. 2020 Apr 2;11:1640. doi: 10.1038/s41467-020-15461-z (PMC7118163; doi:10.1038/s41467-020-15461-z)
Supplement: Supplementary file 5 — Supplementary Data 2 [file 41467_2020_15461_MOESM5_ESM.xlsx]

## Sheet: Glossary
Heading	Definition
Sample ID	Patient exome ID
CHROM	Chromosome
POS	Base position (GRCh37 - hg19)
REF	Reference base(s)
ALT	Alt allele base(s)
Variant_Type	Type of variant [insertion/deletion/SNV]
Consequence	Functional consequence [frameshift_variant/stop_gained/start_lost/splice_donor_variant/splice_acceptor_variant/intron_variant]
Consequence_Rank	Functional consequence ranked by severity [1/2/3]
Transcript_Index	Functional consequence ranked by effect on transcript [1/2/3/4/5/6/8]
SYMBOL	HGNC gene symbol name
GeneDesc	Ensembl gene description
Cytoband	Cytogenetic location
RefSeq_mRNA	RefSeq mRNA ID
RefSeq_peptide	RefSeq peptide ID
Gene	Ensembl gene ID
Feature	Ensembl transcript ID
CCDS	CCDS ID
ENSP	Ensembl protein ID
EXON	Exon number(s)/total
Variant_In_Last_Coding_Exon	Is the variant in the last coding exon? [Y/N]
INTRON	Intron number(s)/total
cDNA_position	Variant position in transcript
CDS_position	Variant position in coding sequence
CDS_Length	Coding sequence length
Protein_position	Variant position in protein sequence
Amino_acids	Variant effect on amino acids [REF/ALT]
Codons	Variant effect on base codons [REF/ALT]
HGVSc	HGVS coding sequence name
HGVSp	HGVS protein sequence name
HGNC_ID	HGNC numerical ID
Cancer.Diagnosis	Cancer diagnosis in patient (organ of origin)
Reported.Age.Dx	Age at diagnosis of patient
Histopath.Type	EOC histopathological subtype [high-grade serous/high-grade endometrioid/adenocarcinoma/unknown]
Total_Allele_Count	Total number of that specific LoF variant in sample
Sample_AF	Total allele frequency of specific variant in sample
Total_Gene_Count	Total number of LoF variants for that specific gene in sample
Sample_Gene_Freq	Total frequency of LoF variants for that gene in sample
FILTER_RF_LOF_HIGHIMPACT_AC_0.005_NFE	Number of LoF variants for that gene in GnomAD non-cancer NFE population (excluding variants with AF > 0.005 and those flagged as failing 'RF'/'AC0'/'InbreedingCoeff' QC filters)
FILTER_RF_LOF_HIGHIMPACT_AF_0.005_NFE_ADJ	Total frequency of LoF variants for that gene in GnomAD non-cancer NFE population (excluding variants with AF > 0.005 and those flagged as failing 'RF'/'AC0'/'InbreedingCoeff' QC filters), adjusted to account for genes with multiple variants per individual
Sample_Gene_LOF_Freq_Ratio_GnomAD_NFE_0.005	Gene-level risk ratio for total frequency of LoF variants in sample vs GnomAD non-cancer NFE population
Total_Case_Alleles	Total number of all sequenced alleles in sample used for Fisher's test (i.e. 510*2=1020)
MAX_AN_NFE	Maximum total number of all sequenced allele for that gene in GnomAD non-cancer NFE population
P_value_Fisher_0.005_NFE	Calculated Fisher's test p-value for that gene
OR_0.005_NFE	Calculated Fisher's test odds ratio for that gene
95%CI_0.005_NFE	Calculated Fisher's test odds ratio 95% confidence intervals for that gene

## Sheet: Data 2
Sample ID	CHROM	POS	REF	ALT	Variant_Type	Consequence	Consequence_Rank	Transcript_Index	SYMBOL	GeneDesc	Cytoband	RefSeq_mRNA	RefSeq_peptide	Gene	Feature	CCDS	ENSP	EXON	Variant_In_Last_Coding_Exon	INTRON	cDNA_position	CDS_position	CDS_Length	Protein_position	Amino_acids	Codons	HGVSc	HGVSp	HGNC_ID	Cancer.Diagnosis	Reported.Age.Dx	Histopath.Type	Total_Allele_Count	Sample_AF	Total_Gene_Count	Sample_Gene_Freq	FILTER_RF_LOF_HIGHIMPACT_AC_0.005_NFE	FILTER_RF_LOF_HIGHIMPACT_AF_0.005_NFE_ADJ	Sample_Gene_LOF_Freq_Ratio_GnomAD_NFE_0.005	Total_Case_Alleles	MAX_AN_NFE	P_value_Fisher_0.005_NFE	OR_0.005_NFE	95%CI_0.005_NFE
PUB-5UQVG	16	67985754	G	GA	insertion	frameshift_variant	1	4	SLC12A4	solute carrier family 12 (potassium/chloride transporter), member 4 [Source:HGNC Symbol@@@Acc:10913]	q22.1	NM_001145962.1	NP_001139434.1	ENSG00000124067	ENST00000422611	CCDS54032.1	ENSP00000395983	'7/23	N	.	1149-1150	1109-1110	1087	370	I/IX	atc/atTc	ENST00000422611.2:c.1109dupT	ENSP00000395983.2:p.Gly372ArgfsTer20	10913	Ovary	66	High-grade endometrioid	2	0.00196078	6	0.00588235	54	0.00143377	4.10271	1020	118178	1.30681e-05	12.9424	4.54~30.13
PUB-P37C5	16	68002555	C	T	SNV	start_lost	3	1	SLC12A4	solute carrier family 12 (potassium/chloride transporter), member 4 [Source:HGNC Symbol@@@Acc:10913]	q22.1	NM_001145962.1	NP_001139434.1	ENSG00000124067	ENST00000422611	CCDS54032.1	ENSP00000395983	'1/23	N	.	43	3	1087	1	M/I	atG/atA	ENST00000422611.2:c.3G>A	ENSP00000395983.2:p.Met1?	10913	Ovary	67	High-grade serous	4	0.00392157	6	0.00588235	54	0.00143377	4.10271	1020	118178	1.30681e-05	12.9424	4.54~30.13
PUB-KH12P	16	68002555	C	T	SNV	start_lost	3	1	SLC12A4	solute carrier family 12 (potassium/chloride transporter), member 4 [Source:HGNC Symbol@@@Acc:10913]	q22.1	NM_001145962.1	NP_001139434.1	ENSG00000124067	ENST00000422611	CCDS54032.1	ENSP00000395983	'1/23	N	.	43	3	1087	1	M/I	atG/atA	ENST00000422611.2:c.3G>A	ENSP00000395983.2:p.Met1?	10913	Ovary	71	High-grade serous	4	0.00392157	6	0.00588235	54	0.00143377	4.10271	1020	118178	1.30681e-05	12.9424	4.54~30.13
PUB-SWU2E	16	68002555	C	T	SNV	start_lost	3	1	SLC12A4	solute carrier family 12 (potassium/chloride transporter), member 4 [Source:HGNC Symbol@@@Acc:10913]	q22.1	NM_001145962.1	NP_001139434.1	ENSG00000124067	ENST00000422611	CCDS54032.1	ENSP00000395983	'1/23	N	.	43	3	1087	1	M/I	atG/atA	ENST00000422611.2:c.3G>A	ENSP00000395983.2:p.Met1?	10913	Ovary	65	High-grade serous	4	0.00392157	6	0.00588235	54	0.00143377	4.10271	1020	118178	1.30681e-05	12.9424	4.54~30.13
PUB-5L8T4	16	67985754	G	GA	insertion	frameshift_variant	1	4	SLC12A4	solute carrier family 12 (potassium/chloride transporter), member 4 [Source:HGNC Symbol@@@Acc:10913]	q22.1	NM_001145962.1	NP_001139434.1	ENSG00000124067	ENST00000422611	CCDS54032.1	ENSP00000395983	'7/23	N	.	1149-1150	1109-1110	1087	370	I/IX	atc/atTc	ENST00000422611.2:c.1109dupT	ENSP00000395983.2:p.Gly372ArgfsTer20	10913	Ovary	72	High-grade serous	2	0.00196078	6	0.00588235	54	0.00143377	4.10271	1020	118178	1.30681e-05	12.9424	4.54~30.13
PUB-YS9UF	16	68002555	C	T	SNV	start_lost	3	1	SLC12A4	solute carrier family 12 (potassium/chloride transporter), member 4 [Source:HGNC Symbol@@@Acc:10913]	q22.1	NM_001145962.1	NP_001139434.1	ENSG00000124067	ENST00000422611	CCDS54032.1	ENSP00000395983	'1/23	N	.	43	3	1087	1	M/I	atG/atA	ENST00000422611.2:c.3G>A	ENSP00000395983.2:p.Met1?	10913	Ovary	58	High-grade serous	4	0.00392157	6	0.00588235	54	0.00143377	4.10271	1020	118178	1.30681e-05	12.9424	4.54~30.13
PUB-R0JXJ	3	183535807	TC	T	deletion	frameshift_variant	1	1	MAP6D1	MAP6 domain containing 1 [Source:HGNC Symbol@@@Acc:25753]	q27.1	NM_024871.2	NP_079147.1	ENSG00000180834	ENST00000318631	CCDS3247.1	ENSP00000314560	'2/3	N	.	524	493	199	165	D/X	Gac/ac	ENST00000318631.3:c.493delG	ENSP00000314560.3:p.Asp165ThrfsTer13	25753	Fallopian Tube	47	High-grade serous	1	0.000980392	3	0.00294118	9	0.000214315	13.7236	1020	117924	0.000130564	38.6391	6.72~155.55
PUB-HLQJ5	3	183543041	TGCCCCTGCGGCCGCCCGCCCCCGGTCCGC	T	deletion	frameshift_variant	1	1	MAP6D1	MAP6 domain containing 1 [Source:HGNC Symbol@@@Acc:25753]	q27.1	NM_024871.2	NP_079147.1	ENSG00000180834	ENST00000318631	CCDS3247.1	ENSP00000314560	'1/3	N	.	297-325	266-294	199	89-98	RGPGAGGRRG/X	cGCGGACCGGGGGCGGGCGGCCGCAGGGGC/c	ENST00000318631.3:c.266_294delGCGGACCGGGGGCGGGCGGCCGCAGGGGC	ENSP00000314560.3:p.Arg89GlnfsTer86	25753	Fallopian Tube	82	High-grade serous	2	0.00196078	3	0.00294118	9	0.000214315	13.7236	1020	117924	0.000130564	38.6391	6.72~155.55
PUB-PRTO5	3	183543041	TGCCCCTGCGGCCGCCCGCCCCCGGTCCGC	T	deletion	frameshift_variant	1	1	MAP6D1	MAP6 domain containing 1 [Source:HGNC Symbol@@@Acc:25753]	q27.1	NM_024871.2	NP_079147.1	ENSG00000180834	ENST00000318631	CCDS3247.1	ENSP00000314560	'1/3	N	.	297-325	266-294	199	89-98	RGPGAGGRRG/X	cGCGGACCGGGGGCGGGCGGCCGCAGGGGC/c	ENST00000318631.3:c.266_294delGCGGACCGGGGGCGGGCGGCCGCAGGGGC	ENSP00000314560.3:p.Arg89GlnfsTer86	25753	Ovary	66	High-grade serous	2	0.00196078	3	0.00294118	9	0.000214315	13.7236	1020	117924	0.000130564	38.6391	6.72~155.55
PUB-07769	15	45361216	CG	C	deletion	frameshift_variant	1	1	SORD	sorbitol dehydrogenase [Source:HGNC Symbol@@@Acc:11184]	q21.1	NM_003104.5	NP_003095.2	ENSG00000140263	ENST00000267814	CCDS10116.1	ENSP00000267814	'7/9	N	.	933	753	357	251	T/X	acG/ac	ENST00000267814.9:c.757delG	ENSP00000267814.9:p.Ala253GlnfsTer27	11184	Fallopian Tube	66	High-grade serous	6	0.00588235	6	0.00588235	89	0.000864367	6.80539	1020	118182	0.000176058	7.8511	2.8~17.83
PUB-A6JHW	15	45361216	CG	C	deletion	frameshift_variant	1	1	SORD	sorbitol dehydrogenase [Source:HGNC Symbol@@@Acc:11184]	q21.1	NM_003104.5	NP_003095.2	ENSG00000140263	ENST00000267814	CCDS10116.1	ENSP00000267814	'7/9	N	.	933	753	357	251	T/X	acG/ac	ENST00000267814.9:c.757delG	ENSP00000267814.9:p.Ala253GlnfsTer27	11184	Ovary	41	High-grade serous	6	0.00588235	6	0.00588235	89	0.000864367	6.80539	1020	118182	0.000176058	7.8511	2.8~17.83
PUB-PPGJ2	15	45361216	CG	C	deletion	frameshift_variant	1	1	SORD	sorbitol dehydrogenase [Source:HGNC Symbol@@@Acc:11184]	q21.1	NM_003104.5	NP_003095.2	ENSG00000140263	ENST00000267814	CCDS10116.1	ENSP00000267814	'7/9	N	.	933	753	357	251	T/X	acG/ac	ENST00000267814.9:c.757delG	ENSP00000267814.9:p.Ala253GlnfsTer27	11184	Ovary	70	High-grade serous	6	0.00588235	6	0.00588235	89	0.000864367	6.80539	1020	118182	0.000176058	7.8511	2.8~17.83
PUB-WJLZJ	15	45361216	CG	C	deletion	frameshift_variant	1	1	SORD	sorbitol dehydrogenase [Source:HGNC Symbol@@@Acc:11184]	q21.1	NM_003104.5	NP_003095.2	ENSG00000140263	ENST00000267814	CCDS10116.1	ENSP00000267814	'7/9	N	.	933	753	357	251	T/X	acG/ac	ENST00000267814.9:c.757delG	ENSP00000267814.9:p.Ala253GlnfsTer27	11184	Fallopian Tube	54	High-grade serous	6	0.00588235	6	0.00588235	89	0.000864367	6.80539	1020	118182	0.000176058	7.8511	2.8~17.83
PUB-UQI4B	15	45361216	CG	C	deletion	frameshift_variant	1	1	SORD	sorbitol dehydrogenase [Source:HGNC Symbol@@@Acc:11184]	q21.1	NM_003104.5	NP_003095.2	ENSG00000140263	ENST00000267814	CCDS10116.1	ENSP00000267814	'7/9	N	.	933	753	357	251	T/X	acG/ac	ENST00000267814.9:c.757delG	ENSP00000267814.9:p.Ala253GlnfsTer27	11184	Ovary	67	High-grade serous	6	0.00588235	6	0.00588235	89	0.000864367	6.80539	1020	118182	0.000176058	7.8511	2.8~17.83
PUB-K3JI1	15	45361216	CG	C	deletion	frameshift_variant	1	1	SORD	sorbitol dehydrogenase [Source:HGNC Symbol@@@Acc:11184]	q21.1	NM_003104.5	NP_003095.2	ENSG00000140263	ENST00000267814	CCDS10116.1	ENSP00000267814	'7/9	N	.	933	753	357	251	T/X	acG/ac	ENST00000267814.9:c.757delG	ENSP00000267814.9:p.Ala253GlnfsTer27	11184	Ovary	73	High-grade serous	6	0.00588235	6	0.00588235	89	0.000864367	6.80539	1020	118182	0.000176058	7.8511	2.8~17.83
PUB-U7P7F	11	64109842	C	T	SNV	stop_gained	1	1	CCDC88B	coiled-coil domain containing 88B [Source:HGNC Symbol@@@Acc:26757]	q13.1	NM_032251.5	NP_115627.6	ENSG00000168071	ENST00000356786	CCDS8072.2	ENSP00000349238	'9/27	N	.	942	898	1476	300	Q/*	Cag/Tag	ENST00000356786.5:c.898C>T	ENSP00000349238.5:p.Gln300Ter	26757	Ovary	43	High-grade serous	1	0.000980392	5	0.00490196	57	0.000688175	7.12313	1020	118146	0.000196628	10.2045	3.19~25.32
PUB-3OXX8	11	64122776	C	T	SNV	stop_gained	1	1	CCDC88B	coiled-coil domain containing 88B [Source:HGNC Symbol@@@Acc:26757]	q13.1	NM_032251.5	NP_115627.6	ENSG00000168071	ENST00000356786	CCDS8072.2	ENSP00000349238	'25/27	N	.	4254	4210	1476	1404	R/*	Cga/Tga	ENST00000356786.5:c.4210C>T	ENSP00000349238.5:p.Arg1404Ter	26757	Ovary	37	High-grade endometrioid	1	0.000980392	5	0.00490196	57	0.000688175	7.12313	1020	118146	0.000196628	10.2045	3.19~25.32
PUB-L5G37	11	64111693	T	TC	insertion	frameshift_variant	1	1	CCDC88B	coiled-coil domain containing 88B [Source:HGNC Symbol@@@Acc:26757]	q13.1	NM_032251.5	NP_115627.6	ENSG00000168071	ENST00000356786	CCDS8072.2	ENSP00000349238	'14/27	N	.	1724-1725	1680-1681	1476	560-561	-/X	-/C	ENST00000356786.5:c.1684dupC	ENSP00000349238.5:p.Leu562ProfsTer34	26757	Ovary	70	High-grade serous	1	0.000980392	5	0.00490196	57	0.000688175	7.12313	1020	118146	0.000196628	10.2045	3.19~25.32
PUB-WF2F5	11	64121186	G	C	SNV	splice_acceptor_variant	2	1	CCDC88B	coiled-coil domain containing 88B [Source:HGNC Symbol@@@Acc:26757]	q13.1	NM_032251.5	NP_115627.6	ENSG00000168071	ENST00000356786	CCDS8072.2	ENSP00000349238	.	N	'22/26	.	.	1476	.	.	.	ENST00000356786.5:c.3834-1G>C	.	26757	Fallopian Tube	63	High-grade serous	1	0.000980392	5	0.00490196	57	0.000688175	7.12313	1020	118146	0.000196628	10.2045	3.19~25.32
PUB-J3ODA	11	64110117	CT	C	deletion	frameshift_variant	1	1	CCDC88B	coiled-coil domain containing 88B [Source:HGNC Symbol@@@Acc:26757]	q13.1	NM_032251.5	NP_115627.6	ENSG00000168071	ENST00000356786	CCDS8072.2	ENSP00000349238	'10/27	N	.	1072	1028	1476	343	L/X	cTg/cg	ENST00000356786.5:c.1028delT	ENSP00000349238.5:p.Leu343ArgfsTer100	26757	Ovary	66	High-grade serous	1	0.000980392	5	0.00490196	57	0.000688175	7.12313	1020	118146	0.000196628	10.2045	3.19~25.32
PUB-8SDCZ	22	51014766	T	C	SNV	splice_acceptor_variant	2	2	CPT1B	carnitine palmitoyltransferase 1B (muscle) [Source:HGNC Symbol@@@Acc:2329]	q13.33	NM_001145135.1|NM_152245.2	NP_001138607.1|NP_689451.1	ENSG00000205560	ENST00000360719	CCDS14098.1	ENSP00000353945	.	N	'5/18	.	.	772	.	.	.	ENST00000360719.2:c.562-2A>G	.	2329	Ovary	68	High-grade serous	1	0.000980392	4	0.00392157	36	0.000622815	6.29652	1020	118148	0.000381638	12.9156	3.33~36.16
PUB-L09J6	22	51010552	C	G	SNV	splice_acceptor_variant	2	2	CPT1B	carnitine palmitoyltransferase 1B (muscle) [Source:HGNC Symbol@@@Acc:2329]	q13.33	NM_001145135.1|NM_152245.2	NP_001138607.1|NP_689451.1	ENSG00000205560	ENST00000360719	CCDS14098.1	ENSP00000353945	.	N	'12/18	.	.	772	.	.	.	ENST00000360719.2:c.1459-1G>C	.	2329	Peritoneal	76	High-grade serous	1	0.000980392	4	0.00392157	36	0.000622815	6.29652	1020	118148	0.000381638	12.9156	3.33~36.16
PUB-6WRWH	22	51008792	TG	T	deletion	frameshift_variant	1	6	CPT1B	carnitine palmitoyltransferase 1B (muscle) [Source:HGNC Symbol@@@Acc:2329]	q13.33	NM_001145135.1|NM_152245.2	NP_001138607.1|NP_689451.1	ENSG00000205560	ENST00000360719	CCDS14098.1	ENSP00000353945	'17/19	N	.	2209	2071	772	691	Q/X	Caa/aa	ENST00000360719.2:c.2071delC	ENSP00000353945.2:p.Gln691AsnfsTer25	2329	Peritoneal	66	High-grade serous	1	0.000980392	4	0.00392157	36	0.000622815	6.29652	1020	118148	0.000381638	12.9156	3.33~36.16
PUB-6WRWH	22	51010636	C	T	SNV	stop_gained	1	2	CPT1B	carnitine palmitoyltransferase 1B (muscle) [Source:HGNC Symbol@@@Acc:2329]	q13.33	NM_001145135.1|NM_152245.2	NP_001138607.1|NP_689451.1	ENSG00000205560	ENST00000360719	CCDS14098.1	ENSP00000353945	'12/19	N	.	1592	1454	772	485	W/*	tGg/tAg	ENST00000360719.2:c.1454G>A	ENSP00000353945.2:p.Trp485Ter	2329	Peritoneal	66	High-grade serous	1	0.000980392	4	0.00392157	36	0.000622815	6.29652	1020	118148	0.000381638	12.9156	3.33~36.16
PUB-7V374	19	59028425	G	A	SNV	stop_gained	1	2	ZBTB45	zinc finger and BTB domain containing 45 [Source:HGNC Symbol@@@Acc:23715]	q13.43	.	.	ENSG00000119574	ENST00000594051	CCDS12984.1	ENSP00000469089	'2/3	N	.	1097	616	511	206	R/*	Cga/Tga	ENST00000594051.1:c.616C>T	ENSP00000469089.1:p.Arg206Ter	23715	Fallopian Tube	65	High-grade serous	1	0.000980392	4	0.00392157	37	0.000484149	8.09993	1020	118094	0.000420756	12.5607	3.25~35.06
PUB-WIZBT	19	59028208	G	C	SNV	stop_gained	1	2	ZBTB45	zinc finger and BTB domain containing 45 [Source:HGNC Symbol@@@Acc:23715]	q13.43	.	.	ENSG00000119574	ENST00000594051	CCDS12984.1	ENSP00000469089	'2/3	N	.	1314	833	511	278	S/*	tCa/tGa	ENST00000594051.1:c.833C>G	ENSP00000469089.1:p.Ser278Ter	23715	Fallopian Tube	60	High-grade serous	1	0.000980392	4	0.00392157	37	0.000484149	8.09993	1020	118094	0.000420756	12.5607	3.25~35.06
PUB-R6ZS2	19	59028623	CAG	C	deletion	frameshift_variant	1	2	ZBTB45	zinc finger and BTB domain containing 45 [Source:HGNC Symbol@@@Acc:23715]	q13.43	.	.	ENSG00000119574	ENST00000594051	CCDS12984.1	ENSP00000469089	'2/3	N	.	897-898	416-417	511	139	P/X	cCT/c	ENST00000594051.1:c.416_417delCT	ENSP00000469089.1:p.Pro139ArgfsTer33	23715	Ovary	52	High-grade endometrioid	1	0.000980392	4	0.00392157	37	0.000484149	8.09993	1020	118094	0.000420756	12.5607	3.25~35.06
PUB-BT3YN	19	59028306	G	GA	insertion	frameshift_variant	1	2	ZBTB45	zinc finger and BTB domain containing 45 [Source:HGNC Symbol@@@Acc:23715]	q13.43	.	.	ENSG00000119574	ENST00000594051	CCDS12984.1	ENSP00000469089	'2/3	N	.	1215-1216	734-735	511	245	L/LX	ctc/ctTc	ENST00000594051.1:c.734dupT	ENSP00000469089.1:p.Thr246HisfsTer5	23715	Ovary	61	High-grade serous	1	0.000980392	4	0.00392157	37	0.000484149	8.09993	1020	118094	0.000420756	12.5607	3.25~35.06
PUB-FCKMX	8	23167180	C	T	SNV	splice_donor_variant	2	1	LOXL2	lysyl oxidase-like 2 [Source:HGNC Symbol@@@Acc:6666]	p21.3	NM_002318.2	NP_002309.1	ENSG00000134013	ENST00000389131	CCDS34864.1	ENSP00000373783	.	N	'10/13	.	.	774	.	.	.	ENST00000389131.3:c.1880+1G>A	.	6666	Ovary	68	High-grade serous	4	0.00392157	4	0.00392157	39	0.000674717	5.81217	1020	118184	0.000504419	11.9255	3.09~33.16
PUB-TV5KL	8	23167180	C	T	SNV	splice_donor_variant	2	1	LOXL2	lysyl oxidase-like 2 [Source:HGNC Symbol@@@Acc:6666]	p21.3	NM_002318.2	NP_002309.1	ENSG00000134013	ENST00000389131	CCDS34864.1	ENSP00000373783	.	N	'10/13	.	.	774	.	.	.	ENST00000389131.3:c.1880+1G>A	.	6666	Ovary	69	High-grade serous	4	0.00392157	4	0.00392157	39	0.000674717	5.81217	1020	118184	0.000504419	11.9255	3.09~33.16
PUB-LYFY5	8	23167180	C	T	SNV	splice_donor_variant	2	1	LOXL2	lysyl oxidase-like 2 [Source:HGNC Symbol@@@Acc:6666]	p21.3	NM_002318.2	NP_002309.1	ENSG00000134013	ENST00000389131	CCDS34864.1	ENSP00000373783	.	N	'10/13	.	.	774	.	.	.	ENST00000389131.3:c.1880+1G>A	.	6666	Ovary	62	High-grade serous	4	0.00392157	4	0.00392157	39	0.000674717	5.81217	1020	118184	0.000504419	11.9255	3.09~33.16
PUB-PWBKB	8	23167180	C	T	SNV	splice_donor_variant	2	1	LOXL2	lysyl oxidase-like 2 [Source:HGNC Symbol@@@Acc:6666]	p21.3	NM_002318.2	NP_002309.1	ENSG00000134013	ENST00000389131	CCDS34864.1	ENSP00000373783	.	N	'10/13	.	.	774	.	.	.	ENST00000389131.3:c.1880+1G>A	.	6666	Ovary	70	Unknown	4	0.00392157	4	0.00392157	39	0.000674717	5.81217	1020	118184	0.000504419	11.9255	3.09~33.16
PUB-9XXOO	X	48206934	C	T	SNV	splice_donor_variant	2	1	SSX3	synovial sarcoma, X breakpoint 3 [Source:HGNC Symbol@@@Acc:11337]	p11.23	NM_021014.3	NP_066294.1	ENSG00000165584	ENST00000298396	CCDS14291.1	ENSP00000298396	.	N	'7/7	.	.	188	.	.	.	ENST00000298396.2:c.*4+1G>A	.	11337	Ovary	42	High-grade serous	3	0.00294118	3	0.00294118	11	0.000134282	21.9029	1020	84194	0.000564001	22.556	4.04~85.75
PUB-TI67L	X	48206934	C	T	SNV	splice_donor_variant	2	1	SSX3	synovial sarcoma, X breakpoint 3 [Source:HGNC Symbol@@@Acc:11337]	p11.23	NM_021014.3	NP_066294.1	ENSG00000165584	ENST00000298396	CCDS14291.1	ENSP00000298396	.	N	'7/7	.	.	188	.	.	.	ENST00000298396.2:c.*4+1G>A	.	11337	Ovary	57	High-grade serous	3	0.00294118	3	0.00294118	11	0.000134282	21.9029	1020	84194	0.000564001	22.556	4.04~85.75
PUB-MBQFN	X	48206934	C	T	SNV	splice_donor_variant	2	1	SSX3	synovial sarcoma, X breakpoint 3 [Source:HGNC Symbol@@@Acc:11337]	p11.23	NM_021014.3	NP_066294.1	ENSG00000165584	ENST00000298396	CCDS14291.1	ENSP00000298396	.	N	'7/7	.	.	188	.	.	.	ENST00000298396.2:c.*4+1G>A	.	11337	Ovary	82	High-grade serous	3	0.00294118	3	0.00294118	11	0.000134282	21.9029	1020	84194	0.000564001	22.556	4.04~85.75
PUB-TENNY	4	25335033	A	AAT	insertion	frameshift_variant	1	1	ZCCHC4	zinc finger, CCHC domain containing 4 [Source:HGNC Symbol@@@Acc:22917]	p15.2	NM_024936.2	NP_079212.2	ENSG00000168228	ENST00000302874	CCDS43218.1	ENSP00000303468	'4/13	N	.	582-583	558-559	513	186-187	-/X	-/AT	ENST00000302874.4:c.558_559insAT	ENSP00000303468.4:p.Leu187IlefsTer21	22917	Ovary	82	High-grade serous	1	0.000980392	12	0.0117647	444	0.00381282	3.08556	1020	117670	0.000698721	3.143	1.61~5.57
PUB-7GYYG	4	25370763	GC	G	deletion	frameshift_variant	1	1	ZCCHC4	zinc finger, CCHC domain containing 4 [Source:HGNC Symbol@@@Acc:22917]	p15.2	NM_024936.2	NP_079212.2	ENSG00000168228	ENST00000302874	CCDS43218.1	ENSP00000303468	'13/13	Y	.	1544	1520	513	507	A/X	gCc/gc	ENST00000302874.4:c.1522delC	ENSP00000303468.4:p.His508IlefsTer14	22917	Fallopian Tube	58	High-grade serous	4	0.00392157	12	0.0117647	444	0.00381282	3.08556	1020	117670	0.000698721	3.143	1.61~5.57
PUB-OXX8B	4	25315756	CTG	C	deletion	frameshift_variant	1	1	ZCCHC4	zinc finger, CCHC domain containing 4 [Source:HGNC Symbol@@@Acc:22917]	p15.2	NM_024936.2	NP_079212.2	ENSG00000168228	ENST00000302874	CCDS43218.1	ENSP00000303468	'2/13	N	.	241-242	217-218	513	73	C/X	TGt/t	ENST00000302874.4:c.218_219delGT	ENSP00000303468.4:p.Cys73Ter	22917	Ovary	55	High-grade endometrioid	1	0.000980392	12	0.0117647	444	0.00381282	3.08556	1020	117670	0.000698721	3.143	1.61~5.57
PUB-78FMI	4	25370763	GC	G	deletion	frameshift_variant	1	1	ZCCHC4	zinc finger, CCHC domain containing 4 [Source:HGNC Symbol@@@Acc:22917]	p15.2	NM_024936.2	NP_079212.2	ENSG00000168228	ENST00000302874	CCDS43218.1	ENSP00000303468	'13/13	Y	.	1544	1520	513	507	A/X	gCc/gc	ENST00000302874.4:c.1522delC	ENSP00000303468.4:p.His508IlefsTer14	22917	Ovary	67	High-grade serous	4	0.00392157	12	0.0117647	444	0.00381282	3.08556	1020	117670	0.000698721	3.143	1.61~5.57
PUB-78V9C	4	25370763	GC	G	deletion	frameshift_variant	1	1	ZCCHC4	zinc finger, CCHC domain containing 4 [Source:HGNC Symbol@@@Acc:22917]	p15.2	NM_024936.2	NP_079212.2	ENSG00000168228	ENST00000302874	CCDS43218.1	ENSP00000303468	'13/13	Y	.	1544	1520	513	507	A/X	gCc/gc	ENST00000302874.4:c.1522delC	ENSP00000303468.4:p.His508IlefsTer14	22917	Ovary	42	High-grade serous	4	0.00392157	12	0.0117647	444	0.00381282	3.08556	1020	117670	0.000698721	3.143	1.61~5.57
PUB-FWG1Q	4	25366666	CA	C	deletion	frameshift_variant	1	1	ZCCHC4	zinc finger, CCHC domain containing 4 [Source:HGNC Symbol@@@Acc:22917]	p15.2	NM_024936.2	NP_079212.2	ENSG00000168228	ENST00000302874	CCDS43218.1	ENSP00000303468	'12/13	N	.	1309	1285	513	429	N/X	Aat/at	ENST00000302874.4:c.1286delA	ENSP00000303468.4:p.Asn429IlefsTer54	22917	Ovary	41	High-grade serous	6	0.00588235	12	0.0117647	444	0.00381282	3.08556	1020	117670	0.000698721	3.143	1.61~5.57
PUB-XCS9D	4	25366666	CA	C	deletion	frameshift_variant	1	1	ZCCHC4	zinc finger, CCHC domain containing 4 [Source:HGNC Symbol@@@Acc:22917]	p15.2	NM_024936.2	NP_079212.2	ENSG00000168228	ENST00000302874	CCDS43218.1	ENSP00000303468	'12/13	N	.	1309	1285	513	429	N/X	Aat/at	ENST00000302874.4:c.1286delA	ENSP00000303468.4:p.Asn429IlefsTer54	22917	Peritoneal	61	High-grade serous	6	0.00588235	12	0.0117647	444	0.00381282	3.08556	1020	117670	0.000698721	3.143	1.61~5.57
PUB-SUGLY	4	25366666	CA	C	deletion	frameshift_variant	1	1	ZCCHC4	zinc finger, CCHC domain containing 4 [Source:HGNC Symbol@@@Acc:22917]	p15.2	NM_024936.2	NP_079212.2	ENSG00000168228	ENST00000302874	CCDS43218.1	ENSP00000303468	'12/13	N	.	1309	1285	513	429	N/X	Aat/at	ENST00000302874.4:c.1286delA	ENSP00000303468.4:p.Asn429IlefsTer54	22917	Peritoneal	73	High-grade serous	6	0.00588235	12	0.0117647	444	0.00381282	3.08556	1020	117670	0.000698721	3.143	1.61~5.57
PUB-ZRDAA	4	25366666	CA	C	deletion	frameshift_variant	1	1	ZCCHC4	zinc finger, CCHC domain containing 4 [Source:HGNC Symbol@@@Acc:22917]	p15.2	NM_024936.2	NP_079212.2	ENSG00000168228	ENST00000302874	CCDS43218.1	ENSP00000303468	'12/13	N	.	1309	1285	513	429	N/X	Aat/at	ENST00000302874.4:c.1286delA	ENSP00000303468.4:p.Asn429IlefsTer54	22917	Fallopian Tube	63	High-grade serous	6	0.00588235	12	0.0117647	444	0.00381282	3.08556	1020	117670	0.000698721	3.143	1.61~5.57
PUB-EZ87I	4	25366666	CA	C	deletion	frameshift_variant	1	1	ZCCHC4	zinc finger, CCHC domain containing 4 [Source:HGNC Symbol@@@Acc:22917]	p15.2	NM_024936.2	NP_079212.2	ENSG00000168228	ENST00000302874	CCDS43218.1	ENSP00000303468	'12/13	N	.	1309	1285	513	429	N/X	Aat/at	ENST00000302874.4:c.1286delA	ENSP00000303468.4:p.Asn429IlefsTer54	22917	Ovary	55	High-grade serous	6	0.00588235	12	0.0117647	444	0.00381282	3.08556	1020	117670	0.000698721	3.143	1.61~5.57
PUB-S3571	4	25366666	CA	C	deletion	frameshift_variant	1	1	ZCCHC4	zinc finger, CCHC domain containing 4 [Source:HGNC Symbol@@@Acc:22917]	p15.2	NM_024936.2	NP_079212.2	ENSG00000168228	ENST00000302874	CCDS43218.1	ENSP00000303468	'12/13	N	.	1309	1285	513	429	N/X	Aat/at	ENST00000302874.4:c.1286delA	ENSP00000303468.4:p.Asn429IlefsTer54	22917	Fallopian Tube	64	High-grade serous	6	0.00588235	12	0.0117647	444	0.00381282	3.08556	1020	117670	0.000698721	3.143	1.61~5.57
PUB-H03DK	4	25370763	GC	G	deletion	frameshift_variant	1	1	ZCCHC4	zinc finger, CCHC domain containing 4 [Source:HGNC Symbol@@@Acc:22917]	p15.2	NM_024936.2	NP_079212.2	ENSG00000168228	ENST00000302874	CCDS43218.1	ENSP00000303468	'13/13	Y	.	1544	1520	513	507	A/X	gCc/gc	ENST00000302874.4:c.1522delC	ENSP00000303468.4:p.His508IlefsTer14	22917	Fallopian Tube	68	High-grade serous	4	0.00392157	12	0.0117647	444	0.00381282	3.08556	1020	117670	0.000698721	3.143	1.61~5.57
PUB-MWTHR	7	7678756	AT	A	deletion	frameshift_variant	1	1	RPA3	replication protein A3, 14kDa [Source:HGNC Symbol@@@Acc:10291]	p21.3	NM_002947.3	NP_002938.1	ENSG00000106399	ENST00000223129	CCDS5356.1	ENSP00000223129	'6/8	N	.	1290	118	121	40	M/X	Atg/tg	ENST00000223129.4:c.118delA	ENSP00000223129.4:p.Met40CysfsTer16	10291	Ovary	58	High-grade serous	1	0.000980392	3	0.00294118	18	0.000273082	10.7703	1020	118168	0.000740765	19.359	3.65~66.45
PUB-Y4437	7	7677493	A	G	SNV	splice_donor_variant	2	1	RPA3	replication protein A3, 14kDa [Source:HGNC Symbol@@@Acc:10291]	p21.3	NM_002947.3	NP_002938.1	ENSG00000106399	ENST00000223129	CCDS5356.1	ENSP00000223129	.	N	'7/7	.	.	121	.	.	.	ENST00000223129.4:c.283+2T>C	.	10291	Ovary	51	High-grade serous	1	0.000980392	3	0.00294118	18	0.000273082	10.7703	1020	118168	0.000740765	19.359	3.65~66.45
PUB-UGMNM	7	7679949	A	G	SNV	splice_donor_variant	2	1	RPA3	replication protein A3, 14kDa [Source:HGNC Symbol@@@Acc:10291]	p21.3	NM_002947.3	NP_002938.1	ENSG00000106399	ENST00000223129	CCDS5356.1	ENSP00000223129	.	N	'5/7	.	.	121	.	.	.	ENST00000223129.4:c.99+2T>C	.	10291	Ovary	60	High-grade serous	1	0.000980392	3	0.00294118	18	0.000273082	10.7703	1020	118168	0.000740765	19.359	3.65~66.45
PUB-ULBUA	4	146560724	C	T	SNV	stop_gained	1	1	MMAA	methylmalonic aciduria (cobalamin deficiency) cblA type [Source:HGNC Symbol@@@Acc:18871]	q31.21	NM_172250.2	NP_758454.1	ENSG00000151611	ENST00000281317	CCDS3766.1	ENSP00000281317	'2/7	N	.	1643	433	418	145	R/*	Cga/Tga	ENST00000281317.5:c.433C>T	ENSP00000281317.5:p.Arg145Ter	18871	Ovary	57	High-grade serous	3	0.00294118	5	0.00490196	78	0.000716593	6.84065	1020	118182	0.000760221	7.4591	2.35~18.22
PUB-M4AJ2	4	146560730	GGTCA	G	deletion	splice_donor_variant,intron_variant	2	1	MMAA	methylmalonic aciduria (cobalamin deficiency) cblA type [Source:HGNC Symbol@@@Acc:18871]	q31.21	NM_172250.2	NP_758454.1	ENSG00000151611	ENST00000281317	CCDS3766.1	ENSP00000281317	.	N	'2/6	.	.	418	.	.	.	ENST00000281317.5:c.439+4_439+7delAGTC	.	18871	Fallopian Tube	65	High-grade serous	1	0.000980392	5	0.00490196	78	0.000716593	6.84065	1020	118182	0.000760221	7.4591	2.35~18.22
PUB-31XA8	4	146567161	C	T	SNV	stop_gained	1	1	MMAA	methylmalonic aciduria (cobalamin deficiency) cblA type [Source:HGNC Symbol@@@Acc:18871]	q31.21	NM_172250.2	NP_758454.1	ENSG00000151611	ENST00000281317	CCDS3766.1	ENSP00000281317	'4/7	N	.	1796	586	418	196	R/*	Cga/Tga	ENST00000281317.5:c.586C>T	ENSP00000281317.5:p.Arg196Ter	18871	Ovary	25	High-grade serous	1	0.000980392	5	0.00490196	78	0.000716593	6.84065	1020	118182	0.000760221	7.4591	2.35~18.22
PUB-X7OO7	4	146560724	C	T	SNV	stop_gained	1	1	MMAA	methylmalonic aciduria (cobalamin deficiency) cblA type [Source:HGNC Symbol@@@Acc:18871]	q31.21	NM_172250.2	NP_758454.1	ENSG00000151611	ENST00000281317	CCDS3766.1	ENSP00000281317	'2/7	N	.	1643	433	418	145	R/*	Cga/Tga	ENST00000281317.5:c.433C>T	ENSP00000281317.5:p.Arg145Ter	18871	Ovary	73	High-grade serous	3	0.00294118	5	0.00490196	78	0.000716593	6.84065	1020	118182	0.000760221	7.4591	2.35~18.22
PUB-2TCR0	4	146560724	C	T	SNV	stop_gained	1	1	MMAA	methylmalonic aciduria (cobalamin deficiency) cblA type [Source:HGNC Symbol@@@Acc:18871]	q31.21	NM_172250.2	NP_758454.1	ENSG00000151611	ENST00000281317	CCDS3766.1	ENSP00000281317	'2/7	N	.	1643	433	418	145	R/*	Cga/Tga	ENST00000281317.5:c.433C>T	ENSP00000281317.5:p.Arg145Ter	18871	Ovary	54	High-grade serous	3	0.00294118	5	0.00490196	78	0.000716593	6.84065	1020	118182	0.000760221	7.4591	2.35~18.22
PUB-W97N2	3	49066772	G	T	SNV	stop_gained	1	1	IMPDH2	IMP (inosine 5'-monophosphate) dehydrogenase 2 [Source:HGNC Symbol@@@Acc:6053]	p21.31	NM_000884.2	NP_000875.2	ENSG00000178035	ENST00000326739	CCDS2786.1	ENSP00000321584	'1/14	N	.	52	12	514	4	Y/*	taC/taA	ENST00000326739.4:c.12C>A	ENSP00000321584.4:p.Tyr4Ter	6053	Peritoneal	45	High-grade serous	1	0.000980392	3	0.00294118	19	0.000460334	6.38922	1020	118188	0.000851869	18.3442	3.47~62.34
PUB-WF2F5	3	49065714	A	AGGTGTACAGTTGT	insertion	frameshift_variant	1	1	IMPDH2	IMP (inosine 5'-monophosphate) dehydrogenase 2 [Source:HGNC Symbol@@@Acc:6053]	p21.31	NM_000884.2	NP_000875.2	ENSG00000178035	ENST00000326739	CCDS2786.1	ENSP00000321584	'4/14	N	.	330-331	290-291	514	97	P/PQLYTX	cct/ccACAACTGTACACCt	ENST00000326739.4:c.278_290dupACAACTGTACACC	ENSP00000321584.4:p.Glu98GlnfsTer5	6053	Fallopian Tube	63	High-grade serous	1	0.000980392	3	0.00294118	19	0.000460334	6.38922	1020	118188	0.000851869	18.3442	3.47~62.34
PUB-QJ5BB	3	49062644	C	CCGTG	insertion	frameshift_variant	1	1	IMPDH2	IMP (inosine 5'-monophosphate) dehydrogenase 2 [Source:HGNC Symbol@@@Acc:6053]	p21.31	NM_000884.2	NP_000875.2	ENSG00000178035	ENST00000326739	CCDS2786.1	ENSP00000321584	'10/14	N	.	1104-1105	1064-1065	514	355	R/RTX	cgg/cgCACGg	ENST00000326739.4:c.1061_1064dupCACG	ENSP00000321584.4:p.Arg356ThrfsTer10	6053	Fallopian Tube	83	High-grade serous	1	0.000980392	3	0.00294118	19	0.000460334	6.38922	1020	118188	0.000851869	18.3442	3.47~62.34
PUB-1JPYH	13	45580341	CAG	C	deletion	frameshift_variant	1	3	GPALPP1	GPALPP motifs containing 1 [Source:HGNC Symbol@@@Acc:20298]	q14.12	.	.	ENSG00000133114	ENST00000361121	CCDS9394.1	ENSP00000355211	'3/12	N	.	262-263	227-228	340	76	Q/X	cAG/c	ENST00000361121.2:c.229_230delAG	ENSP00000355211.2:p.Arg77GlufsTer5	20298	Ovary	48	High-grade serous	2	0.00196078	3	0.00294118	19	0.000350292	8.39636	1020	118022	0.000855293	18.3182	3.47~62.25
PUB-OPVC8	13	45589219	G	A	SNV	splice_donor_variant	2	4	GPALPP1	GPALPP motifs containing 1 [Source:HGNC Symbol@@@Acc:20298]	q14.12	.	.	ENSG00000133114	ENST00000361121	CCDS9394.1	ENSP00000355211	.	N	'5/11	.	.	340	.	.	.	ENST00000361121.2:c.540+1G>A	.	20298	Fallopian Tube	79	High-grade serous	1	0.000980392	3	0.00294118	19	0.000350292	8.39636	1020	118022	0.000855293	18.3182	3.47~62.25
PUB-25VQV	13	45580341	CAG	C	deletion	frameshift_variant	1	3	GPALPP1	GPALPP motifs containing 1 [Source:HGNC Symbol@@@Acc:20298]	q14.12	.	.	ENSG00000133114	ENST00000361121	CCDS9394.1	ENSP00000355211	'3/12	N	.	262-263	227-228	340	76	Q/X	cAG/c	ENST00000361121.2:c.229_230delAG	ENSP00000355211.2:p.Arg77GlufsTer5	20298	Ovary	63	High-grade serous	2	0.00196078	3	0.00294118	19	0.000350292	8.39636	1020	118022	0.000855293	18.3182	3.47~62.25
PUB-EJ4NC	17	7606121	C	T	SNV	stop_gained	1	4	WRAP53	WD repeat containing, antisense to TP53 [Source:HGNC Symbol@@@Acc:25522]	p13.1	.	.	ENSG00000141499	ENST00000316024	CCDS11119.1	ENSP00000324203	'8/10	N	.	3573	1225	548	409	R/*	Cga/Tga	ENST00000316024.5:c.1225C>T	ENSP00000324203.5:p.Arg409Ter	25522	Ovary	65	High-grade serous	1	0.000980392	4	0.00392157	49	0.000510797	7.67735	1020	118184	0.00111869	9.4922	2.48~25.96
PUB-WR42I	17	7604097	TG	T	deletion	frameshift_variant	1	5	WRAP53	WD repeat containing, antisense to TP53 [Source:HGNC Symbol@@@Acc:25522]	p13.1	.	.	ENSG00000141499	ENST00000316024	CCDS11119.1	ENSP00000324203	'4/10	N	.	3030	682	548	228	D/X	Gat/at	ENST00000316024.5:c.682delG	ENSP00000324203.5:p.Asp228IlefsTer7	25522	Ovary	44	High-grade serous	1	0.000980392	4	0.00392157	49	0.000510797	7.67735	1020	118184	0.00111869	9.4922	2.48~25.96
PUB-5JKRY	17	7605056	G	GT	insertion	frameshift_variant	1	5	WRAP53	WD repeat containing, antisense to TP53 [Source:HGNC Symbol@@@Acc:25522]	p13.1	.	.	ENSG00000141499	ENST00000316024	CCDS11119.1	ENSP00000324203	'6/10	N	.	3252-3253	904-905	548	302	V/VX	gtt/gTtt	ENST00000316024.5:c.910dupT	ENSP00000324203.5:p.Ser304PhefsTer53	25522	Ovary	63	High-grade serous	1	0.000980392	4	0.00392157	49	0.000510797	7.67735	1020	118184	0.00111869	9.4922	2.48~25.96
PUB-FMQOW	17	7591982	ACT	A	deletion	frameshift_variant	1	6	WRAP53	WD repeat containing, antisense to TP53 [Source:HGNC Symbol@@@Acc:25522]	p13.1	.	.	ENSG00000141499	ENST00000316024	CCDS11119.1	ENSP00000324203	'1/10	N	.	2365-2366	17-18	548	6	T/X	aCT/a	ENST00000316024.5:c.18_19delTC	ENSP00000324203.5:p.Gln7ThrfsTer27	25522	Ovary	60	High-grade serous	1	0.000980392	4	0.00392157	49	0.000510797	7.67735	1020	118184	0.00111869	9.4922	2.48~25.96
PUB-BGL6F	18	51880884	ATC	A	deletion	frameshift_variant	1	2	STARD6	StAR-related lipid transfer (START) domain containing 6 [Source:HGNC Symbol@@@Acc:18066]	q21.2	.	.	ENSG00000174448	ENST00000581310	CCDS11955.1	ENSP00000462349	'4/9	N	.	432-433	58-59	220	20	D/X	GAt/t	ENST00000581310.1:c.58_59delGA	ENSP00000462349.1:p.Asp20TyrfsTer8	18066	Ovary	59	High-grade serous	1	0.000980392	3	0.00294118	22	0.000644293	4.56497	1020	118122	0.00125019	15.8346	3.03~52.79
PUB-XCS9D	18	51851180	G	C	SNV	stop_gained	1	3	STARD6	StAR-related lipid transfer (START) domain containing 6 [Source:HGNC Symbol@@@Acc:18066]	q21.2	.	.	ENSG00000174448	ENST00000581310	CCDS11955.1	ENSP00000462349	'9/9	Y	.	919	545	220	182	S/*	tCa/tGa	ENST00000581310.1:c.545C>G	ENSP00000462349.1:p.Ser182Ter	18066	Peritoneal	61	High-grade serous	1	0.000980392	3	0.00294118	22	0.000644293	4.56497	1020	118122	0.00125019	15.8346	3.03~52.79
PUB-6IJYZ	18	51858172	G	A	SNV	stop_gained	1	2	STARD6	StAR-related lipid transfer (START) domain containing 6 [Source:HGNC Symbol@@@Acc:18066]	q21.2	.	.	ENSG00000174448	ENST00000581310	CCDS11955.1	ENSP00000462349	'7/9	N	.	699	325	220	109	R/*	Cga/Tga	ENST00000581310.1:c.325C>T	ENSP00000462349.1:p.Arg109Ter	18066	Ovary	67	High-grade serous	1	0.000980392	3	0.00294118	22	0.000644293	4.56497	1020	118122	0.00125019	15.8346	3.03~52.79
PUB-EJ4NC	17	73569705	C	T	SNV	stop_gained	1	2	LLGL2	lethal giant larvae homolog 2 (Drosophila) [Source:HGNC Symbol@@@Acc:6629]	q25.1	NM_001031803.1	NP_001026973.1	ENSG00000073350	ENST00000392550	CCDS32733.1	ENSP00000376333	'21/26	N	.	2986	2869	1020	957	R/*	Cga/Tga	ENST00000392550.3:c.2869C>T	ENSP00000376333.3:p.Arg957Ter	6629	Ovary	65	High-grade serous	2	0.00196078	4	0.00392157	55	0.000571696	6.85953	1020	118164	0.00167084	8.4537	2.22~22.95
PUB-21TTB	17	73569314	GA	G	deletion	frameshift_variant	1	2	LLGL2	lethal giant larvae homolog 2 (Drosophila) [Source:HGNC Symbol@@@Acc:6629]	q25.1	NM_001031803.1	NP_001026973.1	ENSG00000073350	ENST00000392550	CCDS32733.1	ENSP00000376333	'20/26	N	.	2798	2681	1020	894	D/X	gAc/gc	ENST00000392550.3:c.2681delA	ENSP00000376333.3:p.Asp894AlafsTer19	6629	Ovary	80	Adenocarcinoma	1	0.000980392	4	0.00392157	55	0.000571696	6.85953	1020	118164	0.00167084	8.4537	2.22~22.95
PUB-C7OZT	17	73566560	CG	C	deletion	frameshift_variant	1	2	LLGL2	lethal giant larvae homolog 2 (Drosophila) [Source:HGNC Symbol@@@Acc:6629]	q25.1	NM_001031803.1	NP_001026973.1	ENSG00000073350	ENST00000392550	CCDS32733.1	ENSP00000376333	'16/26	N	.	2124	2007	1020	669	P/X	ccG/cc	ENST00000392550.3:c.2008delG	ENSP00000376333.3:p.Ala670LeufsTer54	6629	Ovary	78	High-grade serous	1	0.000980392	4	0.00392157	55	0.000571696	6.85953	1020	118164	0.00167084	8.4537	2.22~22.95
PUB-LKOD9	17	73569705	C	T	SNV	stop_gained	1	2	LLGL2	lethal giant larvae homolog 2 (Drosophila) [Source:HGNC Symbol@@@Acc:6629]	q25.1	NM_001031803.1	NP_001026973.1	ENSG00000073350	ENST00000392550	CCDS32733.1	ENSP00000376333	'21/26	N	.	2986	2869	1020	957	R/*	Cga/Tga	ENST00000392550.3:c.2869C>T	ENSP00000376333.3:p.Arg957Ter	6629	Fallopian Tube	64	High-grade serous	2	0.00196078	4	0.00392157	55	0.000571696	6.85953	1020	118164	0.00167084	8.4537	2.22~22.95
PUB-58A4L	1	16101422	TACAGGGCTGG	T	deletion	frameshift_variant	1	1	FBLIM1	filamin binding LIM protein 1 [Source:HGNC Symbol@@@Acc:24686]	p36.21	NM_001024215.1	NP_001019386.1	ENSG00000162458	ENST00000441801	CCDS44064.1	ENSP00000416387	'6/6	Y	.	1229-1238	1022-1031	374	341-344	YRAG/X	tACAGGGCTGGg/tg	ENST00000441801.2:c.1022_1031delACAGGGCTGG	ENSP00000416387.2:p.Tyr341CysfsTer40	24686	Ovary	63	High-grade serous	1	0.000980392	3	0.00294118	26	0.00052167	5.63801	1020	118160	0.00193455	13.3978	2.59~43.82
PUB-IXQKT	1	16101479	C	T	SNV	stop_gained	1	1	FBLIM1	filamin binding LIM protein 1 [Source:HGNC Symbol@@@Acc:24686]	p36.21	NM_001024215.1	NP_001019386.1	ENSG00000162458	ENST00000441801	CCDS44064.1	ENSP00000416387	'6/6	Y	.	1285	1078	374	360	R/*	Cga/Tga	ENST00000441801.2:c.1078C>T	ENSP00000416387.2:p.Arg360Ter	24686	Ovary	70	High-grade serous	2	0.00196078	3	0.00294118	26	0.00052167	5.63801	1020	118160	0.00193455	13.3978	2.59~43.82
PUB-X7OO7	1	16101479	C	T	SNV	stop_gained	1	1	FBLIM1	filamin binding LIM protein 1 [Source:HGNC Symbol@@@Acc:24686]	p36.21	NM_001024215.1	NP_001019386.1	ENSG00000162458	ENST00000441801	CCDS44064.1	ENSP00000416387	'6/6	Y	.	1285	1078	374	360	R/*	Cga/Tga	ENST00000441801.2:c.1078C>T	ENSP00000416387.2:p.Arg360Ter	24686	Ovary	73	High-grade serous	2	0.00196078	3	0.00294118	26	0.00052167	5.63801	1020	118160	0.00193455	13.3978	2.59~43.82
PUB-COP45	10	73574799	A	T	SNV	stop_gained	1	1	CDH23	cadherin-related 23 [Source:HGNC Symbol@@@Acc:13733]	q22.1	NM_001171933.1|NM_001171934.1	NP_001165404.1|NP_001165405.1|NP_001165406.1	ENSG00000107736	ENST00000398788	CCDS53540.1	ENSP00000381768	'23/23	Y	.	3426	3109	1114	1037	K/*	Aag/Tag	ENST00000398788.3:c.3109A>T	ENSP00000381768.3:p.Lys1037Ter	13733	Ovary	40	High-grade serous	1	0.000980392	3	0.00294118	26	0.000445045	6.60872	1020	117694	0.00195615	13.3452	2.58~43.65
PUB-7IV8M	10	73573091	TC	T	deletion	frameshift_variant	1	1	CDH23	cadherin-related 23 [Source:HGNC Symbol@@@Acc:13733]	q22.1	NM_001171933.1|NM_001171934.1	NP_001165404.1|NP_001165405.1|NP_001165406.1	ENSG00000107736	ENST00000398788	CCDS53540.1	ENSP00000381768	'22/23	N	.	3322	3005	1114	1002	S/X	tCc/tc	ENST00000398788.3:c.3006delC	ENSP00000381768.3:p.Ser1003ProfsTer5	13733	Ovary	49	High-grade serous	1	0.000980392	3	0.00294118	26	0.000445045	6.60872	1020	117694	0.00195615	13.3452	2.58~43.65
PUB-31XA8	10	73567347	C	T	SNV	stop_gained	1	2	CDH23	cadherin-related 23 [Source:HGNC Symbol@@@Acc:13733]	q22.1	NM_001171933.1|NM_001171934.1	NP_001165404.1|NP_001165405.1|NP_001165406.1	ENSG00000107736	ENST00000398788	CCDS53540.1	ENSP00000381768	'12/23	N	.	1980	1663	1114	555	R/*	Cga/Tga	ENST00000398788.3:c.1663C>T	ENSP00000381768.3:p.Arg555Ter	13733	Ovary	25	High-grade serous	1	0.000980392	3	0.00294118	26	0.000445045	6.60872	1020	117694	0.00195615	13.3452	2.58~43.65
PUB-AF099	10	91066038	C	T	SNV	stop_gained	1	1	IFIT2	interferon-induced protein with tetratricopeptide repeats 2 [Source:HGNC Symbol@@@Acc:5409]	q23.31	NM_001547.4	NP_001538.4	ENSG00000119922	ENST00000371826	CCDS41548.1	ENSP00000360891	'2/2	Y	.	494	325	472	109	R/*	Cga/Tga	ENST00000371826.3:c.325C>T	ENSP00000360891.3:p.Arg109Ter	5409	Fallopian Tube	70	High-grade serous	3	0.00294118	4	0.00392157	58	0.000525723	7.45938	1020	117714	0.00203457	7.986	2.1~21.63
PUB-9XXOO	10	91066038	C	T	SNV	stop_gained	1	1	IFIT2	interferon-induced protein with tetratricopeptide repeats 2 [Source:HGNC Symbol@@@Acc:5409]	q23.31	NM_001547.4	NP_001538.4	ENSG00000119922	ENST00000371826	CCDS41548.1	ENSP00000360891	'2/2	Y	.	494	325	472	109	R/*	Cga/Tga	ENST00000371826.3:c.325C>T	ENSP00000360891.3:p.Arg109Ter	5409	Ovary	42	High-grade serous	3	0.00294118	4	0.00392157	58	0.000525723	7.45938	1020	117714	0.00203457	7.986	2.1~21.63
PUB-L5G37	10	91066844	T	G	SNV	stop_gained	1	1	IFIT2	interferon-induced protein with tetratricopeptide repeats 2 [Source:HGNC Symbol@@@Acc:5409]	q23.31	NM_001547.4	NP_001538.4	ENSG00000119922	ENST00000371826	CCDS41548.1	ENSP00000360891	'2/2	Y	.	1300	1131	472	377	Y/*	taT/taG	ENST00000371826.3:c.1131T>G	ENSP00000360891.3:p.Tyr377Ter	5409	Ovary	70	High-grade serous	1	0.000980392	4	0.00392157	58	0.000525723	7.45938	1020	117714	0.00203457	7.986	2.1~21.63
PUB-SV5CQ	10	91066038	C	T	SNV	stop_gained	1	1	IFIT2	interferon-induced protein with tetratricopeptide repeats 2 [Source:HGNC Symbol@@@Acc:5409]	q23.31	NM_001547.4	NP_001538.4	ENSG00000119922	ENST00000371826	CCDS41548.1	ENSP00000360891	'2/2	Y	.	494	325	472	109	R/*	Cga/Tga	ENST00000371826.3:c.325C>T	ENSP00000360891.3:p.Arg109Ter	5409	Ovary	69	High-grade serous	3	0.00294118	4	0.00392157	58	0.000525723	7.45938	1020	117714	0.00203457	7.986	2.1~21.63
PUB-194H5	12	110924419	C	T	SNV	stop_gained	1	1	FAM216A	family with sequence similarity 216, member A [Source:HGNC Symbol@@@Acc:30180]	q24.11	NM_013300.2	NP_037432.2	ENSG00000204856	ENST00000377673	CCDS31899.1	ENSP00000366901	'5/7	N	.	1029	517	273	173	Q/*	Caa/Taa	ENST00000377673.5:c.517C>T	ENSP00000366901.5:p.Gln173Ter	30180	Ovary	53	High-grade endometrioid	1	0.000980392	4	0.00392157	60	0.000654175	5.99467	1020	118152	0.00225621	7.7486	2.04~20.95
PUB-FWG1Q	12	110924261	C	T	SNV	splice_donor_variant	2	1	FAM216A	family with sequence similarity 216, member A [Source:HGNC Symbol@@@Acc:30180]	q24.11	NM_013300.2	NP_037432.2	ENSG00000204856	ENST00000377673	CCDS31899.1	ENSP00000366901	.	N	'4/6	.	.	273	.	.	.	ENST00000377673.5:c.436+2C>T	.	30180	Ovary	41	High-grade serous	2	0.00196078	4	0.00392157	60	0.000654175	5.99467	1020	118152	0.00225621	7.7486	2.04~20.95
PUB-MBQFN	12	110927849	CAT	C	deletion	frameshift_variant	1	1	FAM216A	family with sequence similarity 216, member A [Source:HGNC Symbol@@@Acc:30180]	q24.11	NM_013300.2	NP_037432.2	ENSG00000204856	ENST00000377673	CCDS31899.1	ENSP00000366901	'7/7	Y	.	1242-1243	730-731	273	244	M/X	ATg/g	ENST00000377673.5:c.730_731delAT	ENSP00000366901.5:p.Met244GlufsTer2	30180	Ovary	82	High-grade serous	1	0.000980392	4	0.00392157	60	0.000654175	5.99467	1020	118152	0.00225621	7.7486	2.04~20.95
PUB-B9PEL	12	110924261	C	T	SNV	splice_donor_variant	2	1	FAM216A	family with sequence similarity 216, member A [Source:HGNC Symbol@@@Acc:30180]	q24.11	NM_013300.2	NP_037432.2	ENSG00000204856	ENST00000377673	CCDS31899.1	ENSP00000366901	.	N	'4/6	.	.	273	.	.	.	ENST00000377673.5:c.436+2C>T	.	30180	Ovary	68	High-grade serous	2	0.00196078	4	0.00392157	60	0.000654175	5.99467	1020	118152	0.00225621	7.7486	2.04~20.95
PUB-NFUNH	14	37969273	C	T	SNV	stop_gained	1	1	MIPOL1	mirror-image polydactyly 1 [Source:HGNC Symbol@@@Acc:21460]	q21.1	NM_138731.6|NM_001195297.1|NM_001195296.1	NP_001182225.1|NP_001182226.1|NP_620059.1	ENSG00000151338	ENST00000327441	CCDS9664.1	ENSP00000333539	'13/14	N	.	1658	1192	442	398	R/*	Cga/Tga	ENST00000327441.7:c.1192C>T	ENSP00000333539.7:p.Arg398Ter	21460	Ovary	61	High-grade serous	1	0.000980392	4	0.00392157	60	0.000651425	6.01999	1020	118060	0.00226248	7.7426	2.04~20.93
PUB-L2USO	14	37737999	G	A	SNV	splice_donor_variant	2	1	MIPOL1	mirror-image polydactyly 1 [Source:HGNC Symbol@@@Acc:21460]	q13.3	NM_138731.6|NM_001195297.1|NM_001195296.1	NP_001182225.1|NP_001182226.1|NP_620059.1	ENSG00000151338	ENST00000327441	CCDS9664.1	ENSP00000333539	.	N	'6/13	.	.	442	.	.	.	ENST00000327441.7:c.387+1G>A	.	21460	Ovary	51	High-grade serous	1	0.000980392	4	0.00392157	60	0.000651425	6.01999	1020	118060	0.00226248	7.7426	2.04~20.93
PUB-SUGLY	14	37736305	C	G	SNV	stop_gained	1	1	MIPOL1	mirror-image polydactyly 1 [Source:HGNC Symbol@@@Acc:21460]	q13.3	NM_138731.6|NM_001195297.1|NM_001195296.1	NP_001182225.1|NP_001182226.1|NP_620059.1	ENSG00000151338	ENST00000327441	CCDS9664.1	ENSP00000333539	'5/14	N	.	648	182	442	61	S/*	tCa/tGa	ENST00000327441.7:c.182C>G	ENSP00000333539.7:p.Ser61Ter	21460	Peritoneal	73	High-grade serous	1	0.000980392	4	0.00392157	60	0.000651425	6.01999	1020	118060	0.00226248	7.7426	2.04~20.93
PUB-HLQJ5	14	37969343	AG	A	deletion	splice_donor_variant	2	1	MIPOL1	mirror-image polydactyly 1 [Source:HGNC Symbol@@@Acc:21460]	q21.1	NM_138731.6|NM_001195297.1|NM_001195296.1	NP_001182225.1|NP_001182226.1|NP_620059.1	ENSG00000151338	ENST00000327441	CCDS9664.1	ENSP00000333539	.	N	'13/13	.	.	442	.	.	.	ENST00000327441.7:c.1262+1delG	.	21460	Fallopian Tube	82	High-grade serous	1	0.000980392	4	0.00392157	60	0.000651425	6.01999	1020	118060	0.00226248	7.7426	2.04~20.93
PUB-Z7JTY	2	33487879	C	T	SNV	stop_gained	1	8	LTBP1	latent transforming growth factor beta binding protein 1 [Source:HGNC Symbol@@@Acc:6714]	p22.3	.	.	ENSG00000049323	ENST00000404816	CCDS33177.2	ENSP00000386043	'14/34	N	.	2862	2509	1721	837	Q/*	Cag/Tag	ENST00000404816.2:c.2509C>T	ENSP00000386043.2:p.Gln837Ter	6714	Ovary	44	High-grade serous	1	0.000980392	3	0.00294118	28	0.00056471	5.20829	1020	118172	0.00234912	12.4455	2.42~40.42
PUB-EOVJJ	2	33335648	G	T	SNV	splice_acceptor_variant	2	2	LTBP1	latent transforming growth factor beta binding protein 1 [Source:HGNC Symbol@@@Acc:6714]	p22.3	.	.	ENSG00000049323	ENST00000404816	CCDS33177.2	ENSP00000386043	.	N	'3/33	.	.	1721	.	.	.	ENST00000404816.2:c.864-1G>T	.	6714	Fallopian Tube	65	High-grade serous	1	0.000980392	3	0.00294118	28	0.00056471	5.20829	1020	118172	0.00234912	12.4455	2.42~40.42
PUB-FI838	2	33482553	CG	C	deletion	frameshift_variant	1	8	LTBP1	latent transforming growth factor beta binding protein 1 [Source:HGNC Symbol@@@Acc:6714]	p22.3	.	.	ENSG00000049323	ENST00000404816	CCDS33177.2	ENSP00000386043	'12/34	N	.	2724	2371	1721	791	G/X	Ggg/gg	ENST00000404816.2:c.2373delG	ENSP00000386043.2:p.Pro792GlnfsTer49	6714	Ovary	61	Adenocarcinoma	1	0.000980392	3	0.00294118	28	0.00056471	5.20829	1020	118172	0.00234912	12.4455	2.42~40.42
PUB-AC6OY	7	139657486	C	T	SNV	stop_gained	1	5	TBXAS1	thromboxane A synthase 1 (platelet) [Source:HGNC Symbol@@@Acc:11609]	q34	NM_001166253.1	NP_001159725|NP_001159725.1	ENSG00000059377	ENST00000416849	CCDS55174.1	ENSP00000389414	'9/14	N	.	1118	883	580	295	R/*	Cga/Tga	ENST00000416849.2:c.883C>T	ENSP00000389414.2:p.Arg295Ter	11609	Fallopian Tube	69	High-grade serous	1	0.000980392	4	0.00392157	61	0.000623083	6.29381	1020	118186	0.0023856	7.6238	2.01~20.6
PUB-LCVA9	7	139661980	C	CT	insertion	frameshift_variant	1	5	TBXAS1	thromboxane A synthase 1 (platelet) [Source:HGNC Symbol@@@Acc:11609]	q34	NM_001166253.1	NP_001159725|NP_001159725.1	ENSG00000059377	ENST00000416849	CCDS55174.1	ENSP00000389414	'10/14	N	.	1458-1459	1223-1224	580	408	P/PX	cct/ccTt	ENST00000416849.2:c.1224dupT	ENSP00000389414.2:p.Asp409Ter	11609	Ovary	55	High-grade endometrioid	1	0.000980392	4	0.00392157	61	0.000623083	6.29381	1020	118186	0.0023856	7.6238	2.01~20.6
PUB-CX65G	7	139611023	G	T	SNV	splice_acceptor_variant	2	5	TBXAS1	thromboxane A synthase 1 (platelet) [Source:HGNC Symbol@@@Acc:11609]	q34	NM_001166253.1	NP_001159725|NP_001159725.1	ENSG00000059377	ENST00000416849	CCDS55174.1	ENSP00000389414	.	N	'3/13	.	.	580	.	.	.	ENST00000416849.2:c.240-1G>T	.	11609	Fallopian Tube	66	High-grade serous	1	0.000980392	4	0.00392157	61	0.000623083	6.29381	1020	118186	0.0023856	7.6238	2.01~20.6
PUB-1E2ZO	7	139529193	GA	G	deletion	frameshift_variant	1	1	TBXAS1	thromboxane A synthase 1 (platelet) [Source:HGNC Symbol@@@Acc:11609]	q34	NM_001166253.1	NP_001159725|NP_001159725.1	ENSG00000059377	ENST00000416849	CCDS55174.1	ENSP00000389414	'1/14	N	.	243	8	580	3	E/X	gAa/ga	ENST00000416849.2:c.9delA	ENSP00000389414.2:p.Ala4ProfsTer5	11609	Ovary	42	Unknown	1	0.000980392	4	0.00392157	61	0.000623083	6.29381	1020	118186	0.0023856	7.6238	2.01~20.6
PUB-ROW8I	3	123650335	G	A	SNV	stop_gained	1	1	CCDC14	coiled-coil domain containing 14 [Source:HGNC Symbol@@@Acc:25766]	q21.1	NM_022757.4	NP_073594.4	ENSG00000175455	ENST00000433542	CCDS3025.2	ENSP00000395706	'10/12	N	.	1886	1486	912	496	Q/*	Caa/Taa	ENST00000433542.2:c.1486C>T	ENSP00000395706.2:p.Gln496Ter	25766	Ovary	57	High-grade serous	4	0.00392157	6	0.00588235	150	0.00184812	3.18288	1020	117950	0.00239726	4.6468	1.67~10.39
PUB-2HQH8	3	123650335	G	A	SNV	stop_gained	1	1	CCDC14	coiled-coil domain containing 14 [Source:HGNC Symbol@@@Acc:25766]	q21.1	NM_022757.4	NP_073594.4	ENSG00000175455	ENST00000433542	CCDS3025.2	ENSP00000395706	'10/12	N	.	1886	1486	912	496	Q/*	Caa/Taa	ENST00000433542.2:c.1486C>T	ENSP00000395706.2:p.Gln496Ter	25766	Ovary	71	High-grade serous	4	0.00392157	6	0.00588235	150	0.00184812	3.18288	1020	117950	0.00239726	4.6468	1.67~10.39
PUB-IBX33	3	123680026	G	A	SNV	stop_gained	1	1	CCDC14	coiled-coil domain containing 14 [Source:HGNC Symbol@@@Acc:25766]	q21.1	NM_022757.4	NP_073594.4	ENSG00000175455	ENST00000433542	CCDS3025.2	ENSP00000395706	'1/12	N	.	539	139	912	47	R/*	Cga/Tga	ENST00000433542.2:c.139C>T	ENSP00000395706.2:p.Arg47Ter	25766	Ovary	58	High-grade serous	1	0.000980392	6	0.00588235	150	0.00184812	3.18288	1020	117950	0.00239726	4.6468	1.67~10.39
PUB-HLQJ5	3	123650335	G	A	SNV	stop_gained	1	1	CCDC14	coiled-coil domain containing 14 [Source:HGNC Symbol@@@Acc:25766]	q21.1	NM_022757.4	NP_073594.4	ENSG00000175455	ENST00000433542	CCDS3025.2	ENSP00000395706	'10/12	N	.	1886	1486	912	496	Q/*	Caa/Taa	ENST00000433542.2:c.1486C>T	ENSP00000395706.2:p.Gln496Ter	25766	Fallopian Tube	82	High-grade serous	4	0.00392157	6	0.00588235	150	0.00184812	3.18288	1020	117950	0.00239726	4.6468	1.67~10.39
PUB-PRTO5	3	123650335	G	A	SNV	stop_gained	1	1	CCDC14	coiled-coil domain containing 14 [Source:HGNC Symbol@@@Acc:25766]	q21.1	NM_022757.4	NP_073594.4	ENSG00000175455	ENST00000433542	CCDS3025.2	ENSP00000395706	'10/12	N	.	1886	1486	912	496	Q/*	Caa/Taa	ENST00000433542.2:c.1486C>T	ENSP00000395706.2:p.Gln496Ter	25766	Ovary	66	High-grade serous	4	0.00392157	6	0.00588235	150	0.00184812	3.18288	1020	117950	0.00239726	4.6468	1.67~10.39
PUB-DM5J4	3	123674951	TAC	T	deletion	frameshift_variant	1	1	CCDC14	coiled-coil domain containing 14 [Source:HGNC Symbol@@@Acc:25766]	q21.1	NM_022757.4	NP_073594.4	ENSG00000175455	ENST00000433542	CCDS3025.2	ENSP00000395706	'4/12	N	.	713-714	313-314	912	105	V/X	GTa/a	ENST00000433542.2:c.313_314delGT	ENSP00000395706.2:p.Val105ThrfsTer4	25766	Ovary	49	High-grade serous	1	0.000980392	6	0.00588235	150	0.00184812	3.18288	1020	117950	0.00239726	4.6468	1.67~10.39
PUB-5IOG2	1	156553201	C	T	SNV	stop_gained	1	1	TTC24	tetratricopeptide repeat domain 24 [Source:HGNC Symbol@@@Acc:32348]	q23.1	NM_001105669.2	NP_001099139.2	ENSG00000187862	ENST00000368236	CCDS53379.1	ENSP00000357219	'5/11	N	.	1147	1111	582	371	Q/*	Cag/Tag	ENST00000368236.3:c.1111C>T	ENSP00000357219.3:p.Gln371Ter	32348	Ovary	42	High-grade endometrioid	1	0.000980392	3	0.00294118	32	0.000542595	5.42057	1020	117510	0.00338717	10.8255	2.12~34.7
PUB-IFNQ0	1	156556280	GA	G	deletion	frameshift_variant	1	1	TTC24	tetratricopeptide repeat domain 24 [Source:HGNC Symbol@@@Acc:32348]	q23.1	NM_001105669.2	NP_001099139.2	ENSG00000187862	ENST00000368236	CCDS53379.1	ENSP00000357219	'11/11	Y	.	1724	1688	582	563	E/X	gAa/ga	ENST00000368236.3:c.1690delA	ENSP00000357219.3:p.Ser564AlafsTer?	32348	Ovary	65	High-grade serous	1	0.000980392	3	0.00294118	32	0.000542595	5.42057	1020	117510	0.00338717	10.8255	2.12~34.7
PUB-QY8W8	1	156551499	C	T	SNV	stop_gained	1	1	TTC24	tetratricopeptide repeat domain 24 [Source:HGNC Symbol@@@Acc:32348]	q23.1	NM_001105669.2	NP_001099139.2	ENSG00000187862	ENST00000368236	CCDS53379.1	ENSP00000357219	'2/11	N	.	379	343	582	115	R/*	Cga/Tga	ENST00000368236.3:c.343C>T	ENSP00000357219.3:p.Arg115Ter	32348	Ovary	54	High-grade serous	1	0.000980392	3	0.00294118	32	0.000542595	5.42057	1020	117510	0.00338717	10.8255	2.12~34.7
PUB-26MQV	14	55647994	G	A	SNV	stop_gained	1	1	DLGAP5	discs, large (Drosophila) homolog-associated protein 5 [Source:HGNC Symbol@@@Acc:16864]	q22.3	NM_014750.4	NP_055565.3	ENSG00000126787	ENST00000247191	CCDS9723.1	ENSP00000247191	'5/19	N	.	734	517	846	173	R/*	Cga/Tga	ENST00000247191.2:c.517C>T	ENSP00000247191.2:p.Arg173Ter	16864	Ovary	64	High-grade serous	1	0.000980392	3	0.00294118	33	0.000593502	4.95563	1020	118182	0.00361419	10.5591	2.07~33.75
PUB-YU7VB	14	55618660	C	T	SNV	splice_acceptor_variant	2	1	DLGAP5	discs, large (Drosophila) homolog-associated protein 5 [Source:HGNC Symbol@@@Acc:16864]	q22.3	NM_014750.4	NP_055565.3	ENSG00000126787	ENST00000247191	CCDS9723.1	ENSP00000247191	.	N	'16/18	.	.	846	.	.	.	ENST00000247191.2:c.2122-1G>A	.	16864	Ovary	58	High-grade serous	1	0.000980392	3	0.00294118	33	0.000593502	4.95563	1020	118182	0.00361419	10.5591	2.07~33.75
PUB-02G03	14	55615089	GAGGTGAAAAAGTAATC	G	deletion	frameshift_variant	1	1	DLGAP5	discs, large (Drosophila) homolog-associated protein 5 [Source:HGNC Symbol@@@Acc:16864]	q22.3	NM_014750.4	NP_055565.3	ENSG00000126787	ENST00000247191	CCDS9723.1	ENSP00000247191	'19/19	Y	.	2722-2737	2505-2520	846	835-840	LITFSP/X	ctGATTACTTTTTCACCT/ct	ENST00000247191.2:c.2505_2520delGATTACTTTTTCACCT	ENSP00000247191.2:p.Ile836TyrfsTer26	16864	Ovary	51	High-grade serous	1	0.000980392	3	0.00294118	33	0.000593502	4.95563	1020	118182	0.00361419	10.5591	2.07~33.75
PUB-4KH13	16	84050322	G	A	SNV	stop_gained	1	1	SLC38A8	solute carrier family 38, member 8 [Source:HGNC Symbol@@@Acc:32434]	q23.3	NM_001080442.1	NP_001073911.1	ENSG00000166558	ENST00000299709	CCDS32495.1	ENSP00000299709	'8/10	N	.	964	964	435	322	Q/*	Cag/Tag	ENST00000299709.3:c.964C>T	ENSP00000299709.3:p.Gln322Ter	32434	Ovary	57	High-grade endometrioid	1	0.000980392	3	0.00294118	34	0.000495637	5.93414	1020	118170	0.00390938	10.2483	2.01~32.67
PUB-SWU2E	16	84056488	C	A	SNV	stop_gained	1	1	SLC38A8	solute carrier family 38, member 8 [Source:HGNC Symbol@@@Acc:32434]	q23.3	NM_001080442.1	NP_001073911.1	ENSG00000166558	ENST00000299709	CCDS32495.1	ENSP00000299709	'6/10	N	.	697	697	435	233	E/*	Gaa/Taa	ENST00000299709.3:c.697G>T	ENSP00000299709.3:p.Glu233Ter	32434	Ovary	65	High-grade serous	2	0.00196078	3	0.00294118	34	0.000495637	5.93414	1020	118170	0.00390938	10.2483	2.01~32.67
PUB-CX65G	16	84056488	C	A	SNV	stop_gained	1	1	SLC38A8	solute carrier family 38, member 8 [Source:HGNC Symbol@@@Acc:32434]	q23.3	NM_001080442.1	NP_001073911.1	ENSG00000166558	ENST00000299709	CCDS32495.1	ENSP00000299709	'6/10	N	.	697	697	435	233	E/*	Gaa/Taa	ENST00000299709.3:c.697G>T	ENSP00000299709.3:p.Glu233Ter	32434	Fallopian Tube	66	High-grade serous	2	0.00196078	3	0.00294118	34	0.000495637	5.93414	1020	118170	0.00390938	10.2483	2.01~32.67
PUB-EPBGT	16	67682999	ACT	A	deletion	frameshift_variant	1	1	RLTPR	RGD motif, leucine rich repeats, tropomodulin domain and proline-rich containing [Source:HGNC Symbol@@@Acc:27089]	q22.1	NM_001013838.1	NP_001013860.1	ENSG00000159753	ENST00000334583	CCDS45513.1	ENSP00000334958	'18/38	N	.	1941-1942	1613-1614	1435	538	T/X	aCT/a	ENST00000334583.6:c.1615_1616delCT	ENSP00000334958.5:p.Leu539GlyfsTer52	27089	Ovary	82	High-grade serous	1	0.000980392	3	0.00294118	36	0.000484938	6.06505	1020	117514	0.00461036	9.6273	1.89~30.54
PUB-9ZIXX	16	67690742	C	T	SNV	stop_gained	1	1	RLTPR	RGD motif, leucine rich repeats, tropomodulin domain and proline-rich containing [Source:HGNC Symbol@@@Acc:27089]	q22.1	NM_001013838.1	NP_001013860.1	ENSG00000159753	ENST00000334583	CCDS45513.1	ENSP00000334958	'36/38	N	.	4403	4075	1435	1359	R/*	Cga/Tga	ENST00000334583.6:c.4075C>T	ENSP00000334958.5:p.Arg1359Ter	27089	Ovary	47	High-grade serous	1	0.000980392	3	0.00294118	36	0.000484938	6.06505	1020	117514	0.00461036	9.6273	1.89~30.54
PUB-0NR4A	16	67690395	C	T	SNV	stop_gained	1	1	RLTPR	RGD motif, leucine rich repeats, tropomodulin domain and proline-rich containing [Source:HGNC Symbol@@@Acc:27089]	q22.1	NM_001013838.1	NP_001013860.1	ENSG00000159753	ENST00000334583	CCDS45513.1	ENSP00000334958	'35/38	N	.	4211	3883	1435	1295	Q/*	Cag/Tag	ENST00000334583.6:c.3883C>T	ENSP00000334958.5:p.Gln1295Ter	27089	Ovary	33	Unknown	1	0.000980392	3	0.00294118	36	0.000484938	6.06505	1020	117514	0.00461036	9.6273	1.89~30.54
PUB-5IGWB	2	190593411	TAAGG	T	deletion	frameshift_variant	1	1	ANKAR	ankyrin and armadillo repeat containing [Source:HGNC Symbol@@@Acc:26350]	q32.2	NM_144708.3	NP_653309.3	ENSG00000151687	ENST00000520309	CCDS33351.2	ENSP00000427882	'15/23	N	.	3146-3149	3058-3061	1434	1020-1021	KD/X	AAGGac/ac	ENST00000520309.1:c.3059_3062delAGGA	ENSP00000427882.1:p.Lys1020ThrfsTer22	26350	Ovary	49	High-grade serous	3	0.00294118	6	0.00588235	174	0.00175077	3.35987	1020	118154	0.0047903	4.012	1.45~8.94
PUB-ULBUA	2	190593411	TAAGG	T	deletion	frameshift_variant	1	1	ANKAR	ankyrin and armadillo repeat containing [Source:HGNC Symbol@@@Acc:26350]	q32.2	NM_144708.3	NP_653309.3	ENSG00000151687	ENST00000520309	CCDS33351.2	ENSP00000427882	'15/23	N	.	3146-3149	3058-3061	1434	1020-1021	KD/X	AAGGac/ac	ENST00000520309.1:c.3059_3062delAGGA	ENSP00000427882.1:p.Lys1020ThrfsTer22	26350	Ovary	57	High-grade serous	3	0.00294118	6	0.00588235	174	0.00175077	3.35987	1020	118154	0.0047903	4.012	1.45~8.94
PUB-BFSYR	2	190592798	CTAAAT	C	deletion	frameshift_variant	1	1	ANKAR	ankyrin and armadillo repeat containing [Source:HGNC Symbol@@@Acc:26350]	q32.2	NM_144708.3	NP_653309.3	ENSG00000151687	ENST00000520309	CCDS33351.2	ENSP00000427882	'13/23	N	.	2941-2945	2853-2857	1434	951-953	TKY/TX	acTAAATat/acat	ENST00000520309.1:c.2853_2857delTAAAT	ENSP00000427882.1:p.Lys952SerfsTer13	26350	Ovary	51	High-grade serous	1	0.000980392	6	0.00588235	174	0.00175077	3.35987	1020	118154	0.0047903	4.012	1.45~8.94
PUB-8U010	2	190593411	TAAGG	T	deletion	frameshift_variant	1	1	ANKAR	ankyrin and armadillo repeat containing [Source:HGNC Symbol@@@Acc:26350]	q32.2	NM_144708.3	NP_653309.3	ENSG00000151687	ENST00000520309	CCDS33351.2	ENSP00000427882	'15/23	N	.	3146-3149	3058-3061	1434	1020-1021	KD/X	AAGGac/ac	ENST00000520309.1:c.3059_3062delAGGA	ENSP00000427882.1:p.Lys1020ThrfsTer22	26350	Ovary	74	High-grade serous	3	0.00294118	6	0.00588235	174	0.00175077	3.35987	1020	118154	0.0047903	4.012	1.45~8.94
PUB-88NOV	2	190593130	TA	T	deletion	frameshift_variant	1	1	ANKAR	ankyrin and armadillo repeat containing [Source:HGNC Symbol@@@Acc:26350]	q32.2	NM_144708.3	NP_653309.3	ENSG00000151687	ENST00000520309	CCDS33351.2	ENSP00000427882	'14/23	N	.	3104	3016	1434	1006	K/X	Aaa/aa	ENST00000520309.1:c.3019delA	ENSP00000427882.1:p.Met1007CysfsTer10	26350	Ovary	59	High-grade serous	1	0.000980392	6	0.00588235	174	0.00175077	3.35987	1020	118154	0.0047903	4.012	1.45~8.94
PUB-WANJC	2	190597832	G	A	SNV	splice_acceptor_variant	2	1	ANKAR	ankyrin and armadillo repeat containing [Source:HGNC Symbol@@@Acc:26350]	q32.2	NM_144708.3	NP_653309.3	ENSG00000151687	ENST00000520309	CCDS33351.2	ENSP00000427882	.	N	'16/22	.	.	1434	.	.	.	ENST00000520309.1:c.3301-1G>A	.	26350	Ovary	56	High-grade serous	1	0.000980392	6	0.00588235	174	0.00175077	3.35987	1020	118154	0.0047903	4.012	1.45~8.94
PUB-EVZW5	1	169824936	C	T	SNV	splice_donor_variant	2	1	SCYL3	SCY1-like 3 (S. cerevisiae) [Source:HGNC Symbol@@@Acc:19285]	q24.2	NM_181093.3	NP_851607.2	ENSG00000000457	ENST00000367772	CCDS1287.1	ENSP00000356746	.	N	'12/13	.	.	742	.	.	.	ENST00000367772.4:c.1474+1G>A	.	19285	Fallopian Tube	70	High-grade serous	1	0.000980392	3	0.00294118	37	0.000503914	5.83666	1020	118128	0.00488236	9.415	1.85~29.81
PUB-9SR2V	1	169824967	G	A	SNV	stop_gained	1	1	SCYL3	SCY1-like 3 (S. cerevisiae) [Source:HGNC Symbol@@@Acc:19285]	q24.2	NM_181093.3	NP_851607.2	ENSG00000000457	ENST00000367772	CCDS1287.1	ENSP00000356746	'12/14	N	.	1642	1444	742	482	R/*	Cga/Tga	ENST00000367772.4:c.1444C>T	ENSP00000356746.4:p.Arg482Ter	19285	Ovary	55	High-grade serous	2	0.00196078	3	0.00294118	37	0.000503914	5.83666	1020	118128	0.00488236	9.415	1.85~29.81
PUB-9ZUZK	1	169824967	G	A	SNV	stop_gained	1	1	SCYL3	SCY1-like 3 (S. cerevisiae) [Source:HGNC Symbol@@@Acc:19285]	q24.2	NM_181093.3	NP_851607.2	ENSG00000000457	ENST00000367772	CCDS1287.1	ENSP00000356746	'12/14	N	.	1642	1444	742	482	R/*	Cga/Tga	ENST00000367772.4:c.1444C>T	ENSP00000356746.4:p.Arg482Ter	19285	Fallopian Tube	68	High-grade serous	2	0.00196078	3	0.00294118	37	0.000503914	5.83666	1020	118128	0.00488236	9.415	1.85~29.81
PUB-ATZ8R	19	58438381	G	A	SNV	stop_gained	1	1	ZNF418	zinc finger protein 418 [Source:HGNC Symbol@@@Acc:20647]	q13.43	NM_133460.1	NP_597717.1	ENSG00000196724	ENST00000396147	CCDS42642.1	ENSP00000379451	'4/6	Y	.	1460	1168	676	390	R/*	Cga/Tga	ENST00000396147.1:c.1168C>T	ENSP00000379451.1:p.Arg390Ter	20647	Ovary	53	High-grade serous	1	0.000980392	5	0.00490196	127	0.00137618	3.562	1020	118176	0.00575814	4.5783	1.46~11
PUB-BV6TX	19	58438561	TGA	T	deletion	frameshift_variant	1	1	ZNF418	zinc finger protein 418 [Source:HGNC Symbol@@@Acc:20647]	q13.43	NM_133460.1	NP_597717.1	ENSG00000196724	ENST00000396147	CCDS42642.1	ENSP00000379451	'4/6	Y	.	1278-1279	986-987	676	329	L/X	cTC/c	ENST00000396147.1:c.986_987delTC	ENSP00000379451.1:p.Leu329HisfsTer2	20647	Ovary	51	High-grade serous	1	0.000980392	5	0.00490196	127	0.00137618	3.562	1020	118176	0.00575814	4.5783	1.46~11
PUB-YRLU1	19	58439347	G	A	SNV	stop_gained	1	1	ZNF418	zinc finger protein 418 [Source:HGNC Symbol@@@Acc:20647]	q13.43	NM_133460.1	NP_597717.1	ENSG00000196724	ENST00000396147	CCDS42642.1	ENSP00000379451	'4/6	Y	.	494	202	676	68	Q/*	Cag/Tag	ENST00000396147.1:c.202C>T	ENSP00000379451.1:p.Gln68Ter	20647	Ovary	55	High-grade serous	1	0.000980392	5	0.00490196	127	0.00137618	3.562	1020	118176	0.00575814	4.5783	1.46~11
PUB-B52AM	19	58438992	G	T	SNV	stop_gained	1	1	ZNF418	zinc finger protein 418 [Source:HGNC Symbol@@@Acc:20647]	q13.43	NM_133460.1	NP_597717.1	ENSG00000196724	ENST00000396147	CCDS42642.1	ENSP00000379451	'4/6	Y	.	849	557	676	186	S/*	tCa/tAa	ENST00000396147.1:c.557C>A	ENSP00000379451.1:p.Ser186Ter	20647	Fallopian Tube	59	High-grade serous	1	0.000980392	5	0.00490196	127	0.00137618	3.562	1020	118176	0.00575814	4.5783	1.46~11
PUB-YS9UF	19	58439245	CCT	C	deletion	frameshift_variant	1	1	ZNF418	zinc finger protein 418 [Source:HGNC Symbol@@@Acc:20647]	q13.43	NM_133460.1	NP_597717.1	ENSG00000196724	ENST00000396147	CCDS42642.1	ENSP00000379451	'4/6	Y	.	594-595	302-303	676	101	Q/X	cAG/c	ENST00000396147.1:c.302_303delAG	ENSP00000379451.1:p.Gln101ArgfsTer12	20647	Ovary	58	High-grade serous	1	0.000980392	5	0.00490196	127	0.00137618	3.562	1020	118176	0.00575814	4.5783	1.46~11
PUB-W97N2	15	50833426	TC	T	deletion	frameshift_variant	1	1	USP50	ubiquitin specific peptidase 50 [Source:HGNC Symbol@@@Acc:20079]	q21.2	NM_203494.4	NP_987090.2	ENSG00000170236	ENST00000532404	CCDS53944.1	ENSP00000434676	'4/7	N	.	653	479	334	160	G/X	gGa/ga	ENST00000532404.1:c.479delG	ENSP00000434676.1:p.Gly160AspfsTer33	20079	Peritoneal	45	High-grade serous	1	0.000980392	4	0.00392157	80	0.000693734	5.65284	1020	117498	0.00610718	5.7781	1.53~15.42
PUB-QT31P	15	50836870	G	T	SNV	stop_gained	1	1	USP50	ubiquitin specific peptidase 50 [Source:HGNC Symbol@@@Acc:20079]	q21.2	NM_203494.4	NP_987090.2	ENSG00000170236	ENST00000532404	CCDS53944.1	ENSP00000434676	'2/7	N	.	336	162	334	54	C/*	tgC/tgA	ENST00000532404.1:c.162C>A	ENSP00000434676.1:p.Cys54Ter	20079	Peritoneal	52	High-grade serous	1	0.000980392	4	0.00392157	80	0.000693734	5.65284	1020	117498	0.00610718	5.7781	1.53~15.42
PUB-HLQJ5	15	50822100	CT	C	deletion	frameshift_variant	1	1	USP50	ubiquitin specific peptidase 50 [Source:HGNC Symbol@@@Acc:20079]	q21.2	NM_203494.4	NP_987090.2	ENSG00000170236	ENST00000532404	CCDS53944.1	ENSP00000434676	'6/7	N	.	1003	829	334	277	R/X	Agg/gg	ENST00000532404.1:c.829delA	ENSP00000434676.1:p.Arg277GlyfsTer3	20079	Fallopian Tube	82	High-grade serous	2	0.00196078	4	0.00392157	80	0.000693734	5.65284	1020	117498	0.00610718	5.7781	1.53~15.42
PUB-PRTO5	15	50822100	CT	C	deletion	frameshift_variant	1	1	USP50	ubiquitin specific peptidase 50 [Source:HGNC Symbol@@@Acc:20079]	q21.2	NM_203494.4	NP_987090.2	ENSG00000170236	ENST00000532404	CCDS53944.1	ENSP00000434676	'6/7	N	.	1003	829	334	277	R/X	Agg/gg	ENST00000532404.1:c.829delA	ENSP00000434676.1:p.Arg277GlyfsTer3	20079	Ovary	66	High-grade serous	2	0.00196078	4	0.00392157	80	0.000693734	5.65284	1020	117498	0.00610718	5.7781	1.53~15.42
PUB-ELA90	5	34914825	CACTTT	C	deletion	frameshift_variant	1	1	RAD1	RAD1 homolog (S. pombe) [Source:HGNC Symbol@@@Acc:9806]	p13.2	NM_002853.3	NP_002844.1	ENSG00000113456	ENST00000382038	CCDS3905.1	ENSP00000371469	'2/6	N	.	1588-1592	168-172	282	56-58	AKC/AX	gcAAAGTgt/gcgt	ENST00000382038.2:c.168_172delAAAGT	ENSP00000371469.2:p.Lys57CysfsTer16	9806	Ovary	47	High-grade serous	2	0.00196078	5	0.00490196	129	0.00117344	4.17743	1020	118190	0.00612655	4.5086	1.44~10.83
PUB-KTLJF	5	34914825	CACTTT	C	deletion	frameshift_variant	1	1	RAD1	RAD1 homolog (S. pombe) [Source:HGNC Symbol@@@Acc:9806]	p13.2	NM_002853.3	NP_002844.1	ENSG00000113456	ENST00000382038	CCDS3905.1	ENSP00000371469	'2/6	N	.	1588-1592	168-172	282	56-58	AKC/AX	gcAAAGTgt/gcgt	ENST00000382038.2:c.168_172delAAAGT	ENSP00000371469.2:p.Lys57CysfsTer16	9806	Peritoneal	65	High-grade serous	2	0.00196078	5	0.00490196	129	0.00117344	4.17743	1020	118190	0.00612655	4.5086	1.44~10.83
PUB-L5G37	5	34909003	CA	C	deletion	frameshift_variant	1	1	RAD1	RAD1 homolog (S. pombe) [Source:HGNC Symbol@@@Acc:9806]	p13.2	NM_002853.3	NP_002844.1	ENSG00000113456	ENST00000382038	CCDS3905.1	ENSP00000371469	'6/6	Y	.	2135	715	282	239	C/X	Tgt/gt	ENST00000382038.2:c.715delT	ENSP00000371469.2:p.Cys239ValfsTer18	9806	Ovary	70	High-grade serous	1	0.000980392	5	0.00490196	129	0.00117344	4.17743	1020	118190	0.00612655	4.5086	1.44~10.83
PUB-JTQEO	5	34911900	G	A	SNV	stop_gained	1	1	RAD1	RAD1 homolog (S. pombe) [Source:HGNC Symbol@@@Acc:9806]	p13.2	NM_002853.3	NP_002844.1	ENSG00000113456	ENST00000382038	CCDS3905.1	ENSP00000371469	'4/6	N	.	1745	325	282	109	R/*	Cga/Tga	ENST00000382038.2:c.325C>T	ENSP00000371469.2:p.Arg109Ter	9806	Fallopian Tube	58	High-grade serous	2	0.00196078	5	0.00490196	129	0.00117344	4.17743	1020	118190	0.00612655	4.5086	1.44~10.83
PUB-KCA6I	5	34911900	G	A	SNV	stop_gained	1	1	RAD1	RAD1 homolog (S. pombe) [Source:HGNC Symbol@@@Acc:9806]	p13.2	NM_002853.3	NP_002844.1	ENSG00000113456	ENST00000382038	CCDS3905.1	ENSP00000371469	'4/6	N	.	1745	325	282	109	R/*	Cga/Tga	ENST00000382038.2:c.325C>T	ENSP00000371469.2:p.Arg109Ter	9806	Ovary	77	High-grade serous	2	0.00196078	5	0.00490196	129	0.00117344	4.17743	1020	118190	0.00612655	4.5086	1.44~10.83
PUB-YKQRQ	11	561769	A	G	SNV	start_lost	3	1	RASSF7	Ras association (RalGDS/AF-6) domain family (N-terminal) member 7 [Source:HGNC Symbol@@@Acc:1166]	p15.5	NM_003475.3	NP_003466.1	ENSG00000099849	ENST00000397583	CCDS7702.1	ENSP00000380713	'2/6	N	.	434	1	373	1	M/V	Atg/Gtg	ENST00000397583.3:c.1A>G	ENSP00000380713.3:p.Met1?	1166	Ovary	64	High-grade serous	1	0.000980392	3	0.00294118	41	0.00078671	3.73858	1020	118066	0.0063906	8.4911	1.68~26.67
PUB-JNKSU	11	562169	C	CCTGCG	insertion	frameshift_variant	1	1	RASSF7	Ras association (RalGDS/AF-6) domain family (N-terminal) member 7 [Source:HGNC Symbol@@@Acc:1166]	p15.5	NM_003475.3	NP_003466.1	ENSG00000099849	ENST00000397583	CCDS7702.1	ENSP00000380713	'3/6	N	.	648-649	215-216	373	72	T/TCX	acc/acCTGCGc	ENST00000397583.3:c.216_220dupCTGCG	ENSP00000380713.3:p.Gly74AlafsTer13	1166	Ovary	64	High-grade serous	1	0.000980392	3	0.00294118	41	0.00078671	3.73858	1020	118066	0.0063906	8.4911	1.68~26.67
PUB-8U010	11	563474	C	T	SNV	stop_gained	1	1	RASSF7	Ras association (RalGDS/AF-6) domain family (N-terminal) member 7 [Source:HGNC Symbol@@@Acc:1166]	p15.5	NM_003475.3	NP_003466.1	ENSG00000099849	ENST00000397583	CCDS7702.1	ENSP00000380713	'5/6	N	.	1463	1030	373	344	R/*	Cga/Tga	ENST00000397583.3:c.1030C>T	ENSP00000380713.3:p.Arg344Ter	1166	Ovary	74	High-grade serous	1	0.000980392	3	0.00294118	41	0.00078671	3.73858	1020	118066	0.0063906	8.4911	1.68~26.67
PUB-I67M5	19	49340579	AG	A	deletion	frameshift_variant	1	1	PLEKHA4	pleckstrin homology domain containing, family A (phosphoinositide binding specific) member 4 [Source:HGNC Symbol@@@Acc:14339]	q13.33	NM_020904.2	NP_065955.2	ENSG00000105559	ENST00000263265	CCDS12737.1	ENSP00000263265	'20/20	Y	.	2862	2306	779	769	P/X	cCt/ct	ENST00000263265.6:c.2306delC	ENSP00000263265.5:p.Pro769LeufsTer67	14339	Fallopian Tube	56	High-grade serous	1	0.000980392	4	0.00392157	82	0.00122551	3.19995	1020	118180	0.00650176	5.6699	1.51~15.12
PUB-3HLRJ	19	49356938	C	A	SNV	splice_donor_variant	2	2	PLEKHA4	pleckstrin homology domain containing, family A (phosphoinositide binding specific) member 4 [Source:HGNC Symbol@@@Acc:14339]	q13.33	NM_020904.2	NP_065955.2	ENSG00000105559	ENST00000263265	CCDS12737.1	ENSP00000263265	.	N	'12/19	.	.	779	.	.	.	ENST00000263265.6:c.1326+1G>T	.	14339	Ovary	49	High-grade endometrioid	1	0.000980392	4	0.00392157	82	0.00122551	3.19995	1020	118180	0.00650176	5.6699	1.51~15.12
PUB-3K4PE	19	49370865	G	A	SNV	stop_gained	1	1	PLEKHA4	pleckstrin homology domain containing, family A (phosphoinositide binding specific) member 4 [Source:HGNC Symbol@@@Acc:14339]	q13.33	NM_020904.2	NP_065955.2	ENSG00000105559	ENST00000263265	CCDS12737.1	ENSP00000263265	'2/20	N	.	569	13	779	5	R/*	Cga/Tga	ENST00000263265.6:c.13C>T	ENSP00000263265.5:p.Arg5Ter	14339	Ovary	52	High-grade serous	1	0.000980392	4	0.00392157	82	0.00122551	3.19995	1020	118180	0.00650176	5.6699	1.51~15.12
PUB-31XA8	19	49364700	TGGTCTAATATTGTAGCTGGGGA	T	deletion	frameshift_variant	1	1	PLEKHA4	pleckstrin homology domain containing, family A (phosphoinositide binding specific) member 4 [Source:HGNC Symbol@@@Acc:14339]	q13.33	NM_020904.2	NP_065955.2	ENSG00000105559	ENST00000263265	CCDS12737.1	ENSP00000263265	'5/20	N	.	858-879	302-323	779	101-108	LPSYNIRP/X	cTCCCCAGCTACAATATTAGACCa/ca	ENST00000263265.6:c.302_323delTCCCCAGCTACAATATTAGACC	ENSP00000263265.5:p.Leu101GlnfsTer21	14339	Ovary	25	High-grade serous	1	0.000980392	4	0.00392157	82	0.00122551	3.19995	1020	118180	0.00650176	5.6699	1.51~15.12
PUB-K56S6	11	551129	A	C	SNV	splice_acceptor_variant	2	1	LRRC56	leucine rich repeat containing 56 [Source:HGNC Symbol@@@Acc:25430]	p15.5	NM_198075.3	NP_932341.1	ENSG00000161328	ENST00000270115	CCDS7700.1	ENSP00000270115	.	N	'8/13	.	.	542	.	.	.	ENST00000270115.7:c.625-2A>C	.	25430	Ovary	65	High-grade serous	1	0.000980392	3	0.00294118	44	0.000702086	4.1892	1020	118080	0.00767507	7.913	1.57~24.75
PUB-7FJGO	11	550192	C	T	SNV	stop_gained	1	1	LRRC56	leucine rich repeat containing 56 [Source:HGNC Symbol@@@Acc:25430]	p15.5	NM_198075.3	NP_932341.1	ENSG00000161328	ENST00000270115	CCDS7700.1	ENSP00000270115	'8/14	N	.	1044	544	542	182	Q/*	Cag/Tag	ENST00000270115.7:c.544C>T	ENSP00000270115.7:p.Gln182Ter	25430	Ovary	50	High-grade serous	1	0.000980392	3	0.00294118	44	0.000702086	4.1892	1020	118080	0.00767507	7.913	1.57~24.75
PUB-YRLU1	11	551764	CT	C	deletion	frameshift_variant	1	1	LRRC56	leucine rich repeat containing 56 [Source:HGNC Symbol@@@Acc:25430]	p15.5	NM_198075.3	NP_932341.1	ENSG00000161328	ENST00000270115	CCDS7700.1	ENSP00000270115	'10/14	N	.	1411	911	542	304	L/X	cTg/cg	ENST00000270115.7:c.911delT	ENSP00000270115.7:p.Leu304ArgfsTer106	25430	Ovary	55	High-grade serous	1	0.000980392	3	0.00294118	44	0.000702086	4.1892	1020	118080	0.00767507	7.913	1.57~24.75
PUB-IBW33	5	140073192	T	G	SNV	stop_gained	1	2	HARS2	histidyl-tRNA synthetase 2, mitochondrial [Source:HGNC Symbol@@@Acc:4817]	q31.3	NM_012208.3|NM_001278731.1	NP_001265660.1|NP_036340.1	ENSG00000112855	ENST00000230771	CCDS4238.1	ENSP00000230771	'2/13	N	.	348	125	506	42	L/*	tTa/tGa	ENST00000230771.3:c.125T>G	ENSP00000230771.3:p.Leu42Ter	4817	Ovary	53	High-grade serous	1	0.000980392	3	0.00294118	45	0.000411372	7.14968	1020	118188	0.00811532	7.7443	1.54~24.19
PUB-FXXFL	5	140073790	T	G	SNV	stop_gained	1	1	HARS2	histidyl-tRNA synthetase 2, mitochondrial [Source:HGNC Symbol@@@Acc:4817]	q31.3	NM_012208.3|NM_001278731.1	NP_001265660.1|NP_036340.1	ENSG00000112855	ENST00000230771	CCDS4238.1	ENSP00000230771	'4/13	N	.	547	324	506	108	Y/*	taT/taG	ENST00000230771.3:c.324T>G	ENSP00000230771.3:p.Tyr108Ter	4817	Ovary	62	High-grade serous	1	0.000980392	3	0.00294118	45	0.000411372	7.14968	1020	118188	0.00811532	7.7443	1.54~24.19
PUB-VZW5G	5	140071299	GC	G	deletion	frameshift_variant	1	1	HARS2	histidyl-tRNA synthetase 2, mitochondrial [Source:HGNC Symbol@@@Acc:4817]	q31.3	NM_012208.3|NM_001278731.1	NP_001265660.1|NP_036340.1	ENSG00000112855	ENST00000230771	CCDS4238.1	ENSP00000230771	'1/13	N	.	290	67	506	23	P/X	Ccc/cc	ENST00000230771.3:c.69delC	ENSP00000230771.3:p.Cys24AlafsTer19	4817	Ovary	60	High-grade serous	1	0.000980392	3	0.00294118	45	0.000411372	7.14968	1020	118188	0.00811532	7.7443	1.54~24.19
PUB-BS2XM	12	131471859	CG	C	deletion	frameshift_variant	1	1	GPR133	G protein-coupled receptor 133 [Source:HGNC Symbol@@@Acc:19893]	q24.33	NM_198827.3	NP_942122.2	ENSG00000111452	ENST00000261654	CCDS9272.1	ENSP00000261654	'6/25	N	.	1270	711	874	237	P/X	ccG/cc	ENST00000261654.5:c.712delG	ENSP00000261654.5:p.Asp238MetfsTer26	19893	Ovary	54	High-grade endometrioid	1	0.000980392	3	0.00294118	46	0.000559441	5.25735	1020	118184	0.00859113	7.5759	1.5~23.64
PUB-AZWO2	12	131439012	T	C	SNV	start_lost	3	1	GPR133	G protein-coupled receptor 133 [Source:HGNC Symbol@@@Acc:19893]	q24.33	NM_198827.3	NP_942122.2	ENSG00000111452	ENST00000261654	CCDS9272.1	ENSP00000261654	'1/25	N	.	561	2	874	1	M/T	aTg/aCg	ENST00000261654.5:c.2T>C	ENSP00000261654.5:p.Met1?	19893	Ovary	51	High-grade serous	2	0.00196078	3	0.00294118	46	0.000559441	5.25735	1020	118184	0.00859113	7.5759	1.5~23.64
PUB-S3571	12	131439012	T	C	SNV	start_lost	3	1	GPR133	G protein-coupled receptor 133 [Source:HGNC Symbol@@@Acc:19893]	q24.33	NM_198827.3	NP_942122.2	ENSG00000111452	ENST00000261654	CCDS9272.1	ENSP00000261654	'1/25	N	.	561	2	874	1	M/T	aTg/aCg	ENST00000261654.5:c.2T>C	ENSP00000261654.5:p.Met1?	19893	Fallopian Tube	64	High-grade serous	2	0.00196078	3	0.00294118	46	0.000559441	5.25735	1020	118184	0.00859113	7.5759	1.5~23.64
PUB-ZPSA2	9	71629007	A	ATGGCGG	insertion	start_lost	3	1	PRKACG	protein kinase, cAMP-dependent, catalytic, gamma [Source:HGNC Symbol@@@Acc:9382]	q21.11	NM_002732.3	NP_002723.2	ENSG00000165059	ENST00000377276	CCDS6625.1	ENSP00000366488	'1/1	Y	.	32-33	2019-02-01	351	1	M/TAM	atg/aCCGCCAtg	ENST00000377276.2:c.-5_1dupCCGCCA	ENSP00000366488.2:p.Phe1_?0	9382	Fallopian Tube	60	High-grade serous	1	0.000980392	3	0.00294118	46	0.000416111	7.06826	1020	118168	0.00859426	7.5748	1.5~23.63
PUB-SKYSL	9	71628990	T	A	SNV	stop_gained	1	1	PRKACG	protein kinase, cAMP-dependent, catalytic, gamma [Source:HGNC Symbol@@@Acc:9382]	q21.11	NM_002732.3	NP_002723.2	ENSG00000165059	ENST00000377276	CCDS6625.1	ENSP00000366488	'1/1	Y	.	50	19	351	7	K/*	Aag/Tag	ENST00000377276.2:c.19A>T	ENSP00000366488.2:p.Lys7Ter	9382	Ovary	70	High-grade serous	1	0.000980392	3	0.00294118	46	0.000416111	7.06826	1020	118168	0.00859426	7.5748	1.5~23.63
PUB-41T70	9	71628246	T	TC	insertion	frameshift_variant	1	1	PRKACG	protein kinase, cAMP-dependent, catalytic, gamma [Source:HGNC Symbol@@@Acc:9382]	q21.11	NM_002732.3	NP_002723.2	ENSG00000165059	ENST00000377276	CCDS6625.1	ENSP00000366488	'1/1	Y	.	793-794	762-763	351	254-255	-/X	-/G	ENST00000377276.2:c.762dupG	ENSP00000366488.2:p.Arg255GlufsTer11	9382	Ovary	29	High-grade serous	1	0.000980392	3	0.00294118	46	0.000416111	7.06826	1020	118168	0.00859426	7.5748	1.5~23.63
PUB-LVJVL	5	133657580	C	T	SNV	stop_gained	1	2	CDKL3	cyclin-dependent kinase-like 3 [Source:HGNC Symbol@@@Acc:15483]	q31.1	NM_001113575.1	NP_001107047.1	ENSG00000006837	ENST00000265334	CCDS47264.1	ENSP00000265334	'5/13	N	.	673	554	592	185	W/*	tGg/tAg	ENST00000265334.4:c.554G>A	ENSP00000265334.4:p.Trp185Ter	15483	Ovary	83	High-grade serous	1	0.000980392	4	0.00392157	90	0.00113101	3.4673	1020	117472	0.00903273	5.1346	1.37~13.65
PUB-FWG1Q	5	133644375	CT	C	deletion	frameshift_variant	1	2	CDKL3	cyclin-dependent kinase-like 3 [Source:HGNC Symbol@@@Acc:15483]	q31.1	NM_001113575.1	NP_001107047.1	ENSG00000006837	ENST00000265334	CCDS47264.1	ENSP00000265334	'8/13	N	.	1043	924	592	308	K/X	aaA/aa	ENST00000265334.4:c.924delA	ENSP00000265334.4:p.Val309SerfsTer4	15483	Ovary	41	High-grade serous	1	0.000980392	4	0.00392157	90	0.00113101	3.4673	1020	117472	0.00903273	5.1346	1.37~13.65
PUB-J319L	5	133686046	C	CAA	insertion	frameshift_variant	1	2	CDKL3	cyclin-dependent kinase-like 3 [Source:HGNC Symbol@@@Acc:15483]	q31.1	NM_001113575.1	NP_001107047.1	ENSG00000006837	ENST00000265334	CCDS47264.1	ENSP00000265334	'4/13	N	.	551-552	432-433	592	144-145	-/X	-/TT	ENST00000265334.4:c.431_432dupTT	ENSP00000265334.4:p.Gly145LeufsTer7	15483	Ovary	67	Unknown	1	0.000980392	4	0.00392157	90	0.00113101	3.4673	1020	117472	0.00903273	5.1346	1.37~13.65
PUB-5QFC4	5	133695647	G	A	SNV	stop_gained	1	2	CDKL3	cyclin-dependent kinase-like 3 [Source:HGNC Symbol@@@Acc:15483]	q31.1	NM_001113575.1	NP_001107047.1	ENSG00000006837	ENST00000265334	CCDS47264.1	ENSP00000265334	'3/13	N	.	420	301	592	101	R/*	Cga/Tga	ENST00000265334.4:c.301C>T	ENSP00000265334.4:p.Arg101Ter	15483	Fallopian Tube	67	High-grade serous	1	0.000980392	4	0.00392157	90	0.00113101	3.4673	1020	117472	0.00903273	5.1346	1.37~13.65
PUB-53BMN	X	107320550	C	G	SNV	stop_gained	1	2	VSIG1	V-set and immunoglobulin domain containing 1 [Source:HGNC Symbol@@@Acc:28675]	q22.3	NM_001170553.1	NP_001164024.1	ENSG00000101842	ENST00000415430	CCDS55474.1	ENSP00000402219	'8/8	Y	.	1372	1211	423	404	S/*	tCa/tGa	ENST00000415430.3:c.1211C>G	ENSP00000402219.3:p.Ser404Ter	28675	Ovary	67	High-grade serous	3	0.00294118	3	0.00294118	33	0.000400425	7.34513	1020	84325	0.00906327	7.535	1.48~24.08
PUB-CWZ96	X	107320550	C	G	SNV	stop_gained	1	2	VSIG1	V-set and immunoglobulin domain containing 1 [Source:HGNC Symbol@@@Acc:28675]	q22.3	NM_001170553.1	NP_001164024.1	ENSG00000101842	ENST00000415430	CCDS55474.1	ENSP00000402219	'8/8	Y	.	1372	1211	423	404	S/*	tCa/tGa	ENST00000415430.3:c.1211C>G	ENSP00000402219.3:p.Ser404Ter	28675	Ovary	85	High-grade serous	3	0.00294118	3	0.00294118	33	0.000400425	7.34513	1020	84325	0.00906327	7.535	1.48~24.08
PUB-9ZUZK	X	107320550	C	G	SNV	stop_gained	1	1	VSIG1	V-set and immunoglobulin domain containing 1 [Source:HGNC Symbol@@@Acc:28675]	q22.3	NM_001170553.1	NP_001164024.1	ENSG00000101842	ENST00000415430	CCDS55474.1	ENSP00000402219	'8/8	Y	.	1372	1211	423	404	S/*	tCa/tGa	ENST00000415430.3:c.1211C>G	ENSP00000402219.3:p.Ser404Ter	28675	Fallopian Tube	68	High-grade serous	3	0.00294118	3	0.00294118	33	0.000400425	7.34513	1020	84325	0.00906327	7.535	1.48~24.08
PUB-A6JHW	19	52619807	G	A	SNV	stop_gained	1	1	ZNF616	zinc finger protein 616 [Source:HGNC Symbol@@@Acc:28062]	q13.41	NM_178523.3	NP_848618.2	ENSG00000204611	ENST00000600228	CCDS33090.1	ENSP00000471000	'4/4	Y	.	872	610	781	204	Q/*	Cag/Tag	ENST00000600228.1:c.610C>T	ENSP00000471000.1:p.Gln204Ter	28062	Ovary	41	High-grade serous	1	0.000980392	4	0.00392157	91	0.00103285	3.79683	1020	118110	0.00919786	5.1058	1.36~13.57
PUB-JOPWC	19	52627303	C	T	SNV	splice_acceptor_variant	2	1	ZNF616	zinc finger protein 616 [Source:HGNC Symbol@@@Acc:28062]	q13.41	NM_178523.3	NP_848618.2	ENSG00000204611	ENST00000600228	CCDS33090.1	ENSP00000471000	.	N	'2/3	.	.	781	.	.	.	ENST00000600228.1:c.13-1G>A	.	28062	Ovary	74	High-grade serous	2	0.00196078	4	0.00392157	91	0.00103285	3.79683	1020	118110	0.00919786	5.1058	1.36~13.57
PUB-7FJGO	19	52620279	T	A	SNV	splice_acceptor_variant	2	1	ZNF616	zinc finger protein 616 [Source:HGNC Symbol@@@Acc:28062]	q13.41	NM_178523.3	NP_848618.2	ENSG00000204611	ENST00000600228	CCDS33090.1	ENSP00000471000	.	N	'3/3	.	.	781	.	.	.	ENST00000600228.1:c.140-2A>T	.	28062	Ovary	50	High-grade serous	1	0.000980392	4	0.00392157	91	0.00103285	3.79683	1020	118110	0.00919786	5.1058	1.36~13.57
PUB-0GFYL	19	52627303	C	T	SNV	splice_acceptor_variant	2	1	ZNF616	zinc finger protein 616 [Source:HGNC Symbol@@@Acc:28062]	q13.41	NM_178523.3	NP_848618.2	ENSG00000204611	ENST00000600228	CCDS33090.1	ENSP00000471000	.	N	'2/3	.	.	781	.	.	.	ENST00000600228.1:c.13-1G>A	.	28062	Fallopian Tube	65	High-grade serous	2	0.00196078	4	0.00392157	91	0.00103285	3.79683	1020	118110	0.00919786	5.1058	1.36~13.57
PUB-QJ5BB	9	38607438	G	A	SNV	stop_gained	1	1	ANKRD18A	ankyrin repeat domain 18A [Source:HGNC Symbol@@@Acc:23643]	p13.1	NM_147195.2	NP_671728.2	ENSG00000180071	ENST00000399703	CCDS55311.1	ENSP00000382610	'6/16	N	.	1168	793	992	265	R/*	Cga/Tga	ENST00000399703.5:c.793C>T	ENSP00000382610.4:p.Arg265Ter	23643	Fallopian Tube	83	High-grade serous	2	0.00196078	3	0.00294118	47	0.000821472	3.58037	1020	117564	0.0092111	7.3761	1.47~22.99
PUB-5L8T4	9	38607438	G	A	SNV	stop_gained	1	1	ANKRD18A	ankyrin repeat domain 18A [Source:HGNC Symbol@@@Acc:23643]	p13.1	NM_147195.2	NP_671728.2	ENSG00000180071	ENST00000399703	CCDS55311.1	ENSP00000382610	'6/16	N	.	1168	793	992	265	R/*	Cga/Tga	ENST00000399703.5:c.793C>T	ENSP00000382610.4:p.Arg265Ter	23643	Ovary	72	High-grade serous	2	0.00196078	3	0.00294118	47	0.000821472	3.58037	1020	117564	0.0092111	7.3761	1.47~22.99
PUB-MWTHR	9	38611213	T	A	SNV	stop_gained,splice_region_variant	1	1	ANKRD18A	ankyrin repeat domain 18A [Source:HGNC Symbol@@@Acc:23643]	p13.1	NM_147195.2	NP_671728.2	ENSG00000180071	ENST00000399703	CCDS55311.1	ENSP00000382610	'4/16	N	.	976	601	992	201	R/*	Aga/Tga	ENST00000399703.5:c.601A>T	ENSP00000382610.4:p.Arg201Ter	23643	Ovary	58	High-grade serous	1	0.000980392	3	0.00294118	47	0.000821472	3.58037	1020	117564	0.0092111	7.3761	1.47~22.99
#N/A
#N/A
#N/A
#N/A
#N/A
#N/A
#N/A
#N/A
#N/A
#N/A
#N/A
#N/A
#N/A
#N/A
#N/A
#N/A
#N/A
#N/A
#N/A
#N/A
#N/A
#N/A
#N/A
#N/A
#N/A
#N/A
#N/A
#N/A
#N/A
#N/A
#N/A
#N/A
#N/A
#N/A
#N/A
#N/A
#N/A
#N/A
#N/A
#N/A
#N/A
#N/A
#N/A
#N/A
#N/A
#N/A
#N/A
#N/A
#N/A
#N/A
#N/A
#N/A
#N/A
#N/A
#N/A
#N/A
#N/A
#N/A
#N/A
#N/A
#N/A
#N/A
#N/A
#N/A
#N/A
#N/A
#N/A
#N/A
#N/A
#N/A
#N/A
#N/A
#N/A
#N/A
#N/A
#N/A
#N/A
#N/A
#N/A
#N/A
#N/A
#N/A
#N/A
#N/A
#N/A
#N/A
#N/A
#N/A
#N/A
#N/A
#N/A
#N/A
#N/A
#N/A
#N/A
#N/A
#N/A
#N/A
#N/A
#N/A
#N/A
#N/A
#N/A
#N/A
#N/A
#N/A
#N/A
#N/A
#N/A
#N/A
#N/A
#N/A
#N/A
#N/A
#N/A
#N/A
#N/A
#N/A
#N/A
#N/A
#N/A
#N/A
#N/A
#N/A
#N/A
#N/A
#N/A
#N/A
#N/A
#N/A
#N/A
#N/A
#N/A
#N/A
#N/A
#N/A
#N/A
#N/A
#N/A
#N/A
#N/A
#N/A
#N/A
#N/A
#N/A
#N/A
#N/A
#N/A
#N/A
#N/A
#N/A
#N/A
#N/A
#N/A
#N/A
#N/A
#N/A
#N/A
#N/A
#N/A
#N/A
#N/A
#N/A
#N/A
#N/A
#N/A
#N/A
#N/A
#N/A
#N/A
#N/A
#N/A
#N/A
#N/A
#N/A
#N/A
#N/A
#N/A
#N/A
#N/A
#N/A
#N/A
#N/A
#N/A
#N/A
#N/A
#N/A
#N/A
#N/A
#N/A
#N/A
#N/A
#N/A
#N/A
#N/A
#N/A
#N/A
#N/A
#N/A
#N/A
#N/A
#N/A
#N/A
#N/A
#N/A
#N/A
#N/A
#N/A
#N/A
#N/A
#N/A
#N/A
#N/A
#N/A
#N/A
#N/A
#N/A
#N/A
#N/A
#N/A
#N/A
#N/A
#N/A
#N/A
#N/A
#N/A
#N/A
#N/A
#N/A
#N/A
#N/A
#N/A
#N/A
#N/A
#N/A
#N/A
#N/A
#N/A
#N/A
#N/A
#N/A
#N/A
#N/A
#N/A
#N/A
#N/A
#N/A
#N/A
#N/A
#N/A
#N/A
#N/A
#N/A
#N/A
#N/A
#N/A
#N/A
#N/A
#N/A
#N/A
#N/A
#N/A
#N/A
#N/A
#N/A
#N/A
#N/A
#N/A
#N/A
#N/A
#N/A
#N/A
#N/A
#N/A
#N/A
#N/A
#N/A
#N/A
#N/A
#N/A
#N/A
#N/A
#N/A
#N/A
#N/A
#N/A
#N/A
#N/A
#N/A
#N/A
#N/A
#N/A
#N/A
#N/A
#N/A
#N/A
#N/A
#N/A
#N/A
#N/A
#N/A
#N/A
#N/A
#N/A
#N/A
#N/A
#N/A
#N/A
#N/A
#N/A
#N/A
#N/A
#N/A
#N/A
#N/A
#N/A
#N/A
#N/A
#N/A
#N/A
#N/A
#N/A
#N/A
#N/A
#N/A
#N/A
#N/A
#N/A
#N/A
#N/A
#N/A
#N/A
#N/A
#N/A
#N/A
#N/A
#N/A
#N/A
#N/A
#N/A
#N/A
#N/A
#N/A
#N/A
#N/A
#N/A
#N/A
#N/A
#N/A
#N/A
#N/A
#N/A
#N/A
#N/A
#N/A
#N/A
#N/A
#N/A
#N/A
#N/A
#N/A
#N/A
#N/A
#N/A
#N/A
#N/A
#N/A
#N/A
#N/A
#N/A
#N/A
#N/A
#N/A
#N/A
#N/A
#N/A
#N/A
#N/A
#N/A
#N/A
#N/A
#N/A
#N/A
#N/A
#N/A
#N/A
#N/A
#N/A
#N/A
#N/A
#N/A
#N/A
#N/A
#N/A
#N/A
#N/A
#N/A
#N/A
#N/A
#N/A
#N/A
#N/A
#N/A
#N/A
#N/A
#N/A
#N/A
#N/A
#N/A
#N/A
#N/A
#N/A
#N/A
#N/A
#N/A
#N/A
#N/A
#N/A
#N/A
#N/A
#N/A
#N/A
#N/A
#N/A
#N/A
#N/A
#N/A
#N/A
#N/A
#N/A
#N/A
#N/A
#N/A
#N/A
#N/A
#N/A
#N/A
#N/A
#N/A
#N/A
#N/A
#N/A
#N/A
#N/A
#N/A
#N/A
#N/A
#N/A
#N/A
#N/A
#N/A
#N/A
#N/A
#N/A
#N/A
#N/A
#N/A
#N/A
#N/A
#N/A
#N/A
#N/A
#N/A
#N/A
#N/A
#N/A
#N/A
#N/A
#N/A
#N/A
#N/A
#N/A
#N/A
#N/A
#N/A
#N/A
#N/A
#N/A
#N/A
#N/A
#N/A
#N/A
#N/A
#N/A
#N/A
#N/A
#N/A
#N/A
#N/A
#N/A
#N/A
#N/A
#N/A
#N/A
#N/A
#N/A
#N/A
#N/A
#N/A
#N/A
#N/A
#N/A
#N/A
#N/A
#N/A
#N/A
#N/A
#N/A
#N/A
#N/A
#N/A
#N/A
#N/A
#N/A
#N/A
#N/A
#N/A
#N/A
#N/A
#N/A
#N/A
#N/A
#N/A
#N/A
#N/A
#N/A
#N/A
#N/A
#N/A
#N/A
#N/A
#N/A
#N/A
#N/A
#N/A
#N/A
#N/A
#N/A
#N/A
#N/A
#N/A
#N/A
#N/A
#N/A
#N/A
#N/A
#N/A
#N/A
#N/A
#N/A
#N/A
#N/A
#N/A
#N/A
#N/A
#N/A
#N/A
#N/A
#N/A
#N/A
#N/A
#N/A
#N/A
#N/A
#N/A
#N/A
#N/A
#N/A
#N/A
#N/A
#N/A
#N/A
#N/A
#N/A
#N/A
#N/A
#N/A
#N/A
#N/A
#N/A
#N/A
#N/A
#N/A
#N/A
#N/A
#N/A
#N/A
#N/A
#N/A
#N/A
#N/A
#N/A
#N/A
#N/A
#N/A
#N/A
#N/A
#N/A
#N/A
#N/A
#N/A
#N/A
#N/A
#N/A
#N/A
#N/A
#N/A
#N/A
#N/A
#N/A
#N/A
#N/A
#N/A
#N/A
#N/A
#N/A
#N/A
#N/A
#N/A
#N/A
#N/A
#N/A
#N/A
#N/A
#N/A
#N/A
#N/A
#N/A
#N/A
#N/A
#N/A
#N/A
#N/A
#N/A
#N/A
#N/A
#N/A
#N/A
#N/A
#N/A
#N/A
#N/A
#N/A
#N/A
#N/A
#N/A
#N/A
#N/A
#N/A
#N/A
#N/A
#N/A
#N/A
#N/A
#N/A
#N/A
#N/A
#N/A
#N/A
#N/A
#N/A
#N/A
#N/A
#N/A
#N/A
#N/A
#N/A
#N/A
#N/A
#N/A
#N/A
#N/A
#N/A
#N/A
#N/A
#N/A
#N/A
#N/A
#N/A
#N/A
#N/A
#N/A
#N/A
#N/A
#N/A
#N/A
#N/A
#N/A
#N/A
#N/A
#N/A
#N/A
#N/A
#N/A
#N/A
#N/A
#N/A
#N/A
#N/A
#N/A
#N/A
#N/A
#N/A
#N/A
#N/A
#N/A
#N/A
#N/A
#N/A
#N/A
#N/A
#N/A
#N/A
#N/A
#N/A
#N/A
#N/A
#N/A
#N/A
#N/A
#N/A
#N/A
#N/A
#N/A
#N/A
#N/A
#N/A
#N/A
#N/A
#N/A
#N/A
#N/A
#N/A
#N/A
#N/A
#N/A
#N/A
#N/A
#N/A
#N/A
#N/A
#N/A
#N/A
#N/A
#N/A
#N/A
#N/A
#N/A
#N/A
#N/A
#N/A
#N/A
#N/A
#N/A
#N/A
#N/A
#N/A
#N/A
#N/A
#N/A
#N/A
#N/A
#N/A
#N/A
#N/A
#N/A
#N/A
#N/A
#N/A
#N/A
#N/A
#N/A
#N/A
#N/A
#N/A
#N/A
#N/A
#N/A
#N/A
#N/A
#N/A
#N/A
#N/A
#N/A
#N/A
#N/A
#N/A
#N/A
#N/A
#N/A
#N/A
#N/A
#N/A
#N/A
#N/A
#N/A
#N/A
#N/A
#N/A
#N/A
#N/A
#N/A
#N/A
#N/A
#N/A
#N/A
#N/A
#N/A
#N/A
#N/A
#N/A
#N/A
#N/A
#N/A
#N/A
#N/A
#N/A
#N/A
#N/A
#N/A
#N/A
#N/A
#N/A
#N/A
#N/A
#N/A
#N/A
#N/A
#N/A
#N/A
#N/A
#N/A
#N/A
#N/A
#N/A
#N/A
#N/A
#N/A
#N/A
#N/A
#N/A
#N/A
#N/A
#N/A
#N/A
#N/A
#N/A
#N/A
#N/A
#N/A
#N/A
#N/A
#N/A
#N/A
#N/A
#N/A
#N/A
#N/A
#N/A
#N/A
#N/A
#N/A
#N/A
#N/A
#N/A
#N/A
#N/A
#N/A
#N/A
#N/A
#N/A
#N/A
#N/A
#N/A
#N/A
#N/A
#N/A
#N/A
#N/A
#N/A
#N/A
#N/A
#N/A
#N/A
#N/A
#N/A
#N/A
#N/A
#N/A
#N/A
#N/A
#N/A
#N/A
#N/A
#N/A
#N/A
#N/A
#N/A
#N/A
#N/A
#N/A
#N/A
#N/A
#N/A
#N/A
#N/A
#N/A
#N/A
#N/A
#N/A
#N/A
#N/A
#N/A
#N/A
#N/A
#N/A
#N/A
#N/A
#N/A
#N/A
#N/A
#N/A
#N/A
#N/A
#N/A
#N/A
#N/A
#N/A
#N/A
#N/A
#N/A
#N/A
#N/A
#N/A
#N/A
#N/A
#N/A
#N/A
#N/A
#N/A
#N/A
#N/A
#N/A
#N/A
#N/A
#N/A
#N/A
#N/A
#N/A
#N/A
#N/A
#N/A
#N/A
#N/A
#N/A
#N/A
#N/A
#N/A
#N/A
#N/A
#N/A
#N/A
#N/A
#N/A
#N/A
#N/A
#N/A
#N/A
#N/A
#N/A
#N/A
#N/A
#N/A
#N/A
#N/A
#N/A
#N/A
#N/A
#N/A
#N/A
#N/A
#N/A
#N/A
#N/A
#N/A
#N/A
#N/A
#N/A
#N/A
#N/A
#N/A
#N/A
#N/A
#N/A
#N/A
#N/A
#N/A
#N/A
#N/A
#N/A
#N/A
#N/A
#N/A
#N/A
#N/A
#N/A
#N/A
#N/A
#N/A
#N/A
#N/A
#N/A
#N/A
#N/A
#N/A
#N/A
#N/A
#N/A
#N/A
#N/A
#N/A
#N/A
#N/A
#N/A
#N/A
#N/A
#N/A
#N/A
#N/A
#N/A
#N/A
#N/A
#N/A
#N/A
#N/A
#N/A
#N/A
#N/A
#N/A
#N/A
#N/A
#N/A
#N/A
#N/A
#N/A
#N/A
#N/A
#N/A
#N/A
#N/A
#N/A
#N/A
#N/A
#N/A
#N/A
#N/A
#N/A
#N/A
#N/A
#N/A
#N/A
#N/A
#N/A
#N/A
#N/A
#N/A
#N/A
#N/A
#N/A
#N/A
#N/A
#N/A
#N/A
#N/A
#N/A
#N/A
#N/A
#N/A
#N/A
#N/A
#N/A
#N/A
#N/A
#N/A
#N/A
#N/A
#N/A
#N/A
#N/A
#N/A
#N/A
#N/A
#N/A
#N/A
#N/A
#N/A
#N/A
#N/A
#N/A
#N/A
#N/A
#N/A
#N/A
#N/A
#N/A
#N/A
#N/A
#N/A
#N/A
#N/A
#N/A
#N/A
#N/A
#N/A
#N/A
#N/A
#N/A
#N/A
#N/A
#N/A
#N/A
#N/A
#N/A
#N/A
#N/A
#N/A
#N/A
#N/A
#N/A
#N/A
#N/A
#N/A
#N/A
#N/A
#N/A
#N/A
#N/A
#N/A
#N/A
#N/A
#N/A
#N/A
#N/A
#N/A
#N/A
#N/A
#N/A
#N/A
#N/A
#N/A
#N/A
#N/A
#N/A
#N/A
#N/A
#N/A
#N/A
#N/A
#N/A
#N/A
#N/A
#N/A
#N/A
#N/A
#N/A
#N/A
#N/A
#N/A
#N/A
#N/A
#N/A
#N/A
#N/A
#N/A
#N/A
#N/A
#N/A
#N/A
#N/A
#N/A
#N/A
#N/A
#N/A
#N/A
#N/A
#N/A
#N/A
#N/A
#N/A
#N/A
#N/A
#N/A
#N/A
#N/A
#N/A
#N/A
#N/A
#N/A
#N/A
#N/A
#N/A
#N/A
#N/A
#N/A
#N/A
#N/A
#N/A
#N/A
#N/A
#N/A
#N/A
#N/A
#N/A
#N/A
#N/A
#N/A
#N/A
#N/A
#N/A
#N/A
#N/A
#N/A
#N/A
#N/A
#N/A
#N/A
#N/A
#N/A
#N/A
#N/A
#N/A
#N/A
#N/A
#N/A
#N/A
#N/A
#N/A
#N/A
#N/A
#N/A
#N/A
#N/A
#N/A
#N/A
#N/A
#N/A
#N/A
#N/A
#N/A
#N/A
#N/A
#N/A
#N/A
#N/A
#N/A
#N/A
#N/A
#N/A
#N/A
#N/A
#N/A
#N/A
#N/A
#N/A
#N/A
#N/A
#N/A
#N/A
#N/A
#N/A
#N/A
#N/A
#N/A
#N/A
#N/A
#N/A
#N/A
#N/A
#N/A
#N/A
#N/A
#N/A
#N/A
#N/A
#N/A
#N/A
#N/A
#N/A
#N/A
#N/A
#N/A
#N/A
#N/A
#N/A
#N/A
#N/A
#N/A
#N/A
#N/A
#N/A
#N/A
#N/A
#N/A
#N/A
#N/A
#N/A
#N/A
#N/A
#N/A
#N/A
#N/A
#N/A
#N/A
#N/A
#N/A
#N/A
#N/A
#N/A
#N/A
#N/A
#N/A
#N/A
#N/A
#N/A
#N/A
#N/A
#N/A
#N/A
#N/A
#N/A
#N/A
#N/A
#N/A
#N/A
#N/A
#N/A
#N/A
#N/A
#N/A
#N/A
#N/A
#N/A
#N/A
#N/A
#N/A
#N/A
#N/A
#N/A
#N/A
#N/A
#N/A
#N/A
#N/A
#N/A
#N/A
#N/A
#N/A
#N/A
#N/A
#N/A
#N/A
#N/A
#N/A
#N/A
#N/A
#N/A
#N/A
#N/A
#N/A
#N/A
#N/A
#N/A
#N/A
#N/A
#N/A
#N/A
#N/A
#N/A
#N/A
#N/A
#N/A
#N/A
#N/A
#N/A
#N/A
#N/A
#N/A
#N/A
#N/A
#N/A
#N/A
#N/A
#N/A
#N/A
#N/A
#N/A
#N/A
#N/A
#N/A
#N/A
#N/A
#N/A
#N/A
#N/A
#N/A
#N/A
#N/A
#N/A
#N/A
#N/A
#N/A
#N/A
#N/A
#N/A
#N/A
#N/A
#N/A
#N/A
#N/A
#N/A
#N/A
#N/A
#N/A
#N/A
#N/A
#N/A
#N/A
#N/A
#N/A
#N/A
#N/A
#N/A
#N/A
#N/A
#N/A
#N/A
#N/A
#N/A
#N/A
#N/A
#N/A
#N/A
#N/A
#N/A
#N/A
#N/A
#N/A
#N/A
#N/A
#N/A
#N/A
#N/A
#N/A
#N/A
#N/A
#N/A
#N/A
#N/A
#N/A
#N/A
#N/A
#N/A
#N/A
#N/A
#N/A
#N/A
#N/A
#N/A
#N/A
#N/A
#N/A
#N/A
#N/A
#N/A
#N/A
#N/A
#N/A
#N/A
#N/A
#N/A
#N/A
#N/A
#N/A
#N/A
#N/A
#N/A
#N/A
#N/A
#N/A
#N/A
#N/A
#N/A
#N/A
#N/A
#N/A
#N/A
#N/A
#N/A
#N/A
#N/A
#N/A
#N/A
#N/A
#N/A
#N/A
#N/A
#N/A
#N/A
#N/A
#N/A
#N/A
#N/A
#N/A
#N/A
#N/A
#N/A
#N/A
#N/A
#N/A
#N/A
#N/A
#N/A
#N/A
#N/A
#N/A
#N/A
#N/A
#N/A
#N/A
#N/A
#N/A
#N/A
#N/A
#N/A
#N/A
#N/A
#N/A
#N/A
#N/A
#N/A
#N/A
#N/A
#N/A
#N/A
#N/A
#N/A
#N/A
#N/A
#N/A
#N/A
#N/A
#N/A
#N/A
#N/A
#N/A
#N/A
#N/A
#N/A
#N/A
#N/A
#N/A
#N/A
#N/A
#N/A
#N/A
#N/A
#N/A
#N/A
#N/A
#N/A
#N/A
#N/A
#N/A
#N/A
#N/A
#N/A
#N/A
#N/A
#N/A
#N/A
#N/A
#N/A
#N/A
#N/A
#N/A
#N/A
#N/A
#N/A
#N/A
#N/A
#N/A
#N/A
#N/A
#N/A
#N/A
#N/A
#N/A
#N/A
#N/A
#N/A
#N/A
#N/A
#N/A
#N/A
#N/A
#N/A
#N/A
#N/A
#N/A
#N/A
#N/A
#N/A
#N/A
#N/A
#N/A
#N/A
#N/A
#N/A
#N/A
#N/A
#N/A
#N/A
#N/A
#N/A
#N/A
#N/A
#N/A
#N/A
#N/A
#N/A
#N/A
#N/A
#N/A
#N/A
#N/A
#N/A
#N/A
#N/A
#N/A
#N/A
#N/A
#N/A
#N/A
#N/A
#N/A
#N/A
#N/A
#N/A
#N/A
#N/A
#N/A
#N/A
#N/A
#N/A
#N/A
#N/A
#N/A
#N/A
#N/A
#N/A
#N/A
#N/A
#N/A
#N/A
#N/A
#N/A
#N/A
#N/A
#N/A
#N/A
#N/A
#N/A
#N/A
#N/A
#N/A
#N/A
#N/A
#N/A
#N/A
#N/A
#N/A
#N/A
#N/A
#N/A
#N/A
#N/A
#N/A
#N/A
#N/A
#N/A
#N/A
#N/A
#N/A
#N/A
#N/A
#N/A
#N/A
#N/A
#N/A
#N/A
#N/A
#N/A
#N/A
#N/A
#N/A
#N/A
#N/A
#N/A
#N/A
#N/A
#N/A
#N/A
#N/A
#N/A
#N/A
#N/A
#N/A
#N/A
#N/A
#N/A
#N/A
#N/A
#N/A
#N/A
#N/A
#N/A
#N/A
#N/A
#N/A
#N/A
#N/A
#N/A
#N/A
#N/A
#N/A
#N/A
#N/A
#N/A
#N/A
#N/A
#N/A
#N/A
#N/A
#N/A
#N/A
#N/A
#N/A
#N/A
#N/A
#N/A
#N/A
#N/A
#N/A
#N/A
#N/A
#N/A
#N/A
#N/A
#N/A
#N/A
#N/A
#N/A
#N/A
#N/A
#N/A
#N/A
#N/A
#N/A
#N/A
#N/A
#N/A
#N/A
#N/A
#N/A
#N/A
#N/A
#N/A
#N/A
#N/A
#N/A
#N/A
#N/A
#N/A
#N/A
#N/A
#N/A
#N/A
#N/A
#N/A
#N/A
#N/A
#N/A
#N/A
#N/A
#N/A
#N/A
#N/A
#N/A
#N/A
#N/A
#N/A
#N/A
#N/A
#N/A
#N/A
#N/A
#N/A
#N/A
#N/A
#N/A
#N/A
#N/A
#N/A
#N/A
#N/A
#N/A
#N/A
#N/A
#N/A
#N/A
#N/A
#N/A
#N/A
#N/A
#N/A
#N/A
#N/A
#N/A
[truncated: 1,046,576+ more rows]
